# Supplementary material for: Identification of schizophrenia symptom-related gene modules by postmortem brain transcriptome analysis
Source: Transl Psychiatry. 2023 May 4;13:144. doi: 10.1038/s41398-023-02449-8 (PMC10160042; doi:10.1038/s41398-023-02449-8)
Supplement: Supplementary file 1 — Supplementary Table [file 41398_2023_2449_MOESM1_ESM.xlsx]

## Sheet: Supplementary Table 1
Supplementary Table 1.
Demographic Data of The Samples Included in PRS Calculation
	Schizophrenia	Control	p-value
Number of samples	24	51
Age at deatha	68.4±11.0	64.1±15.1	0.169b
PMIa	16.3±11.6	11.0±15.5	0.103b
Sex			1c
Male	15	31
Female	9	20
a Data are reported as mean ± standard deviation
b Welch`s t test
c chi square-test

## Sheet: Supplementary Table 2
Supplementary Table 2.
Demographic Data of The Samples Included in RNA-sequencing and gene expression analysis.
	Schizophrenia	Control	p-value
Number of samples	25	21
Age at deatha	68.4±11.3	66.4±17.7	0.670b
PMIa	16.8±11.5	11.5±12.6	0.155b
pHa	6.33±0.39	6.09±0.22	0.430b
	(n = 23)	(n = 8)
Sex			0.903c
Male	17	13
Female	8	8
a Data are reported as mean ± standard deviation
b Welch`s t test
c chi square-test

## Sheet: Supplementary Table 3
Supplementary Table 3.
Summary Statistics of Gene expression of schizophrenia symptom-related gene modules
genes	module	logFC	logCPM	F	PValue
MTRNR2L8	blue	0.0747958	15.8004	0.0799838	0.779049
MTRNR2L2	blue	0.151056	15.5886	0.283352	0.598004
MTRNR2L1	blue	0.123931	13.8753	0.24704	0.622394
MTRNR2L9	blue	0.381479	13.5754	1.79861	0.188849
MTRNR2L3	blue	0.256442	12.7918	0.911424	0.346534
MTRNR2L6	blue	0.489739	11.9637	2.94768	0.0951787
MAP1B	blue	0.340102	11.7459	5.22629	0.0286589
MTRNR2L10	blue	-0.0795936	11.3572	0.113181	0.738637
MT3	blue	0.0545761	10.6087	0.0876122	0.769051
MBP	blue	0.414861	10.4801	1.62014	0.211782
NOPCHAP1	blue	0.267741	10.2148	1.38617	0.2473
SPTLC3	blue	0.354798	10.0879	1.03245	0.316822
RPAP2	blue	0.281253	9.93908	1.50729	0.228059
BHMT2	blue	1.86788	9.47696	12.4729	0.00121979
ZNF66	blue	0.445988	9.29566	2.82022	0.102332
INTU	blue	0.190414	9.20253	0.711857	0.404776
NUCKS1	blue	0.0301424	9.10138	0.068073	0.795751
CYP1B1	blue	1.9345	9.10079	13.5644	0.000801997
NKAIN3	blue	0.124896	9.04149	0.352425	0.556707
FAM241A	blue	-0.184679	8.95737	1.26717	0.26825
METRN	blue	-0.277674	8.98844	2.5108	0.122407
MT2A	blue	-0.0379736	8.76686	0.026994	0.870477
ENHO	blue	-0.342514	8.88317	2.63257	0.11401
RTF1	blue	0.130728	8.75481	0.892204	0.351603
MRPL41	blue	0.208113	8.67229	2.69815	0.109763
KCNJ6	blue	0.0815477	8.66287	0.226443	0.637244
SFT2D2	blue	0.342394	8.67188	2.28878	0.139633
FRK	blue	0.314	8.53713	1.70401	0.200605
YIPF4	blue	0.143155	8.43168	1.00635	0.322926
SOD2	blue	0.122318	8.40578	0.460848	0.501863
MFN1	blue	0.509262	8.43269	5.53798	0.0245847
BEST1	blue	0.660654	8.36003	12.2132	0.00135013
KIF1C	blue	0.14023	8.38363	0.330048	0.569446
FOXK1	blue	0.275797	8.3292	5.11039	0.0303573
CENPB	blue	0.0933539	8.30343	0.357819	0.553718
PURA	blue	-0.00669516	8.276	0.00240019	0.961215
TIGD1	blue	-0.1769	8.25359	1.4468	0.237424
KIF5B	blue	-0.265565	8.22457	2.96413	0.0942978
SHISA9	blue	0.181474	8.21364	1.55778	0.220591
TRIM56	blue	0.0477072	8.09298	0.119657	0.731556
SULT1B1	blue	-0.0342931	8.12392	0.0296479	0.864321
RNF115	blue	0.12341	7.88029	0.982024	0.328761
NSRP1	blue	1.41902	7.93297	20.184	7.85264e-05
OPHN1	blue	0.227655	7.87922	2.16012	0.150907
ZNF585B	blue	-0.316585	8.04864	2.4284	0.128496
FEM1A	blue	0.23778	7.81367	3.98668	0.0539889
MAN1A2	blue	0.137918	7.73494	1.21852	0.277471
CIR1	blue	0.0826391	7.73858	0.340425	0.563468
ZCCHC24	blue	-0.0794053	7.7065	0.148952	0.701965
ASTN2	blue	0.466504	7.79471	3.08997	0.0878558
KPNA5	blue	0.112185	7.74186	0.307883	0.582646
DISP2	blue	0.315172	7.59223	6.02884	0.0193913
ARL10	blue	-0.145637	7.59609	1.0282	0.317806
MT1E	blue	0.034661	7.61941	0.0129149	0.910194
RBM25	blue	-0.0471794	7.63746	0.0829749	0.77507
REL	blue	-0.205137	7.57165	1.62855	0.210627
MAB21L3	blue	0.83316	7.74776	6.46425	0.0157734
LRRC58	blue	0.0209076	7.49542	0.0220718	0.882782
ST3GAL2	blue	0.25134	7.47996	4.75026	0.0363783
SMAD2	blue	0.0690256	7.49813	0.207183	0.651903
CNKSR3	blue	0.3199	7.50203	2.46088	0.126055
METTL2B	blue	0.145911	7.45065	1.06122	0.310272
MT1X	blue	0.0871443	7.38365	0.0510002	0.822696
ANKRD36C	blue	0.0901282	7.49657	0.201183	0.656638
DFFA	blue	0.093493	7.37081	0.419569	0.52154
NKAP	blue	0.156397	7.38877	1.1135	0.298827
PPIG	blue	0.023999	7.38651	0.0311527	0.860957
ROCK1	blue	0.0044133	7.4012	0.000685111	0.979272
ZBTB37	blue	0.213735	7.40088	1.42017	0.241699
LRRC57	blue	0.129368	7.37652	0.662614	0.421352
PCNX4	blue	0.10868	7.34225	0.487504	0.489832
TTL	blue	0.275531	7.3288	3.21746	0.0818329
TMEM192	blue	0.0750009	7.29699	0.262834	0.611524
TFCP2L1	blue	2.38498	7.33038	21.1385	5.76837e-05
PCDHA4	blue	0.307714	7.32377	2.00787	0.165662
LGI4	blue	0.123899	7.24324	0.53168	0.470938
CRIPT	blue	0.111923	7.25533	0.834511	0.36746
SPRYD4	blue	0.258511	7.21818	2.85672	0.100222
ZBTB8B	blue	0.258827	7.24442	1.85223	0.182555
PDCD7	blue	-0.0481214	7.19168	0.147415	0.703429
ANP32B	blue	0.162781	7.18123	0.836077	0.367016
RSBN1L	blue	0.0521296	7.18694	0.147601	0.703251
ZNF264	blue	0.135753	7.17199	0.733152	0.39791
TTC7B	blue	0.269526	7.16422	3.27967	0.079064
TMEM120B	blue	0.159986	7.09966	1.93685	0.173127
KDM5A	blue	0.0650127	7.17127	0.139356	0.711259
WTIP	blue	0.0404915	7.09395	0.0872361	0.769533
KCNK6	blue	0.231541	7.14946	1.33825	0.255475
RPS27L	blue	0.22431	7.06828	2.8952	0.0980523
PLEKHA5	blue	0.196553	7.10863	0.997825	0.324955
ZC3H6	blue	0.117828	7.06443	0.577624	0.452529
TMEM212	blue	0.222039	7.07996	1.13241	0.294826
NOP58	blue	0.0195281	7.06781	0.0218182	0.883452
SLC33A1	blue	0.179969	7.06292	1.24978	0.271499
ANKRD40	blue	0.0342086	7.01361	0.0280101	0.868085
NPIPA8	blue	0.202395	7.07394	0.762461	0.388738
XPNPEP3	blue	0.221302	7.03932	1.45838	0.235594
SNTB2	blue	0.026384	7.01111	0.0299094	0.86373
ZC3H8	blue	0.281603	7.01484	3.01877	0.0914369
TMC1	blue	1.61343	7.03643	12.8772	0.00104289
RBBP6	blue	-0.128948	7.00234	0.668282	0.419393
PLCD3	blue	0.0733641	6.95153	0.278251	0.601305
NUPR1	blue	-0.119911	7.01988	0.291923	0.592544
AGO3	blue	0.0953914	6.92288	0.372288	0.545852
XKR4	blue	0.182059	6.92063	1.54412	0.222581
METTL2A	blue	0.208912	6.91383	1.76343	0.19312
RSF1	blue	0.0297675	6.91141	0.0392201	0.844203
L2HGDH	blue	0.4102	6.89088	7.55098	0.00956125
MT1M	blue	-0.244609	6.88125	0.59857	0.444517
AGAP5	blue	0.0457999	6.87352	0.100018	0.753758
ZNF8	blue	0.21135	6.88728	1.75623	0.194009
SLC31A1	blue	0.25193	6.86315	2.83535	0.101451
RNF213	blue	-0.0539818	6.87604	0.106017	0.746738
MPLKIP	blue	0.169088	6.85263	1.60993	0.213195
CCDC144A	blue	0.226106	6.93171	0.889596	0.352299
MPHOSPH8	blue	0.187724	6.8346	1.77211	0.192056
GFOD2	blue	0.325422	6.82902	5.50589	0.0249735
PTPN14	blue	0.145042	6.8453	0.619991	0.436553
BCL2L2-PABPN1	blue	0.493351	6.7865	17.1187	0.000220654
LLPH	blue	0.133679	6.81138	1.01672	0.320483
KYNU	blue	0.0879626	6.82028	0.246136	0.623029
SLC35E3	blue	0.225565	6.80186	1.42131	0.241514
SYAP1	blue	0.0500033	6.75119	0.165258	0.686931
ANKHD1-EIF4EBP3	blue	-0.125401	6.76917	1.37847	0.248591
ANAPC15	blue	0.261107	6.80372	1.89718	0.177473
COPG2	blue	0.320462	6.74336	6.19796	0.017889
ACOT11	blue	0.0233993	6.7391	0.0331544	0.856608
HIF1AN	blue	0.121023	6.6734	1.3177	0.259088
FBXO27	blue	0.194168	6.66431	3.30401	0.0780095
ZNF445	blue	0.161784	6.68336	1.47909	0.232366
BORCS7	blue	0.0656614	6.65414	0.430654	0.516124
NOL9	blue	0.131538	6.69281	0.842388	0.365236
NDUFA3	blue	0.535632	6.66499	14.7853	0.000508519
PRPF38A	blue	-0.0667043	6.65621	0.281268	0.599348
NFX1	blue	0.281251	6.69506	2.65414	0.112592
C17orf75	blue	0.10705	6.64578	0.666025	0.420171
TLCD2	blue	0.327278	6.70284	3.07502	0.0885941
ADAMTS4	blue	0.276084	6.69344	2.18754	0.148418
GPRC5A	blue	-0.182529	6.83678	0.633345	0.4317
MSRB2	blue	0.126742	6.63937	1.20466	0.280172
TSPAN14	blue	0.322725	6.65468	4.03521	0.0526251
SP100	blue	0.195805	6.66705	0.941877	0.338709
FOXH1	blue	0.436311	6.62108	7.64152	0.00917877
LUC7L3	blue	-0.222332	6.64941	2.25805	0.142233
USP8	blue	0.220217	6.6632	1.40157	0.244742
NCBP3	blue	0.122224	6.61453	0.557268	0.460538
FER	blue	0.241286	6.67087	1.09795	0.302173
GP1BB	blue	0.0057383	6.57374	0.00153163	0.969013
ORAI2	blue	0.279863	6.556	3.62272	0.0655641
NBPF20	blue	-0.30508	6.55441	3.5226	0.0692162
COLEC12	blue	0.188208	6.56552	1.1191	0.297636
BRIP1	blue	0.421011	6.5929	3.60254	0.0662826
ZDHHC24	blue	0.150534	6.53244	1.14625	0.291942
INTS6	blue	0.179426	6.57174	0.902304	0.348927
CHST12	blue	0.248956	6.55623	1.8142	0.186993
TRIM72	blue	0.211006	6.55745	1.20695	0.279723
SMARCC1	blue	-0.0380454	6.50219	0.0707574	0.791858
PLXNA3	blue	0.260078	6.52996	2.2456	0.143303
MPV17L	blue	-0.0873177	6.47889	0.244666	0.624065
NEMF	blue	-0.036884	6.47662	0.0838053	0.773979
PRR11	blue	0.148614	6.50257	0.624919	0.434752
PPP1R12A	blue	0.025982	6.46118	0.0422988	0.838288
PHF12	blue	0.0301392	6.4575	0.0377395	0.847133
IFI27L2	blue	0.308648	6.42915	4.91466	0.0334813
PDE12	blue	0.151671	6.44512	1.22578	0.276068
OPA3	blue	0.239483	6.43341	3.45388	0.0718546
ZNF490	blue	0.0901627	6.4495	0.349037	0.5586
PEDS1	blue	0.278539	6.43592	3.38238	0.0747204
CAMK4	blue	0.914012	6.42819	7.94455	0.00801404
XRCC2	blue	0.18754	6.4461	0.829586	0.36886
NPIPB12	blue	0.0399767	6.38284	0.0435109	0.836022
USP6NL	blue	0.445487	6.4431	4.53951	0.040502
BRAF	blue	0.499122	6.511	3.16005	0.0844852
CIBAR2	blue	0.233318	6.58792	0.661471	0.421749
TCEANC2	blue	0.0814655	6.36964	0.33723	0.565295
TRAPPC3L	blue	-0.00924269	6.39392	0.0026516	0.959236
ZNF791	blue	0.124578	6.36016	0.840782	0.365688
MAVS	blue	-0.0121719	6.34469	0.00880194	0.925809
PARVB	blue	0.252728	6.35337	3.7356	0.0617024
RBMX2	blue	0.0656295	6.37669	0.20947	0.65012
CHST6	blue	0.207963	6.36383	1.67599	0.204257
FCN1	blue	0.00496342	6.5496	0.000543458	0.981539
HYPK	blue	0.21338	6.33242	2.57365	0.117987
PPP1R14B	blue	-0.0722568	6.33298	0.218953	0.64285
PRKX	blue	-0.048605	6.31423	0.0833539	0.774571
CRX	blue	0.418792	6.35695	3.83397	0.0585431
ODF2L	blue	0.0713556	6.31651	0.176549	0.677023
CCDC88A	blue	-0.197969	6.32504	1.9021	0.176927
ME2	blue	0.106896	6.29725	0.739416	0.395923
YAF2	blue	0.124537	6.41559	0.314529	0.578624
GALNT16	blue	0.319586	6.2679	7.82053	0.00847027
MAS1	blue	0.301405	6.2799	3.74602	0.061359
CD99	blue	0.41033	6.30903	4.12337	0.0502442
ARGFX	blue	0.27763	6.30134	1.62971	0.210469
ERCC8	blue	0.19419	6.2831	1.04285	0.314433
NPFFR1	blue	0.122049	6.26234	0.501578	0.483677
HIPK2	blue	-0.127497	6.22752	0.230614	0.634171
C5AR2	blue	0.310283	6.27525	2.54182	0.120202
RPP14	blue	0.154642	6.21987	1.69614	0.201623
MT1G	blue	0.0406069	6.24883	0.00862341	0.926563
PGBD4	blue	0.151919	6.22561	1.0243	0.318713
TIGAR	blue	0.198159	6.21167	2.79843	0.103615
TNRC6B	blue	0.052515	6.20915	0.145719	0.705056
CASR	blue	0.47205	6.20971	6.38499	0.0163733
VHL	blue	0.063781	6.18676	0.27995	0.600201
GBP4	blue	0.299593	6.21535	1.42172	0.241447
NRDE2	blue	0.151541	6.20235	1.56097	0.22013
CLPB	blue	0.209491	6.19374	2.46168	0.125995
C17orf113	blue	0.233036	6.2291	1.82838	0.185323
FLRT2	blue	-0.058672	6.2564	0.135264	0.715334
ANKRD12	blue	0.128321	6.19929	0.661361	0.421788
NPIPB4	blue	0.105739	6.16519	0.237284	0.629328
TMOD3	blue	0.14155	6.18793	0.806447	0.375543
ARPIN	blue	0.087138	6.15158	0.606834	0.441417
SRP19	blue	0.173815	6.18559	1.04629	0.313649
CTSC	blue	0.276768	6.21543	1.5936	0.215478
CCDC34	blue	-0.00351355	6.16706	0.000330605	0.9856
NDUFV3	blue	0.244238	6.15388	3.5917	0.0666723
RRP15	blue	0.205898	6.16418	2.06661	0.159775
MRPS17	blue	0.326311	6.14514	7.46311	0.00994891
NFATC2IP	blue	0.00762441	6.12052	0.00430648	0.948065
RNASET2	blue	0.143746	6.14426	0.926318	0.342676
TP53INP2	blue	0.279004	6.15337	1.14314	0.292586
GDPD1	blue	0.220261	6.14004	2.65693	0.112411
ZNF70	blue	0.175136	6.17281	0.820836	0.371367
LIMD1	blue	0.0765808	6.13393	0.253789	0.617697
UTP23	blue	0.120834	6.1361	0.672496	0.417944
DTD2	blue	0.23535	6.11715	3.56629	0.0675954
GLTP	blue	0.153198	6.10998	1.08271	0.305499
PIGX	blue	0.155762	6.09598	1.70069	0.201034
RNPC3	blue	-0.103995	6.11142	0.534119	0.469931
COX15	blue	0.31335	6.14961	2.55389	0.119357
MTPAP	blue	0.0174055	6.10285	0.0183159	0.893151
ZNF605	blue	0.0741452	6.10571	0.222974	0.639826
GFM1	blue	0.153021	6.13604	0.835113	0.367289
POU5F2	blue	0.327078	6.13809	2.59483	0.116539
ICA1L	blue	0.104763	6.08759	0.48177	0.492378
CD34	blue	0.503106	6.11535	5.49649	0.0250886
SRD5A1	blue	0.128331	6.10954	0.639589	0.42946
GNL3L	blue	0.0793337	6.07952	0.296154	0.589886
CACNG5	blue	0.171213	6.08412	1.08571	0.304839
UBXN2A	blue	0.0877565	6.07605	0.305139	0.584323
SETD6	blue	0.149051	6.07438	0.794078	0.379187
SNX25	blue	0.494814	6.08886	5.92157	0.0204149
IBA57	blue	0.202733	6.07517	1.45682	0.23584
WDR55	blue	0.281241	6.05505	3.29533	0.0783836
JAK3	blue	0.229928	6.0113	2.82203	0.102226
CCAR1	blue	-0.0382972	6.03267	0.0532815	0.818844
WBP4	blue	0.139626	6.0042	1.46193	0.235036
GAN	blue	-0.0830362	6.00518	0.396154	0.533326
CYP3A4	blue	1.549	6.03884	8.82773	0.00543844
PARP15	blue	0.263189	6.00328	2.40768	0.130081
USP49	blue	-0.0282879	5.98602	0.0437094	0.835654
CEP250	blue	0.211403	6.00503	2.09498	0.157021
CA5B	blue	0.139921	6.00325	0.735578	0.397139
CPT1A	blue	-0.204859	5.98647	1.87515	0.179942
PRXL2C	blue	0.342471	6.05415	2.41181	0.129763
KCNMB1	blue	0.423503	6.02444	3.82661	0.0587732
FLVCR1	blue	0.176907	6.00327	1.18292	0.284479
TTC39B	blue	0.218465	5.97836	1.97369	0.169206
GLI4	blue	-0.180577	5.94646	1.13118	0.295085
CEP43	blue	0.108177	5.96813	0.549109	0.463814
CHAF1B	blue	0.212614	5.98461	1.54459	0.222512
EEF2K	blue	-0.0154538	5.94462	0.0107758	0.917938
ZNF382	blue	0.0563743	5.94322	0.173444	0.679709
CIITA	blue	0.312232	5.94394	5.49083	0.0251582
KRTCAP2	blue	0.15523	5.92208	1.21507	0.278139
ZNF141	blue	0.138709	5.96856	0.611426	0.43971
MFSD4B	blue	0.20336	5.96316	1.12956	0.295425
ESF1	blue	0.00511897	5.95912	0.00110802	0.973642
PPP1R14A	blue	0.577489	5.93513	4.08864	0.0511676
ZNF714	blue	0.17306	5.95151	1.07784	0.306572
DTNB	blue	0.130077	5.93525	0.586412	0.44914
KMT2E	blue	-0.0226589	5.92	0.0365353	0.849561
PCDHB1	blue	0.391658	5.96959	3.3407	0.0764496
PSD4	blue	0.282916	5.94723	2.24504	0.143351
EMP2	blue	0.124036	5.93104	0.430016	0.516433
BMP8A	blue	0.0614854	5.89963	0.199398	0.658063
PLK5	blue	0.0706543	5.90302	0.196882	0.660085
NFIC	blue	0.301524	5.87072	5.40632	0.0262229
ZNF426	blue	0.361727	5.94742	2.77577	0.104969
CD180	blue	0.442391	5.93197	4.28164	0.0462632
MTO1	blue	0.0630888	5.9055	0.183901	0.67077
HM13	blue	0.318809	5.92726	2.60261	0.116013
ADIPOR2	blue	0.529067	5.89482	7.57324	0.00946564
MT1F	blue	0.15613	5.91258	0.13868	0.711928
SPPL2A	blue	0.0601997	5.89654	0.132023	0.718612
SH3TC2	blue	0.19986	5.86533	1.32594	0.257631
HMGN5	blue	-0.235344	5.89637	1.95196	0.171506
NPIPA1	blue	0.309363	5.86265	1.86187	0.181451
APOL6	blue	0.0683835	5.8659	0.149378	0.70156
TMEM154	blue	0.205773	5.89923	1.17508	0.286054
PEX13	blue	-0.0246809	5.84365	0.0453781	0.832594
KLRD1	blue	-0.240988	6.04269	1.17146	0.286784
TNFRSF9	blue	0.255037	5.88045	1.86839	0.180708
ZNF28	blue	0.340685	5.88395	2.67601	0.111177
PIGM	blue	0.0531288	5.82329	0.197587	0.659517
PSMG4	blue	0.624492	5.873	8.20193	0.00714947
SSH1	blue	0.200644	5.86146	1.49883	0.22934
RNF145	blue	0.124129	5.85757	0.809636	0.374612
PTP4A2	blue	0.0350335	5.80098	0.0490792	0.82601
CHFR	blue	0.219627	5.85355	1.57158	0.218604
WRN	blue	-0.173949	5.90715	0.957969	0.334672
FBXW4	blue	0.137341	5.79416	0.787051	0.38128
SRGAP1	blue	0.238713	5.85985	1.64003	0.209064
RWDD1	blue	0.0181926	5.80482	0.0248555	0.875668
SLC25A15	blue	0.178028	5.83389	1.18642	0.283779
ZNF500	blue	0.233034	5.83978	1.66109	0.206232
GTDC1	blue	0.350412	5.85949	2.34452	0.135057
GPR82	blue	0.296273	5.86397	1.96961	0.169636
ZNF471	blue	0.204778	5.82796	1.19984	0.28112
RNF125	blue	0.134261	5.84843	0.589419	0.447989
TCF23	blue	0.438145	5.85272	3.52761	0.0690284
TMEM41B	blue	0.0925586	5.78057	0.517968	0.476671
DNAL1	blue	0.158156	5.76919	2.12541	0.15413
FBXO48	blue	0.48004	5.8245	6.29791	0.017061
HYKK	blue	0.179601	5.83043	0.88117	0.35456
METTL14	blue	0.03419	5.77655	0.0527754	0.819691
FOXO4	blue	0.290792	5.75227	1.11195	0.299159
ANKRD18B	blue	-0.107719	5.83499	0.156683	0.694723
A1BG	blue	0.074083	5.77773	0.249411	0.620734
UTP6	blue	0.214265	5.77356	1.75846	0.193733
GK5	blue	0.0634544	5.7704	0.139274	0.711341
NSUN3	blue	0.128829	5.75599	0.645974	0.427188
ZNF556	blue	0.329838	5.78072	2.69042	0.110254
ZNF814	blue	0.132183	5.75049	0.528771	0.472145
ANAPC16	blue	0.252338	5.74175	2.7947	0.103837
WDR59	blue	0.131576	5.74498	0.657766	0.42304
GREM1	blue	0.473747	5.81674	4.32144	0.0453179
MANSC1	blue	0.18316	5.70811	2.74001	0.107148
FBXL20	blue	0.138223	5.70341	1.37232	0.249629
ZC3H12D	blue	0.292453	5.73935	2.40009	0.130668
THEM4	blue	0.163717	5.69683	1.98829	0.167681
ZNF699	blue	0.198226	5.72472	1.15136	0.290888
DENND2A	blue	0.225387	5.74234	1.4909	0.230549
ZNF121	blue	0.0977058	5.72686	0.384528	0.53936
PSPC1	blue	0.208473	5.7163	1.23974	0.273398
PXMP4	blue	0.117745	5.6869	0.842107	0.365315
HUNK	blue	0.280363	5.68115	3.6939	0.0630986
DTX3L	blue	0.0583116	5.68584	0.116778	0.734677
CCDC142	blue	0.272778	5.71343	2.07599	0.158859
C1orf35	blue	-0.00784347	5.67529	0.00481599	0.945083
SCUBE1	blue	0.402268	5.7512	3.45706	0.07173
MDM2	blue	0.0821023	5.67886	0.293445	0.591585
TCTN1	blue	0.163192	5.68833	0.79667	0.378419
ABCB11	blue	0.776962	5.7291	9.90465	0.00343924
MACC1	blue	0.257041	5.69253	1.54679	0.22219
ZFAND2A	blue	0.324762	5.63555	4.22366	0.0476797
GPR157	blue	0.262758	5.69717	1.89783	0.177401
ABO	blue	0.183216	5.68075	0.804627	0.376076
MSH3	blue	0.0669175	5.62539	0.324221	0.572857
LIPG	blue	0.335606	5.67506	2.65213	0.112724
SDE2	blue	-0.146977	5.61619	1.27395	0.266997
N4BP2L2	blue	-0.03306	5.62544	0.0575812	0.811814
RFFL	blue	0.117773	5.60134	0.927782	0.3423
C3orf62	blue	0.094724	5.6331	0.40962	0.526489
RBM28	blue	0.23356	5.61753	2.47522	0.124994
MOCS3	blue	0.278756	5.61724	4.03192	0.0527162
TSEN15	blue	-0.074178	5.60278	0.318842	0.576043
MOCOS	blue	0.324825	5.66901	2.4278	0.128541
BOD1L1	blue	-0.0584239	5.59882	0.260126	0.613357
LRRC7	blue	0.0997112	5.59963	0.529319	0.471917
S1PR2	blue	0.365429	5.66314	2.92498	0.0964098
MTDH	blue	0.102543	5.58173	0.739115	0.396018
ZNF562	blue	0.212498	5.60635	1.95681	0.17099
FBXO25	blue	0.255921	5.56396	3.38754	0.0745093
ATAD3C	blue	0.144407	5.63796	0.494786	0.486631
FAM83F	blue	0.292692	5.61601	2.14038	0.152729
CHRNB1	blue	-0.0142244	5.57084	0.0104081	0.919345
HERC4	blue	0.0987002	5.60584	0.265442	0.609769
CFAP92	blue	0.0675756	5.59146	0.127338	0.723433
SREK1IP1	blue	0.0308144	5.56893	0.0478508	0.828165
ATP6V0A2	blue	0.116168	5.55789	0.45823	0.503072
PER2	blue	0.117723	5.55592	0.605042	0.442087
SRARP	blue	0.307464	5.55397	3.86883	0.057467
ELF4	blue	0.241985	5.61436	1.42914	0.240248
SNX22	blue	0.33198	5.54937	4.31401	0.0454928
GVQW3	blue	0.0971754	5.53806	0.424331	0.519201
ZNF737	blue	0.0398525	5.53369	0.0849483	0.772487
LYZ	blue	0.326786	5.56122	2.71677	0.108591
DRAXIN	blue	0.248339	5.56832	1.8418	0.183759
RFLNB	blue	0.0633566	5.52068	0.152882	0.698257
PCDHB9	blue	0.215685	5.56319	1.50964	0.227704
ZNF805	blue	0.23474	5.55415	1.4788	0.232411
MRPL42	blue	0.145481	5.50038	1.77312	0.191933
FRRS1	blue	0.289896	5.58364	1.70014	0.201105
OTUD7B	blue	0.224257	5.52056	2.11258	0.155341
ZNF26	blue	0.199349	5.55818	0.945402	0.337819
MTFMT	blue	0.337576	5.52935	3.9948	0.0537581
RAB11FIP1	blue	0.169605	5.55028	0.661937	0.421587
NPIPB11	blue	0.161116	5.49688	0.48996	0.488749
RFT1	blue	0.254346	5.50702	2.51746	0.12193
GTF2E1	blue	0.146259	5.48298	1.14163	0.2929
ZNF442	blue	0.375704	5.52369	3.40013	0.0739971
TBXA2R	blue	0.28881	5.51511	2.18505	0.148641
KIN	blue	0.188529	5.50648	1.23553	0.2742
CHD6	blue	0.0414037	5.44615	0.141893	0.708767
PAIP2B	blue	-0.103469	5.47274	0.129828	0.720858
ISG20L2	blue	0.365755	5.48017	5.2614	0.0281651
HHIP	blue	-0.114909	5.42494	0.399962	0.531376
C11orf1	blue	0.20829	5.49644	1.33671	0.255744
TAF3	blue	0.077033	5.45523	0.298745	0.588271
UPF3B	blue	-0.0552187	5.46804	0.144719	0.706021
NETO2	blue	0.291522	5.45844	3.8318	0.058611
ZBTB8A	blue	0.161302	5.49025	0.821329	0.371225
GRM6	blue	0.285157	5.47532	2.44342	0.12736
ZNF793	blue	0.143711	5.45846	0.578279	0.452275
NUDT19	blue	0.129966	5.44388	0.637749	0.430119
MAP7D3	blue	0.238032	5.46416	1.27771	0.266305
FAM227A	blue	0.163636	5.44986	0.863341	0.359412
ARHGAP45	blue	0.194789	5.42307	1.69786	0.201399
SLC29A4	blue	0.100725	5.43503	0.35763	0.553823
STXBP4	blue	0.495304	5.45141	6.3114	0.0169524
SLC6A4	blue	0.21718	5.45843	1.07442	0.307328
XIAP	blue	0.195226	5.38613	3.14851	0.0850302
CYP4V2	blue	-0.179189	5.38774	1.72731	0.197629
GLIPR1L2	blue	0.186304	5.44207	0.940795	0.338983
FCF1	blue	0.2447	5.39719	3.02461	0.0911372
SAA2	blue	0.185435	5.4438	0.894105	0.351097
GATAD1	blue	0.0301876	5.39562	0.0357039	0.851261
KLHL5	blue	0.0556234	5.40172	0.13444	0.716164
PRRG4	blue	0.1281	5.45385	0.434361	0.514334
ING1	blue	0.0302949	5.38698	0.0472608	0.829211
NPIPA5	blue	0.396641	5.38843	3.23455	0.0810614
ANKRD16	blue	0.0826609	5.38306	0.323858	0.573071
SLFN14	blue	0.35595	5.44181	3.17179	0.083935
DNAAF10	blue	0.248157	5.38866	2.96791	0.0940965
ATP23	blue	0.129877	5.50523	0.304127	0.584944
SMURF2	blue	-0.109926	5.36687	0.57247	0.454535
CCBE1	blue	0.395216	5.41004	3.77287	0.0604837
ACOT9	blue	0.151531	5.37997	1.55157	0.221494
LIG3	blue	0.200885	5.37631	2.17884	0.149202
ZNF383	blue	0.108765	5.39781	0.386363	0.538399
SFXN2	blue	0.209172	5.41157	1.32422	0.257935
ZNF766	blue	0.156675	5.39562	0.828732	0.369104
KIAA1958	blue	-0.0617448	5.36149	0.168989	0.683614
LRRC27	blue	0.335571	5.40025	3.66924	0.063941
PNISR	blue	-0.317717	5.39898	3.74185	0.0614961
BCAS1	blue	0.206825	5.42147	0.433282	0.514854
TRIP11	blue	0.0656308	5.34922	0.2913	0.592937
SUPT20HL2	blue	0.828308	5.47895	8.27924	0.00690979
UNC13C	blue	0.0234875	5.34667	0.0319634	0.859178
NEK8	blue	0.339265	5.38626	2.85133	0.100531
TAF8	blue	0.190305	5.38744	1.1654	0.288013
PNPT1	blue	0.0665771	5.35101	0.231168	0.633766
ANKS4B	blue	0.314684	5.3929	2.59503	0.116526
CCL5	blue	0.432119	5.41445	3.93386	0.0555181
BEND6	blue	0.296519	5.35893	4.27601	0.0463988
TRIM58	blue	0.286175	5.37694	1.95337	0.171356
LCMT2	blue	0.0577488	5.34143	0.186133	0.668902
CPPED1	blue	0.157323	5.3265	1.66923	0.205151
WNT2B	blue	0.168984	5.32102	1.1548	0.290179
TTC14	blue	-0.231715	5.3366	2.13834	0.152919
ANKRD20A1	blue	0.066413	5.43733	0.0672967	0.796892
SEMA3E	blue	0.421376	5.36973	4.57289	0.039816
ZNF175	blue	0.257899	5.31232	3.06035	0.0893259
CPSF2	blue	0.131081	5.30889	0.868426	0.358019
PARD6G	blue	0.125193	5.31536	0.540458	0.467328
LIX1L	blue	0.0466557	5.28669	0.110408	0.741737
SLC35A3	blue	0.202899	5.29892	1.31616	0.259361
ARSA	blue	0.448612	5.26905	7.11098	0.0116813
NLRP10	blue	0.229227	5.30204	1.26751	0.268187
C2orf50	blue	0.286379	5.28398	3.06756	0.0889654
ASPA	blue	-0.097451	5.23911	0.1921	0.663971
PCBD2	blue	-0.0609651	5.27009	0.152844	0.698292
TPH1	blue	0.461218	5.35405	3.48561	0.0706226
AGMAT	blue	0.407986	5.27502	6.07613	0.0189579
DAPK2	blue	0.238943	5.2945	1.48323	0.231726
HDHD3	blue	0.317889	5.27199	3.23397	0.0810875
DHODH	blue	0.16856	5.27475	0.898513	0.349928
ARL17A	blue	0.195241	5.24593	1.52109	0.225987
FXN	blue	0.211813	5.25361	1.78855	0.190058
GPALPP1	blue	0.236031	5.26763	1.76609	0.192793
GCNT3	blue	0.315599	5.28647	2.31957	0.137084
IL17RA	blue	0.13984	5.19387	1.24008	0.273334
GDPGP1	blue	0.281473	5.25272	2.48412	0.124342
ZNF713	blue	0.12023	5.23211	0.427805	0.517506
ZSWIM1	blue	0.322247	5.23824	3.81667	0.0590854
PEAK1	blue	0.180123	5.20765	1.52493	0.225415
GDAP2	blue	0.103557	5.23081	0.410083	0.526257
TMEM236	blue	0.353293	5.25804	2.68091	0.110862
ALG14	blue	0.324636	5.2434	3.24689	0.0805093
LRRC49	blue	0.221809	5.22989	1.86904	0.180634
TOR1AIP2	blue	0.140786	5.20639	0.887606	0.352831
ZNF347	blue	-0.0582207	5.22271	0.133829	0.71678
POLH	blue	0.208743	5.2278	1.23412	0.27447
SLC25A16	blue	0.231742	5.21184	2.335	0.135826
AS3MT	blue	0.21332	5.19292	2.89799	0.0978972
PDE7A	blue	0.140377	5.19693	0.778253	0.383924
ZNF397	blue	0.206725	5.23783	1.06019	0.310504
SPN	blue	0.140993	5.21534	0.546715	0.464782
ACBD5	blue	0.238114	5.20019	1.58394	0.216842
SHOX	blue	0.287749	5.22327	2.03258	0.163155
KBTBD12	blue	0.361724	5.20777	3.46767	0.0713162
TAS2R4	blue	0.289759	5.20544	2.04585	0.161827
KRT17	blue	0.77068	5.18315	6.30029	0.0170417
PCDHA10	blue	0.267171	5.19551	2.16474	0.150484
BAG2	blue	0.0686523	5.16805	0.237849	0.628921
CNR2	blue	0.313556	5.21297	2.43417	0.128058
NCMAP	blue	0.10906	5.18444	0.379755	0.541874
TMEM213	blue	0.242444	5.19909	1.54885	0.22189
HCAR1	blue	0.282858	5.19976	2.23481	0.144238
ANKRD26	blue	-0.0322623	5.21889	0.0301087	0.863282
ZFP82	blue	0.204487	5.18184	1.48001	0.232224
CEP104	blue	0.0356129	5.1367	0.0749472	0.785936
ZNF785	blue	0.0706354	5.15248	0.242118	0.625871
NMT2	blue	0.0704499	5.15185	0.275751	0.602937
ZC3HAV1	blue	-0.071806	5.15129	0.214027	0.646602
PARD6B	blue	0.0120674	5.20688	0.00426309	0.948327
TSPAN31	blue	0.125699	5.11753	1.30199	0.261892
ZNF681	blue	-0.0124469	5.12268	0.0091891	0.9242
ZNF660	blue	0.0693955	5.17613	0.13939	0.711226
ATRX	blue	0.111367	5.12592	0.889391	0.352354
AIF1L	blue	0.364531	5.15977	2.11315	0.155286
TVP23C	blue	0.103433	5.15666	0.370491	0.546817
CCDC80	blue	-0.0162708	5.13581	0.00772122	0.9305
RGR	blue	-0.398062	5.10882	3.71556	0.0623691
WHAMM	blue	0.222657	5.13543	1.79759	0.188971
CEP89	blue	0.230347	5.14772	1.72008	0.198546
DAAM2	blue	0.121435	5.0779	0.181996	0.672376
DNAJC21	blue	0.13954	5.11156	1.03847	0.315436
SLC16A10	blue	0.183136	5.14934	1.01428	0.321056
THOC5	blue	0.133215	5.11796	0.656562	0.423461
MRPL23	blue	0.308783	5.10877	2.42173	0.129003
MFSD11	blue	0.199168	5.13157	1.11883	0.297692
CWC25	blue	0.161167	5.10738	1.3281	0.257251
SLC4A1	blue	0.190655	5.1601	0.653531	0.424522
PTGIS	blue	0.230184	5.10086	1.76084	0.19344
MORN3	blue	0.382316	5.13596	3.42057	0.0731741
KCNA7	blue	0.307268	5.13463	1.92484	0.174429
EEA1	blue	-0.0347753	5.07147	0.0651275	0.800119
ERCC6L2	blue	0.191224	5.08318	2.43866	0.127718
CEP41	blue	0.219742	5.13107	1.32525	0.257753
GMEB1	blue	0.18623	5.10824	1.04717	0.313448
RRP8	blue	0.0735226	5.06101	0.318236	0.576405
WDR97	blue	0.214924	5.09131	1.56233	0.219933
GGPS1	blue	0.109789	5.06083	0.706627	0.40649
WDR5B	blue	0.184131	5.06402	1.59422	0.21539
BCL2L15	blue	0.330971	5.0883	2.87704	0.0990698
TMEM98	blue	0.0638255	5.03952	0.155444	0.695869
CWF19L2	blue	-0.036612	5.05716	0.0684244	0.795237
LOC100133315	blue	0.480779	5.12067	4.44351	0.0425489
MEAK7	blue	0.282927	5.08697	2.57844	0.117658
SH3BP2	blue	0.0679884	5.05581	0.136848	0.713749
TMEM184A	blue	0.223389	5.06872	1.97505	0.169063
NLRP12	blue	0.35672	5.10365	2.63454	0.11388
IGSF6	blue	0.275798	5.08303	2.22501	0.145093
PECAM1	blue	0.107561	5.02228	0.306961	0.583208
TOPBP1	blue	0.124512	5.0462	0.765114	0.387923
C20orf203	blue	0.0693833	5.0223	0.205247	0.653421
FAM114A1	blue	0.171531	5.07901	0.781554	0.382929
SKA1	blue	0.467125	5.09122	4.49137	0.0415146
NCOA6	blue	0.116193	5.05014	0.521834	0.475043
ZNF850	blue	0.281485	5.08109	1.53913	0.223313
PUM3	blue	0.109729	5.04234	0.645097	0.427499
MMAB	blue	0.292519	5.00542	5.1507	0.0297544
PHYHD1	blue	-0.168369	5.01543	0.425589	0.518586
LHFPL5	blue	-0.159493	5.00205	1.54281	0.222773
FBXO22	blue	0.20618	5.02195	2.22075	0.145467
STAG2	blue	0.484546	5.0818	5.12399	0.0301525
BLNK	blue	0.0384412	5.0174	0.0504462	0.823645
RAD51C	blue	0.0962499	5.02956	0.320994	0.574764
FKBP14	blue	0.0750234	5.02363	0.222844	0.639923
PGPEP1	blue	0.104842	5.00063	0.53813	0.468281
NPIPA7	blue	0.323829	4.98561	2.90057	0.0977539
ARL17B	blue	0.201816	4.99365	1.38538	0.247433
NR4A1	blue	0.0879154	4.96961	0.147972	0.702898
LOC102724488	blue	0.160685	5.01043	0.838513	0.366328
OR7D2	blue	0.183683	5.02432	0.830324	0.36865
NMNAT1	blue	0.102153	5.00266	0.358476	0.553357
TSHZ2	blue	0.322799	5.00054	2.92373	0.0964778
MYLK3	blue	0.228863	5.00525	1.7446	0.195455
SLC28A2	blue	0.494823	5.04012	4.57534	0.0397662
RPGRIP1L	blue	0.292429	5.00939	2.81719	0.102509
P3H4	blue	0.167543	4.98209	1.16466	0.288163
CD3G	blue	0.307841	5.02975	2.12907	0.153786
CCDC186	blue	-0.02427	4.97099	0.0333122	0.856271
CCDC30	blue	0.335085	5.01515	3.1039	0.0871738
PAPOLG	blue	0.061536	4.95617	0.230586	0.634191
ZNF875	blue	0.395041	5.01901	3.09339	0.0876877
UGT8	blue	0.434949	4.96856	6.61234	0.0147155
PRRC2C	blue	0.0613937	4.9813	0.194587	0.661943
CDH6	blue	0.238494	4.9712	3.34942	0.0760841
NEK5	blue	0.216869	5.00866	1.30432	0.261474
TLR3	blue	0.286793	4.98661	1.91496	0.17551
ZNF526	blue	0.275433	4.97013	2.86126	0.0999637
ZC3H13	blue	0.00535091	4.96572	0.00138618	0.97052
RBM43	blue	0.128224	4.95998	0.656832	0.423366
ZBTB25	blue	0.163389	4.96297	1.07201	0.307864
NBEAL1	blue	-0.0684122	4.94557	0.194723	0.661832
SFSWAP	blue	-0.248789	4.94832	3.1483	0.08504
CSTF1	blue	0.279334	4.95307	3.82381	0.0588609
LYN	blue	0.0983484	4.95049	0.319207	0.575826
B3GALNT2	blue	0.333055	4.96299	2.76971	0.105335
IGFBPL1	blue	0.364392	4.95696	5.22883	0.0286228
CEP78	blue	0.0331791	4.94183	0.0400389	0.842607
FAM133B	blue	0.0680854	4.97743	0.141725	0.708931
TRABD2A	blue	0.791269	4.98174	9.83014	0.00354831
FAM110D	blue	0.585495	4.99651	7.16628	0.0113889
TTF1	blue	0.11291	4.91307	0.802618	0.376666
LRRC2	blue	0.186629	4.91478	0.962877	0.333454
IL10RB	blue	0.149589	4.89351	1.13753	0.293754
ALG1	blue	0.0756007	4.91806	0.290826	0.593237
GALM	blue	0.115181	4.90358	0.418178	0.522227
DYRK1A	blue	0.0210241	4.87897	0.0317038	0.859745
FAM204A	blue	0.107479	4.88442	0.664685	0.420635
RNF227	blue	0.327973	4.90843	5.44648	0.0257109
SLC26A4	blue	0.384669	4.92541	3.47063	0.0712013
CLUAP1	blue	0.19872	4.90729	2.14952	0.151882
SOWAHC	blue	0.032892	4.89967	0.0421598	0.83855
TLR7	blue	0.268064	4.90352	2.43931	0.127669
TRAF3IP2	blue	0.0572113	4.88646	0.107187	0.745395
ANKRD54	blue	0.348164	4.88871	3.94313	0.0552462
ULBP3	blue	0.457461	4.9039	4.55843	0.0401115
MICALL1	blue	0.297229	4.89968	2.33723	0.135646
GALR1	blue	0.273134	4.89409	1.8228	0.185978
LSM12	blue	0.180779	4.85475	2.29642	0.138996
PDE6A	blue	0.0921244	4.91162	0.225138	0.638213
PAAF1	blue	0.143267	4.86049	1.05006	0.312793
TNFRSF13C	blue	0.294615	4.91263	1.87737	0.179692
TRIM4	blue	-0.0456765	4.84479	0.125136	0.725733
HAUS3	blue	-0.0865942	4.84939	0.376533	0.543584
DSG2	blue	0.334591	4.91279	2.36214	0.133647
RPS6KA5	blue	0.244631	4.88176	1.78871	0.190039
MS4A10	blue	0.336707	4.90903	2.40507	0.130283
SRSF11	blue	-0.105178	4.86312	0.589067	0.448124
SPATA5	blue	0.421194	4.90347	4.02822	0.0528192
CCL22	blue	0.360978	4.88809	2.71787	0.108522
MNS1	blue	0.0752344	4.87212	0.128979	0.721733
PAQR6	blue	-0.00343497	4.87138	0.000200616	0.988783
OR11A1	blue	0.376478	4.93643	2.12479	0.154187
MINDY1	blue	0.311146	4.86265	2.24071	0.143726
COMMD1	blue	0.209807	4.84745	1.63986	0.209086
FAAP20	blue	0.153133	4.85088	0.905643	0.348048
CD70	blue	0.27788	4.85678	2.11687	0.154934
GAREM2	blue	-0.0947218	4.82725	0.237463	0.629199
WNT7B	blue	0.166225	4.81372	0.550468	0.463265
ZNF157	blue	0.251557	4.85542	1.47814	0.232512
ZNF543	blue	0.0398009	4.83318	0.0478776	0.828118
FAM180A	blue	0.260378	4.84439	1.51761	0.226507
TSGA13	blue	0.407932	4.84413	3.81484	0.0591432
ZNF844	blue	0.133598	4.81205	0.502698	0.483193
ABCC9	blue	0.392496	4.80297	5.16232	0.029583
KLHL7	blue	0.138996	4.77981	1.61583	0.212376
ITGB3	blue	0.338761	4.82572	3.23535	0.0810256
MTHFD2	blue	0.109255	4.79177	0.438299	0.512446
NSL1	blue	0.11531	4.78845	0.574033	0.453925
TRIM38	blue	0.375482	4.84283	3.13745	0.0855559
NUAK2	blue	0.261222	4.83569	1.67274	0.204686
ERVV-1	blue	0.427387	4.82496	3.19697	0.0827684
CCDC59	blue	0.207469	4.78161	2.33251	0.136028
ZNF738	blue	-0.0177715	4.78847	0.0104375	0.919232
NFKBIB	blue	0.264588	4.76254	4.80492	0.0353857
SHROOM4	blue	0.0972689	4.90746	0.239493	0.627742
PRKAR2A	blue	0.119354	4.74737	0.945915	0.33769
MDM4	blue	0.050828	4.78221	0.0956762	0.758985
CHST5	blue	0.0764758	4.7574	0.289693	0.593954
DDX52	blue	0.23549	4.78889	1.73405	0.196778
SAMD5	blue	0.235316	4.7821	1.96587	0.17003
LOC105370980	blue	0.256756	4.80826	1.41012	0.243338
AKAP9	blue	0.102759	4.77885	0.406009	0.528307
UPK1B	blue	0.256998	4.78439	1.72214	0.198285
CDH23	blue	0.409275	4.78863	3.63585	0.0651014
AP5S1	blue	0.0913911	4.7572	0.481115	0.492671
ZNF558	blue	0.075198	4.76983	0.220309	0.641827
CCR4	blue	0.26804	4.80847	1.48402	0.231606
CDC42BPG	blue	0.577207	4.81385	7.12364	0.0116137
CLEC19A	blue	0.261967	4.78388	1.71496	0.1992
TNRC6A	blue	-0.289325	4.75694	4.3971	0.0435791
ZNF234	blue	0.923797	4.79115	12.9096	0.00102993
PLCE1	blue	0.17068	4.77123	0.993336	0.32603
ZNF546	blue	-0.0129231	4.73893	0.00639002	0.93676
CFAP97D1	blue	0.309601	4.77207	2.54899	0.119699
C11orf54	blue	-0.0285355	4.71873	0.0470578	0.829572
ITGA11	blue	0.246477	4.76745	1.95277	0.17142
NANOG	blue	0.37933	4.77258	3.38422	0.074645
ZNF101	blue	0.264428	4.74826	2.18528	0.148621
KIAA0825	blue	0.378823	4.76977	3.7077	0.0626326
CORO2A	blue	0.263723	4.69752	4.00866	0.0533665
SLFN5	blue	0.176099	4.69945	1.32574	0.257667
ARID4B	blue	-0.0205443	4.70906	0.0235014	0.879074
C21orf62	blue	0.187891	4.7351	0.976941	0.329998
MMACHC	blue	0.533021	4.70012	13.3769	0.000861203
LRCH3	blue	0.0941719	4.71252	0.387144	0.537991
ZNF559	blue	0.251912	4.72601	2.0718	0.159267
PROSER3	blue	0.193672	4.7073	1.24211	0.272949
SCYL3	blue	0.230889	4.70248	2.06112	0.160315
ELAPOR1	blue	0.243127	4.68177	3.0903	0.0878394
MAP3K13	blue	0.120839	4.68351	0.826865	0.369637
CCDC169	blue	0.113943	4.73689	0.285481	0.596638
SNAPC1	blue	0.0446088	4.68192	0.111339	0.740692
CCDC146	blue	-0.0368696	4.68037	0.0678539	0.796072
RAD51D	blue	0.167285	4.67079	1.34	0.255172
ELP4	blue	0.143384	4.68452	0.718551	0.402599
RAB19	blue	0.287207	4.71822	2.3946	0.131094
LIPH	blue	0.496506	4.75096	5.21521	0.0288167
ZNF554	blue	0.267535	4.6728	3.17729	0.0836788
PTPN2	blue	0.286214	4.70095	2.34385	0.135111
UBOX5	blue	0.104424	4.6501	0.769222	0.386666
F11R	blue	0.271738	4.64041	3.04368	0.0901656
CD8A	blue	-0.434118	4.70205	3.21229	0.0820678
NUP107	blue	0.0494542	4.65406	0.137752	0.712848
SERPINB9	blue	0.280533	4.67597	3.01786	0.0914835
GAPVD1	blue	0.230266	4.69481	1.31983	0.25871
KREMEN1	blue	0.214506	4.68297	1.34324	0.254608
SEC23IP	blue	0.0712235	4.63971	0.296788	0.58949
CPM	blue	0.185034	4.67011	0.789231	0.380629
ZNF665	blue	0.277889	4.68186	1.98937	0.167569
SPATS1	blue	0.502233	4.7256	4.24762	0.0470885
TMBIM4	blue	0.24347	4.65097	3.60701	0.0661226
PTK6	blue	0.514191	4.71534	4.61728	0.0389233
HTRA4	blue	0.217822	4.67754	0.969467	0.331829
PTPRJ	blue	0.279401	4.71528	2.03601	0.16281
RBP1	blue	-0.0366321	4.66481	0.0225715	0.881472
RP9	blue	0.00141472	4.66107	9.88729e-05	0.992125
NXNL2	blue	-0.0790971	4.65728	0.172277	0.680726
SREK1	blue	-0.110609	4.67726	0.406046	0.528288
ZNF662	blue	0.0220535	4.63854	0.021567	0.88412
VSIG1	blue	0.304971	4.66434	2.55718	0.119127
IFNLR1	blue	0.351206	4.66189	2.8792	0.0989482
PLCXD1	blue	0.195847	4.60849	1.65997	0.206382
CLSPN	blue	0.358591	4.67567	2.519	0.12182
ACKR2	blue	0.160648	4.68589	0.589208	0.44807
UCN	blue	-0.260656	4.59968	2.04618	0.161795
NEK4	blue	-0.0406359	4.59616	0.091395	0.764269
LURAP1	blue	0.0520192	4.61027	0.194967	0.661634
ONECUT2	blue	-0.299699	4.62264	1.18037	0.28499
GSDMA	blue	0.129152	4.639	0.480779	0.492821
ITPRIPL2	blue	0.00581897	4.58364	0.00135701	0.970832
FMC1	blue	-0.0195496	4.59282	0.0282705	0.867479
AOPEP	blue	0.282132	4.65862	1.66163	0.20616
CCDC40	blue	0.157884	4.62156	0.69834	0.409227
ZFP14	blue	0.170792	4.59773	1.26154	0.269296
AP1S3	blue	0.111092	4.67151	0.320538	0.575035
EMILIN2	blue	0.120395	4.60787	0.441148	0.511087
LAMB4	blue	0.418499	4.61964	3.82312	0.0588827
SLC2A4	blue	0.344665	4.63528	2.5272	0.121236
POLR1G	blue	0.337173	4.60786	4.75129	0.0363592
PCDHB13	blue	0.0586516	4.59118	0.143219	0.707475
ZNF431	blue	0.0374932	4.59232	0.0550943	0.815845
DPY19L4	blue	-0.159521	4.57042	1.4603	0.235292
RAB33B	blue	-0.11917	4.57175	1.00624	0.322952
NFIA	blue	-0.149224	4.60484	0.506914	0.481377
ZNF320	blue	0.28537	4.58943	3.28933	0.0786434
MEFV	blue	0.154763	4.61737	0.636216	0.430668
FOXL2NB	blue	0.163062	4.60393	0.76421	0.388201
CCDC8	blue	-0.0121316	4.55745	0.00646615	0.936385
ZNF813	blue	0.147368	4.59426	0.609046	0.440594
ACER3	blue	0.128068	4.58073	0.901382	0.34917
SHROOM1	blue	0.228621	4.56091	1.93087	0.173775
BCDIN3D	blue	0.487407	4.58468	7.11415	0.0116643
GABPB2	blue	0.110158	4.58143	0.349257	0.558476
L1TD1	blue	0.47823	4.61824	4.03292	0.0526886
ZNF829	blue	0.531672	4.62891	4.82613	0.0350086
MAP1LC3C	blue	0.48637	4.59417	4.82577	0.0350148
SMIM31	blue	0.307389	4.61366	1.9395	0.172842
PPARD	blue	0.236545	4.56394	2.34968	0.134642
PHACTR4	blue	0.122341	4.56177	0.531146	0.471159
AVIL	blue	0.137624	4.71151	0.223154	0.639692
JDP2	blue	0.28895	4.54366	3.04457	0.0901205
SDR42E1	blue	0.487667	4.59494	4.87481	0.0341595
ASB4	blue	0.197207	4.59126	1.05604	0.311438
ZNF709	blue	0.0376871	4.52975	0.0687655	0.794739
ZNF208	blue	0.521934	4.58086	2.98485	0.0932011
ZNF585A	blue	0.118613	4.51596	0.831387	0.368347
OTUD6A	blue	0.363625	4.55245	3.61216	0.0659389
ZNF366	blue	0.348166	4.53317	2.4219	0.128991
FAM126A	blue	0.103596	4.55112	0.338236	0.564719
FUT2	blue	0.179543	4.56115	0.807133	0.375342
ZNF492	blue	0.215861	4.55839	1.10176	0.301349
TET2	blue	-0.0123474	4.52233	0.00540234	0.941842
TMPRSS4	blue	0.461112	4.53997	6.04984	0.0191975
KLHL33	blue	0.342916	4.57415	2.61002	0.115514
ZNF716	blue	0.317034	4.56169	1.90881	0.176185
F2RL3	blue	0.0728644	4.52978	0.169298	0.683341
ZNF727	blue	0.127951	4.53411	0.542252	0.466595
TNRC6C	blue	0.0959728	4.48227	0.441125	0.511098
VSTM4	blue	0.26999	4.50885	2.35683	0.13407
CYP2C9	blue	0.292647	4.54945	1.79382	0.189424
DIP2A	blue	0.263979	4.48225	5.37283	0.0266584
ONECUT3	blue	0.207927	4.52597	1.30493	0.261365
FUT4	blue	0.231717	4.48572	2.77861	0.104798
TCAF2	blue	0.248703	4.53031	1.71166	0.199622
ADGRF2	blue	-0.407754	4.59712	3.57417	0.0673076
GUCA1B	blue	0.216212	4.46497	1.83056	0.185067
RELL1	blue	0.0193774	4.49639	0.00927652	0.923841
AMBRA1	blue	0.242483	4.48054	2.9771	0.0936095
LOC730098	blue	0.283582	4.48383	2.77878	0.104788
MPL	blue	0.238939	4.52037	1.90698	0.176387
ZNF124	blue	0.314393	4.4952	3.00981	0.0918992
UGGT1	blue	0.0397518	4.46599	0.118685	0.732606
ABL2	blue	0.0719994	4.45603	0.336194	0.56589
LMOD3	blue	0.325494	4.54837	2.07847	0.158617
CIAO2A	blue	0.0972999	4.47061	0.472351	0.49661
FAAP24	blue	0.298591	4.50553	2.28674	0.139804
DDHD1	blue	0.0491194	4.45614	0.105549	0.747278
CNBD2	blue	0.376026	4.49727	3.07165	0.0887616
PDE4D	blue	0.112191	4.55256	0.274438	0.603798
TGFB3	blue	0.141688	4.46668	0.431926	0.515508
NOS1	blue	0.227348	4.44344	2.5945	0.116562
SIGLEC16	blue	0.222034	4.48463	1.24881	0.271682
IL6R	blue	0.307	4.47819	2.66831	0.111673
TRAPPC2	blue	0.0673431	4.43615	0.211259	0.648733
SIRPB1	blue	0.161723	4.46683	0.776012	0.384602
MTF1	blue	0.00580202	4.42026	0.00238155	0.961366
NPAP1	blue	-0.0358495	4.43929	0.0539987	0.817651
SLC4A5	blue	0.0601709	4.43686	0.115021	0.736602
CYP1A2	blue	0.369573	4.48037	3.14343	0.0852711
PNO1	blue	0.60309	4.48294	8.115	0.00742968
SCIMP	blue	0.331776	4.47389	2.9586	0.0945929
TRIM59	blue	0.185182	4.45884	0.920969	0.344055
TMEM265	blue	0.208324	4.41452	1.59195	0.21571
ARID4A	blue	-0.00525485	4.43879	0.000928319	0.975873
CNNM3	blue	0.136785	4.40647	1.00809	0.322515
ZNF480	blue	0.233532	4.46625	1.11595	0.298305
TBCCD1	blue	0.331467	4.43427	3.88355	0.0570195
BRWD3	blue	-0.138577	4.40185	0.895148	0.35082
PDE4C	blue	0.188475	4.43836	1.06612	0.309176
SCNM1	blue	0.357878	4.41036	7.63893	0.00918948
KCNJ2	blue	0.0163472	4.41707	0.00714228	0.933149
C5orf63	blue	1.79462	4.47451	21.4709	5.18805e-05
MAPKAPK5	blue	0.107269	4.39872	0.677034	0.416393
EPPIN	blue	0.0610814	4.41216	0.0898287	0.766236
EFCAB11	blue	0.26426	4.41496	2.80817	0.103039
KCNK15	blue	0.430669	4.38554	7.74195	0.00877376
SIX4	blue	0.377931	4.42004	3.4454	0.0721879
ZNF726	blue	0.211555	4.3999	1.49597	0.229776
PARP14	blue	-0.00977775	4.37144	0.0016301	0.968033
MRI1	blue	0.0691654	4.35528	0.221005	0.641303
CGAS	blue	0.178141	4.40882	0.838797	0.366248
PDLIM2	blue	0.28823	4.39159	2.987	0.0930882
ZNF451	blue	0.0121039	4.37729	0.00662469	0.935611
GPR65	blue	0.195201	4.40898	0.768278	0.386955
GIMAP1	blue	0.152718	4.35698	0.996886	0.325179
KIF11	blue	0.102176	4.36643	0.396634	0.533079
MINAR2	blue	0.358342	4.40027	3.13592	0.0856288
CDK11A	blue	0.0237733	4.35166	0.0249237	0.875499
ALS2	blue	0.136117	4.37937	0.628585	0.43342
TRPM7	blue	0.179711	4.37495	1.40511	0.24416
ITIH5	blue	0.360537	4.36398	2.67358	0.111333
TMEM233	blue	0.478926	4.34611	5.06861	0.0309963
DGKH	blue	0.16125	4.38029	1.08196	0.305665
GOLGA4	blue	0.132641	4.37129	0.778557	0.383833
NEDD9	blue	0.469829	4.44401	3.58271	0.0669972
NPHS1	blue	0.239968	4.40454	1.49053	0.230606
QPCTL	blue	0.10864	4.35039	0.78989	0.380432
PDP2	blue	-0.0188788	4.38528	0.0153133	0.902251
DENND2C	blue	0.22527	4.394	1.4102	0.243325
FAM71F2	blue	0.240357	4.37325	1.61169	0.21295
CCDC157	blue	0.295396	4.36177	3.05586	0.0895512
MTRFR	blue	0.12284	4.33295	0.817718	0.372266
ZNF292	blue	-0.037925	4.37356	0.0483117	0.827353
IL17RD	blue	0.0554398	4.35081	0.113443	0.738346
NUP155	blue	0.0129164	4.31805	0.0120177	0.913356
LRIG2	blue	-0.00245565	4.35002	0.000233875	0.987889
ICOSLG	blue	0.356007	4.33805	5.27879	0.0279239
GPATCH2	blue	0.131183	4.34527	0.627679	0.433749
MCM7	blue	0.247452	4.34251	1.12998	0.295336
PLA2G4D	blue	0.17061	4.37052	0.631241	0.432459
PUS7L	blue	0.127891	4.34463	0.512288	0.479079
ATL2	blue	-0.0577734	4.30711	0.200054	0.657539
SIGLEC15	blue	0.379102	4.3245	5.58951	0.0239742
ZNF486	blue	0.0937052	4.33566	0.364765	0.549916
CTRC	blue	0.422033	4.38195	3.44305	0.0722806
MEST	blue	0.0971221	4.3123	0.352592	0.556614
LRRN4CL	blue	0.105194	4.34068	0.218429	0.643247
MSS51	blue	-0.0348735	4.31261	0.0532943	0.818823
JPH2	blue	0.425259	4.34601	4.41472	0.0431847
CA13	blue	0.183434	4.29077	1.95634	0.171039
ZNF91	blue	0.246388	4.29111	2.40995	0.129907
KLB	blue	0.178735	4.32398	1.07783	0.306575
SRFBP1	blue	0.0658651	4.3177	0.273202	0.604611
NIBAN3	blue	0.254631	4.36918	1.35349	0.252839
KIAA0754	blue	-0.135366	4.30854	0.592434	0.44684
NKAPL	blue	0.139461	4.31666	0.479497	0.493394
SLC15A1	blue	0.382886	4.40451	2.52319	0.121521
EFCAB2	blue	-0.0269537	4.31763	0.023933	0.877978
ZNF454	blue	0.283807	4.35082	1.65752	0.206709
ABHD18	blue	0.159168	4.32314	0.7483	0.39313
LY75	blue	0.0943853	4.33324	0.234789	0.63113
VENTX	blue	0.23237	4.32854	1.87617	0.179827
CYB5RL	blue	0.215916	4.29776	2.07293	0.159157
CDT1	blue	0.184067	4.28386	1.72741	0.197616
CENPN	blue	0.1496	4.30245	0.838994	0.366192
NAAA	blue	0.208977	4.29438	1.43466	0.23936
ZNF534	blue	0.419079	4.32014	3.40846	0.0736606
HES2	blue	0.180165	4.31662	0.920932	0.344064
TMEM269	blue	0.463459	4.34666	4.2679	0.0465946
CCL28	blue	0.287413	4.31029	2.24079	0.143719
SPC25	blue	0.553981	4.32986	6.40703	0.016204
ZNF544	blue	0.0194587	4.26914	0.014839	0.903769
PEAK3	blue	0.636309	4.3274	5.66793	0.0230766
PRLHR	blue	0.278032	4.28817	2.20132	0.147184
PDE3B	blue	0.166092	4.27775	0.818878	0.371931
DUSP28	blue	0.210554	4.25608	2.25913	0.142141
IL12RB1	blue	0.151729	4.28681	0.527284	0.472764
FUT1	blue	0.145803	4.25192	1.06065	0.310402
HRK	blue	0.363317	4.24735	4.92406	0.0333235
SS18	blue	-0.00579173	4.24515	0.00207841	0.963906
COX18	blue	0.0819313	4.23687	0.344496	0.561157
IL10	blue	0.183788	4.30361	0.757087	0.390396
SMC5	blue	-0.122197	4.24399	0.694745	0.410423
ORC6	blue	0.223802	4.25094	2.68552	0.110567
RNF182	blue	-0.262248	4.28264	1.34916	0.253584
HOGA1	blue	0.0750518	4.26273	0.206575	0.652379
FRMD4B	blue	0.170309	4.25421	1.28346	0.265251
WNT9B	blue	0.348641	4.2621	2.78778	0.104249
SFT2D3	blue	-0.0211387	4.22309	0.0259874	0.872893
SOX11	blue	0.354167	4.24584	4.55116	0.0402611
ESYT3	blue	0.12595	4.25611	0.488567	0.489363
CCDC173	blue	0.00551454	4.26187	0.000905091	0.976177
ANKRD60	blue	0.26031	4.28045	1.56024	0.220236
PDK1	blue	0.305326	4.25218	2.52511	0.121384
NHEJ1	blue	0.251896	4.24253	2.05667	0.160754
AGXT	blue	0.215848	4.2712	1.01495	0.320899
ZMYM5	blue	0.139797	4.2623	0.629437	0.433112
FOXI3	blue	0.230143	4.25874	1.28809	0.264408
NXN	blue	0.315519	4.22311	3.43816	0.072474
INMT	blue	0.406499	4.28399	3.31982	0.0773329
MRE11	blue	0.0352138	4.24316	0.0393339	0.84398
HMGA2	blue	0.368087	4.26284	2.57534	0.117871
SLC36A2	blue	0.208292	4.25106	1.10312	0.301055
C8orf44-SGK3	blue	-0.272783	4.19129	4.08617	0.0512339
WDR70	blue	0.161818	4.2139	1.28742	0.264529
ZC3HAV1L	blue	0.424982	4.23564	5.30939	0.0275051
TNFAIP8L2-SCNM1	blue	0.456272	4.22106	7.56283	0.00951021
TENM2	blue	0.283299	4.21632	3.02496	0.091119
BTD	blue	0.0198591	4.21735	0.0137296	0.907418
OTULINL	blue	0.182152	4.17455	1.76417	0.193029
DCAF10	blue	-0.019168	4.17679	0.0220787	0.882763
COG6	blue	0.0674485	4.1633	0.229343	0.635103
CCDC174	blue	0.0505504	4.15587	0.160023	0.691659
IRAK1BP1	blue	0.102355	4.15778	0.525937	0.473325
ZNF565	blue	0.200596	4.20056	1.04554	0.313821
ZNF845	blue	0.363432	4.18181	3.11308	0.0867276
PCDHA9	blue	0.191911	4.20206	1.01076	0.321884
WDR31	blue	0.158035	4.18952	1.12117	0.297197
RASSF8	blue	0.461467	4.17818	6.41127	0.0161717
GPLD1	blue	0.00743542	4.16149	0.00301761	0.956516
KCNJ15	blue	0.223389	4.24345	1.10789	0.300028
IRF1	blue	0.289874	4.18191	2.21563	0.145917
PTGES	blue	0.100618	4.15179	0.37785	0.542884
KLLN	blue	0.406886	4.20778	4.19857	0.0483074
SGK3	blue	-0.243742	4.14968	2.54261	0.120147
ZNF284	blue	0.220698	4.17834	1.50814	0.22793
ZMAT1	blue	-0.0633459	4.1727	0.129072	0.721637
EEF1AKMT3	blue	0.127787	4.18266	0.44099	0.511162
STK4	blue	0.0469336	4.12654	0.130574	0.720093
NKTR	blue	-0.19778	4.13976	1.49879	0.229345
RNF222	blue	0.223603	4.19212	1.0226	0.319107
RABGEF1	blue	0.00398771	4.13977	0.000661363	0.979635
ZNF430	blue	0.0279579	4.13513	0.0328165	0.857332
SOHLH1	blue	0.411236	4.11589	4.30193	0.0457786
TOR4A	blue	0.139777	4.13353	0.538569	0.468101
AARD	blue	0.402268	4.17549	4.14412	0.0497012
ZNF557	blue	0.234302	4.12975	1.72665	0.197713
DENND6A	blue	0.0503824	4.11654	0.112834	0.739022
CDH7	blue	0.467643	4.13847	8.0313	0.00771068
RABGAP1L	blue	0.0597544	4.09864	0.123456	0.727503
RAB37	blue	0.679165	4.14608	14.9068	0.000486332
USP45	blue	0.0817844	4.15305	0.171001	0.681843
MTRNR2L4	blue	0.130418	4.15969	0.357817	0.55372
GEMIN8	blue	0.186528	4.10989	1.46765	0.234142
LIN28A	blue	0.27161	4.13808	1.8427	0.183654
BSND	blue	0.501426	4.13234	5.51039	0.0249186
TRIML2	blue	0.587076	4.17775	5.11629	0.0302683
GIMAP7	blue	0.377956	4.09196	1.96949	0.169648
MED18	blue	0.19976	4.08381	2.68986	0.11029
PRND	blue	0.280622	4.1209	2.30395	0.13837
SNRNP35	blue	0.162043	4.10884	1.1383	0.293595
GNE	blue	0.047148	4.06484	0.12849	0.722238
DNAJC22	blue	0.14365	4.11538	0.636673	0.430504
APOBEC3F	blue	0.106229	4.12076	0.313223	0.57941
ZNF669	blue	0.206049	4.09615	1.2964	0.262899
SERPINA10	blue	0.173086	4.11516	0.895177	0.350812
TBC1D15	blue	0.126715	4.07191	0.941672	0.338761
AQP6	blue	0.218008	4.09302	1.36578	0.250738
DAND5	blue	0.328885	4.1257	2.378	0.132392
STRIP2	blue	0.222527	4.0773	1.7588	0.193691
PTCHD4	blue	0.6071	4.10976	7.13777	0.0115387
POU6F1	blue	0.247819	4.08251	2.51817	0.121879
CFAP97	blue	0.120394	4.04579	0.702993	0.407687
PCDHB16	blue	0.0166476	4.06442	0.0126036	0.911279
TMEM168	blue	-0.121479	4.06316	0.624983	0.434729
ZNF578	blue	0.0900706	4.04341	0.350036	0.55804
SMYD4	blue	0.146617	4.05233	1.23888	0.273562
LRRC75B	blue	0.0751208	4.02592	0.188929	0.66658
TMEM209	blue	0.188842	4.04622	1.31503	0.259561
AKNA	blue	0.319305	4.08472	3.82281	0.0588924
CNTLN	blue	0.16957	4.06534	0.929324	0.341905
OAS1	blue	0.310308	4.05661	2.16684	0.150292
RSPH3	blue	0.0895119	4.02882	0.427204	0.517799
TRIM16L	blue	0.392847	4.08516	3.33122	0.0768493
REST	blue	0.0268448	4.09229	0.0113668	0.915726
ACP6	blue	-0.174384	4.00137	0.99775	0.324973
PIWIL1	blue	0.258433	4.10287	1.19536	0.282003
ZNF652	blue	0.00841833	3.99322	0.00329911	0.954536
CLN3	blue	0.077878	4.014	0.297362	0.589132
ARHGEF39	blue	0.468204	4.04256	5.47414	0.0253647
GPRIN3	blue	0.193144	3.98477	3.04771	0.0899619
VMAC	blue	0.134671	3.99325	0.820657	0.371419
DCUN1D2	blue	-0.0557242	3.98198	0.112573	0.739314
MIOX	blue	0.407287	4.03284	3.20018	0.0826211
ARSD	blue	-0.0189511	3.99676	0.0146145	0.904496
AIFM1	blue	0.156011	3.97481	1.2681	0.268077
SLC9A4	blue	0.149388	4.03338	0.615974	0.438029
IL1RAPL1	blue	0.111087	3.99282	0.40883	0.526886
ZNF268	blue	0.154462	4.00006	0.797762	0.378096
ADIPOQ	blue	0.237588	4.09321	0.88084	0.354649
IRAK3	blue	-0.0892736	3.97022	0.196107	0.660711
POU2F1	blue	-0.104638	3.97838	0.477604	0.494242
CDK11B	blue	0.0185846	3.96199	0.0234001	0.879333
IMPG2	blue	0.389264	3.98693	5.41041	0.0261702
IDO1	blue	0.555282	4.04364	5.33285	0.0271887
ZNF548	blue	-0.0316851	3.96218	0.0653531	0.799781
F5	blue	0.516361	4.01335	3.9015	0.0564787
MYCT1	blue	0.241799	4.00717	1.22319	0.276568
ZNF778	blue	0.285896	3.97499	2.973	0.0938262
POU2AF1	blue	-0.155089	4.07025	0.47405	0.495842
STYX	blue	0.13981	3.97036	0.629719	0.43301
NXPE3	blue	0.045076	3.94261	0.141942	0.70872
AP4E1	blue	0.0438538	3.95366	0.0844085	0.77319
ZNF587B	blue	-0.0479873	3.9759	0.0573765	0.812142
RBM47	blue	-0.231005	4.15237	0.905192	0.348166
MALT1	blue	0.105922	3.94659	0.505054	0.482177
DEPDC5	blue	0.168988	3.96482	1.1364	0.293991
ST8SIA4	blue	0.0258412	3.94032	0.0461614	0.831177
LRRC28	blue	0.415384	3.97873	4.55542	0.0401735
PPEF2	blue	0.212273	3.99676	0.92887	0.342021
ITGAX	blue	0.165999	3.9637	0.561486	0.45886
FAM229A	blue	-0.252375	3.94812	2.25941	0.142117
POU5F1	blue	0.261735	3.98922	1.52302	0.225699
ETFBKMT	blue	0.121048	3.94032	0.776167	0.384555
SKP2	blue	0.147492	3.96439	0.588908	0.448185
B3GNT6	blue	0.202359	3.98999	1.00909	0.322277
F2R	blue	0.147641	3.98366	0.521554	0.47516
TRPV1	blue	0.0911738	3.93314	0.35139	0.557284
LRG1	blue	0.465065	3.97348	5.23762	0.0284985
TPM2	blue	-0.0841576	3.94917	0.0606008	0.807042
CD226	blue	0.567803	4.00467	5.47891	0.0253055
PWWP2A	blue	0.245453	3.97474	1.81203	0.187249
KCNJ5	blue	0.0662056	3.95528	0.140231	0.710397
PLA2G2D	blue	0.262959	4.01604	1.12236	0.296945
CRYBG1	blue	0.232261	3.9533	1.99	0.167504
OCLN	blue	-0.0863795	3.9491	0.256965	0.615514
ABCA9	blue	0.0983904	3.93323	0.384314	0.539472
SDCCAG8	blue	0.156615	3.9466	0.952556	0.336023
LETM2	blue	0.116681	3.95064	0.525605	0.473464
ZNF432	blue	-0.271824	3.91905	2.77601	0.104955
SCX	blue	0.436512	3.90948	4.42548	0.0429458
TMCO3	blue	0.275822	3.94092	2.74757	0.106682
PANO1	blue	0.217361	3.90848	2.33821	0.135567
ZNF555	blue	0.155041	3.90578	0.875955	0.35597
ZNF527	blue	0.237651	3.93403	1.7829	0.190742
DNAJC2	blue	0.0795617	3.90536	0.265305	0.60986
MCPH1	blue	0.165997	3.90855	1.08468	0.305066
KCNJ14	blue	0.268785	3.92407	2.72966	0.107788
XAF1	blue	0.221843	3.94077	0.89771	0.35014
SPTLC1	blue	0.129683	3.90815	0.676047	0.41673
FGF1	blue	0.204838	3.91145	0.86406	0.359215
MARVELD3	blue	0.343204	3.93746	2.52207	0.121601
MLANA	blue	0.172443	3.91993	0.723573	0.400977
PIAS2	blue	0.319914	3.91	3.78551	0.0600766
HACD1	blue	0.282469	3.91517	2.97613	0.0936608
MOGAT3	blue	0.166662	3.93895	0.608426	0.440824
PPP1R3B	blue	0.528041	3.9348	5.92867	0.0203454
ZFP42	blue	0.24511	3.92263	1.20216	0.280663
ZNF577	blue	0.00994583	3.88936	0.00296952	0.956864
IQCA1	blue	0.0333845	3.9238	0.0374298	0.847754
ZDHHC11B	blue	0.606904	3.87003	7.99395	0.00783977
SLCO1A2	blue	-0.337337	3.87749	1.23037	0.275187
CDRT1	blue	-0.0274371	3.87661	0.0319463	0.859216
ERCC4	blue	0.0153601	3.86113	0.0122336	0.912585
FNDC3B	blue	0.194296	3.91543	1.01913	0.319917
PCDH11Y	blue	0.510866	3.91207	5.69281	0.0227994
UEVLD	blue	0.133804	3.89599	0.454727	0.504698
NCAPG2	blue	0.549603	3.89836	6.34439	0.01669
KNOP1	blue	0.278391	3.88822	1.98213	0.168323
ZNF417	blue	-0.0254086	3.8473	0.0388246	0.84498
C16orf54	blue	0.428992	3.91819	3.3552	0.0758428
FZD2	blue	-0.164468	3.88022	0.526483	0.473097
MPPED2	blue	0.2323	3.8713	1.58109	0.217246
KRCC1	blue	-0.0751148	3.84182	0.200775	0.656963
DSG3	blue	0.524034	3.8991	5.49751	0.0250761
ZYG11A	blue	0.287682	3.88401	1.66057	0.206302
ZNF630	blue	0.312769	3.84595	4.40615	0.0433759
HTD2	blue	0.234963	3.83177	2.26061	0.142015
SMIM10	blue	0.259522	3.81631	2.44008	0.127611
CYP20A1	blue	0.212406	3.85872	1.53356	0.224135
ANKRD36B	blue	0.193633	3.90495	1.1325	0.294807
SLC25A53	blue	0.0181434	3.85634	0.0107546	0.918019
TCAP	blue	0.170342	3.82575	0.513086	0.47874
STEAP4	blue	0.274863	3.81637	1.27258	0.26725
TMPRSS11B	blue	0.339938	3.86832	2.07412	0.159041
NAIF1	blue	0.220609	3.80852	2.07438	0.159016
HMX3	blue	0.220315	3.82356	1.61479	0.21252
SPACA9	blue	0.237336	3.79848	3.19972	0.082642
FBLIM1	blue	0.235775	3.8367	1.17385	0.286301
LAIR1	blue	0.271608	3.81279	1.74746	0.195099
MREG	blue	0.143321	3.79163	1.01661	0.320508
EN2	blue	-1.03027	3.8402	11.3265	0.00191983
PLA2R1	blue	0.165324	3.83127	0.767128	0.387306
ADAT1	blue	0.0792163	3.79586	0.250611	0.619898
AHI1	blue	-0.156369	3.82395	0.888407	0.352617
L3MBTL4	blue	0.306801	3.84462	2.39218	0.131283
ANKRD62	blue	0.409104	3.82304	3.21973	0.0817296
EREG	blue	0.296074	3.83973	1.75476	0.194191
KLHL6	blue	0.319016	3.7929	2.61362	0.115272
POLA2	blue	0.0915458	3.78011	0.40742	0.527595
RBM23	blue	0.191605	3.78968	1.76675	0.192713
IFT81	blue	-0.440707	3.86674	5.26656	0.0280933
TNFSF15	blue	0.542724	3.83895	5.54395	0.0245131
TBCK	blue	0.231239	3.76805	2.39102	0.131373
SP4	blue	-0.144504	3.76003	1.06229	0.310034
IL1RAP	blue	0.557038	3.814	5.06125	0.0311104
NIT1	blue	0.101516	3.76308	0.643299	0.428138
TNC	blue	0.229362	3.81391	0.969261	0.331879
BRCA2	blue	0.354199	3.80696	2.48607	0.124199
CNTN4	blue	0.392684	3.77982	4.13456	0.0499505
RFX3	blue	0.42159	3.78842	2.92283	0.096527
ZNF835	blue	0.182917	3.76226	1.66589	0.205594
HAUS5	blue	0.299327	3.73696	4.57558	0.0397613
ZC3H10	blue	0.193006	3.75068	2.04908	0.161506
C2CD4A	blue	0.156505	3.75572	0.743214	0.394726
GPR85	blue	0.186042	3.75636	1.41732	0.242163
ERN1	blue	0.0182116	3.76261	0.0110301	0.916979
PPIP5K2	blue	0.0624662	3.72895	0.200182	0.657436
RBKS	blue	0.0173784	3.75332	0.0192921	0.890359
FSBP	blue	0.0119047	3.72986	0.00657877	0.935835
TGS1	blue	-0.058089	3.72143	0.175683	0.677769
POLR1B	blue	0.206569	3.75944	1.18122	0.284819
CHRNG	blue	0.14732	3.7621	0.654061	0.424336
KYAT1	blue	0.268147	3.73391	3.00879	0.0919522
DSC2	blue	0.067377	3.74807	0.126994	0.723791
SRPX2	blue	0.265415	3.73752	2.23335	0.144365
CEACAM8	blue	0.517052	3.79948	4.64382	0.0384001
SLTM	blue	0.0675321	3.70215	0.223179	0.639673
ANKS1B	blue	0.525416	3.7598	8.96562	0.00512411
POGLUT3	blue	0.174986	3.72461	0.836752	0.366825
CASP2	blue	-0.000339486	3.69492	6.44833e-06	0.997989
C9orf64	blue	0.0501958	3.6837	0.164934	0.687221
DTWD2	blue	0.0960049	3.69761	0.365858	0.549322
NFILZ	blue	0.0550759	3.71923	0.0707773	0.791829
NSUN4	blue	0.279669	3.68993	4.03881	0.0525255
PRR23C	blue	0.358996	3.73875	2.40308	0.130436
DNAH2	blue	0.132463	3.72661	0.399308	0.53171
UHRF1	blue	0.0418581	3.70324	0.0646405	0.800851
RAD54B	blue	0.0554712	3.67791	0.176732	0.676865
DRD4	blue	0.221743	3.65952	0.853298	0.362187
ST6GALNAC3	blue	0.705769	3.7793	6.77948	0.0136129
SLC30A10	blue	0.0347795	3.67519	0.0628157	0.803621
TTC39C	blue	0.201199	3.68289	1.56509	0.219536
TMC7	blue	0.35832	3.72445	2.79515	0.10381
ITGA8	blue	-0.123277	3.66649	0.473527	0.496078
ZRSR2	blue	0.0317657	3.68404	0.0291576	0.865437
MIS18A	blue	0.0213846	3.65276	0.0162527	0.899313
PAK4	blue	0.0271761	3.65493	0.0412999	0.840182
PCLAF	blue	0.228276	3.72509	1.31993	0.258693
MAP4K4	blue	-0.128548	3.65022	0.303461	0.585354
SHLD2	blue	0.209335	3.69574	1.40872	0.243567
INHA	blue	-0.035195	3.66569	0.0121539	0.912869
LTB4R	blue	0.19324	3.65313	1.08114	0.305845
LANCL3	blue	0.272442	3.64748	2.05754	0.160668
ABCB7	blue	0.133426	3.66497	0.875127	0.356194
HSD17B13	blue	0.264208	3.70384	1.30102	0.262067
BST1	blue	0.273578	3.68284	1.81422	0.186989
HMGXB4	blue	-0.0725933	3.63307	0.233742	0.631889
NEK1	blue	0.357991	3.69087	3.23138	0.081204
TMEM17	blue	0.256791	3.65373	2.83303	0.101586
SYNE3	blue	0.0814735	3.63466	0.24363	0.624797
UPB1	blue	0.255442	3.65945	1.66913	0.205163
ABRAXAS1	blue	0.0911535	3.63524	0.443368	0.510033
ENPP1	blue	0.115996	3.70006	0.364917	0.549833
DMAC2L	blue	0.0490275	3.63828	0.0969143	0.757482
BVES	blue	0.338123	3.64456	3.43114	0.0727525
TAT	blue	0.279327	3.68008	1.55227	0.221391
BCL2L13	blue	0.224928	3.64763	1.73574	0.196565
DNASE1	blue	0.0775774	3.6784	0.138696	0.711912
SPC24	blue	0.258945	3.67749	1.368	0.25036
CHM	blue	0.238659	3.6146	2.28868	0.139641
DAB1	blue	0.562015	3.65795	6.13093	0.0184688
MLF1	blue	0.112249	3.66548	0.365145	0.549709
SLC25A34	blue	0.0248784	3.62382	0.0234949	0.879091
P2RY2	blue	0.278551	3.6436	2.30891	0.13796
HACD4	blue	0.366882	3.654	3.12514	0.0861456
ZNF34	blue	0.341705	3.63232	3.34988	0.0760651
PRSS47	blue	0.104567	3.65444	0.256782	0.615639
HAUS2	blue	0.314404	3.61649	4.71296	0.0370733
LRRC34	blue	-0.0645811	3.59847	0.265074	0.610015
DLG2	blue	0.316861	3.67168	1.98481	0.168044
CCDC82	blue	0.415085	3.62191	4.42693	0.0429139
SLC30A2	blue	0.147392	3.64599	0.616037	0.438006
SLC19A3	blue	0.172851	3.65036	0.795435	0.378785
NUGGC	blue	0.335634	3.66613	2.56075	0.118879
PIGR	blue	0.544314	3.66641	4.49782	0.0413773
BAX	blue	0.139684	3.58853	1.13411	0.29447
TEX15	blue	0.437878	3.59776	3.2671	0.0796148
CARD10	blue	0.300488	3.65321	2.77738	0.104872
RPGR	blue	0.0559352	3.60562	0.0614534	0.805717
G6PC1	blue	0.208807	3.6435	1.0173	0.320347
GEN1	blue	0.298723	3.6082	2.91408	0.0970073
MPHOSPH9	blue	-0.110961	3.57457	0.51237	0.479045
CPVL	blue	0.148918	3.62691	0.754935	0.391063
PCSK5	blue	0.121837	3.59488	0.485521	0.49071
RDH16	blue	-0.0564625	3.56541	0.112664	0.739212
TSTD3	blue	0.246015	3.57793	3.53624	0.0687056
TMC3	blue	0.0588813	3.58351	0.116338	0.735158
TNNI1	blue	0.444496	3.61789	4.73518	0.0366575
RIPOR2	blue	0.654182	3.64512	7.85939	0.00832438
GABRR2	blue	0.284477	3.60253	2.31658	0.137329
FAM83B	blue	0.338426	3.62255	2.8666	0.0996603
PNPLA3	blue	0.336449	3.59648	3.06401	0.0891428
CALD1	blue	0.158396	3.57084	0.66964	0.418925
MBOAT1	blue	0.569009	3.63345	5.68906	0.022841
CC2D2A	blue	0.0664953	3.58239	0.163041	0.688922
CCNL1	blue	0.0858171	3.58573	0.272885	0.60482
LNX2	blue	-0.0779496	3.53778	0.295307	0.590416
DSC3	blue	0.486001	3.60606	4.07768	0.051463
DYNC2I1	blue	0.184312	3.58942	1.02406	0.318769
BEND2	blue	0.297452	3.59134	2.11434	0.155174
CCDC112	blue	0.093568	3.58852	0.258153	0.614701
KIF20B	blue	-0.0360362	3.58028	0.0267301	0.871106
OAS2	blue	0.148183	3.56228	0.630502	0.432726
ZNF620	blue	0.0149616	3.5806	0.00504659	0.943786
ATP1B4	blue	0.280473	3.59465	1.86065	0.181589
LACTB	blue	0.0629622	3.54857	0.155092	0.696197
PCDHB11	blue	-0.166023	3.54569	0.825525	0.370021
CHD9	blue	-0.138495	3.55545	0.97886	0.32953
CAV2	blue	0.044552	3.54033	0.0908487	0.764953
ZNF789	blue	-0.0423204	3.51165	0.0927425	0.762592
FGFR2	blue	0.130544	3.56498	0.547808	0.464339
TBC1D5	blue	0.135302	3.52492	1.00205	0.323948
SENP8	blue	0.111519	3.54688	0.493781	0.487071
ZNF114	blue	0.287324	3.62373	1.2709	0.267559
TRIM45	blue	0.0817009	3.5444	0.280726	0.599699
PLAC8	blue	0.0755901	3.5639	0.145982	0.704804
MGAT4C	blue	0.22781	3.54054	1.77974	0.191126
LRRC3	blue	0.272556	3.52104	1.82946	0.185196
PAWR	blue	0.0329912	3.53893	0.0406801	0.841369
DPH6	blue	0.00165312	3.50642	0.000146812	0.990404
PPARG	blue	0.340666	3.56024	2.43173	0.128243
ENTPD7	blue	0.0450962	3.52639	0.0874281	0.769287
XKR5	blue	0.070484	3.55676	0.119433	0.731798
KIF6	blue	0.166566	3.54193	0.91917	0.34452
ART4	blue	0.316528	3.56404	1.91369	0.175649
MMAA	blue	0.172499	3.50241	1.49507	0.229912
SOAT1	blue	0.00475718	3.49274	0.00122579	0.972277
BACE2	blue	0.271218	3.51568	1.98637	0.167881
ESCO2	blue	0.765671	3.53699	13.7973	0.000734459
IKZF3	blue	0.252508	3.56396	1.53511	0.223906
RCAN3	blue	0.199503	3.54262	1.16914	0.287255
LPP	blue	0.233764	3.53159	1.97584	0.168981
PRELID2	blue	0.287301	3.53406	1.78298	0.190733
IRF6	blue	0.194536	3.53923	0.916743	0.345149
PRPF38B	blue	-0.153358	3.51473	0.710689	0.405158
SHCBP1	blue	0.222728	3.52944	1.42179	0.241436
FSD2	blue	0.0388314	3.50515	0.0490781	0.826012
RAB3IP	blue	0.282244	3.48907	3.62973	0.0653168
FOXP1	blue	0.182263	3.49851	1.22764	0.27571
LRRC74B	blue	0.181835	3.51679	0.832956	0.367901
KRT8	blue	0.0777982	3.50227	0.301269	0.586706
LRAT	blue	-0.0897022	3.54692	0.180661	0.673507
GLB1L2	blue	0.0730078	3.50358	0.143556	0.707148
GAS2L3	blue	0.340015	3.53458	2.6773	0.111094
SHE	blue	0.0851633	3.45997	0.243547	0.624856
C2	blue	0.245252	3.52889	1.16035	0.289042
ZNF19	blue	0.174853	3.45766	1.55526	0.220956
CCNJL	blue	0.227751	3.52682	0.944668	0.338004
SMAGP	blue	0.356332	3.51067	2.58184	0.117425
CATSPER2	blue	-0.00860008	3.45158	0.00205208	0.964136
LARP7	blue	-0.166395	3.48036	1.08511	0.304972
ARSG	blue	0.211501	3.46318	1.43481	0.239337
DLEC1	blue	0.20875	3.43499	1.84868	0.182964
CRPPA	blue	0.27257	3.45782	2.37515	0.132617
LRRC19	blue	0.334677	3.48097	2.21547	0.145931
RHBDL2	blue	0.180771	3.46721	0.872683	0.356858
NRG1	blue	0.388547	3.52572	2.37409	0.1327
DNAAF4	blue	0.00507943	3.47067	0.000655879	0.979719
NOTO	blue	0.205982	3.46601	1.16932	0.287217
ATP6V0D2	blue	0.232757	3.49081	1.06148	0.310214
ATP5MGL	blue	0.414126	3.50519	2.76194	0.105805
NR6A1	blue	0.0122494	3.44994	0.00448653	0.946992
ATP10B	blue	0.344002	3.46557	1.92675	0.174222
METTL6	blue	0.34101	3.42074	7.55362	0.00954986
PTGR2	blue	0.263561	3.44151	1.87215	0.180282
TMEM239	blue	0.236292	3.45229	1.15557	0.290022
TARM1	blue	0.105094	3.54922	0.158489	0.693062
ZNF610	blue	0.0635425	3.39836	0.209944	0.649752
DMC1	blue	0.0838114	3.44628	0.150171	0.700808
ALPK1	blue	0.0195752	3.40655	0.00891366	0.925341
SPIB	blue	0.329566	3.43621	2.29571	0.139055
ARMH4	blue	0.102876	3.39201	0.484098	0.491342
PTGDR2	blue	1.03144	3.41491	6.97685	0.0124246
PIGN	blue	0.179814	3.415	1.36173	0.251428
ZNF639	blue	0.0598739	3.38399	0.173123	0.679989
GJC1	blue	0.232411	3.4191	1.63801	0.209337
ZNF37A	blue	0.16868	3.42028	0.726475	0.400044
ZNF99	blue	0.26169	3.43305	1.62085	0.211684
TBC1D7-LOC100130357	blue	0.331964	3.41393	4.52355	0.0408346
CABP4	blue	0.432991	3.44248	3.65047	0.0645903
DYDC1	blue	0.357392	3.44182	3.15583	0.0846839
ZNF570	blue	0.195783	3.39053	1.36562	0.250765
CXorf38	blue	0.0328699	3.38587	0.0390622	0.844513
GCFC2	blue	-0.128427	3.37182	0.735733	0.39709
VTI1A	blue	0.331243	3.43705	2.08458	0.158025
LMX1B	blue	0.251978	3.41073	1.43603	0.239141
C19orf81	blue	-0.00748107	3.35724	0.00193548	0.965169
CDH3	blue	0.312492	3.38525	2.26918	0.141285
IQCG	blue	0.0864785	3.37189	0.307965	0.582596
YES1	blue	0.0424176	3.36907	0.0787518	0.780711
SNX20	blue	0.245375	3.39455	1.42017	0.241699
CLEC4E	blue	0.203138	3.40529	1.07009	0.30829
ZKSCAN3	blue	0.23365	3.40253	1.76138	0.193372
C6orf132	blue	0.298195	3.40471	1.78531	0.19045
FGF5	blue	0.485713	3.38382	4.3467	0.0447289
CD300E	blue	-0.213945	3.41346	1.59192	0.215713
NFAM1	blue	0.361426	3.36111	5.12394	0.0301532
RBMS2	blue	0.165257	3.37569	0.854848	0.361757
CYP2C19	blue	0.571334	3.39497	7.01406	0.0122134
P2RX7	blue	-0.00186433	3.33822	9.96607e-05	0.992094
TATDN3	blue	0.249924	3.3299	3.39096	0.0743696
ABCB5	blue	0.307547	3.37806	1.94144	0.172633
TTC8	blue	0.0345459	3.3267	0.0425298	0.837854
CEP290	blue	-0.00653945	3.35088	0.00216082	0.963198
DEPDC4	blue	0.260473	3.37111	2.09175	0.157332
EMCN	blue	0.255613	3.35547	1.54015	0.223163
ASB18	blue	0.0445914	3.36573	0.0450575	0.833177
MEX3A	blue	0.290017	3.31791	1.578	0.217686
PARP11	blue	-0.176127	3.35929	1.19239	0.282592
GP6	blue	0.0956568	3.32911	0.358208	0.553504
USP40	blue	-0.170193	3.30688	1.55238	0.221376
SETD9	blue	0.50265	3.32135	6.3623	0.0165495
C16orf87	blue	0.0111087	3.30958	0.00499373	0.944081
IAPP	blue	0.214324	3.3489	1.01169	0.321665
BLM	blue	0.303467	3.34943	2.23107	0.144563
TFDP2	blue	0.121153	3.31568	0.531256	0.471114
TESMIN	blue	0.366412	3.33916	3.12639	0.0860853
SIGLEC10	blue	0.0592072	3.30788	0.0989466	0.755036
ZNF674	blue	0.0325304	3.3191	0.0471165	0.829468
FAM111B	blue	0.284047	3.34474	1.90683	0.176404
POMK	blue	-0.0350327	3.30502	0.0366222	0.849384
SHISA2	blue	0.200684	3.32275	1.38988	0.246681
ZNF677	blue	0.297345	3.33066	2.39921	0.130736
NBPF3	blue	-0.0671697	3.3237	0.0625471	0.804033
CCR6	blue	0.351623	3.34508	2.71688	0.108584
METTL8	blue	0.0438121	3.32102	0.0644278	0.801172
FGF10	blue	0.282397	3.34955	1.71399	0.199323
HUS1	blue	0.0713395	3.29562	0.243624	0.624802
GSDMB	blue	-0.127954	3.28165	0.241772	0.626117
PPIL6	blue	0.290358	3.29901	3.14092	0.0853905
AADACL2	blue	0.5496	3.31429	6.16895	0.0181375
KNL1	blue	0.47739	3.34229	4.84586	0.0346617
CHD7	blue	-0.207172	3.28636	1.14467	0.29227
KLHL30	blue	0.321067	3.33786	1.8307	0.185051
TYW5	blue	0.057027	3.30882	0.145889	0.704893
TMEM53	blue	0.18584	3.27429	2.31384	0.137554
SPATA17	blue	0.228687	3.30745	1.35318	0.252892
BAZ2B	blue	-0.354275	3.31767	3.07441	0.0886245
TNFAIP8	blue	0.146016	3.32231	0.448145	0.507777
ZNF174	blue	0.147176	3.28111	0.934261	0.340643
MR1	blue	0.0462828	3.28082	0.0820094	0.776345
LRRC51	blue	0.0935202	3.30175	0.304704	0.58459
ICE2	blue	-0.0857135	3.27252	0.355239	0.555144
C10orf67	blue	0.0179166	3.31021	0.0113579	0.915759
ANKRD10	blue	-0.0144596	3.28415	0.00576266	0.939938
ZBTB3	blue	0.0148982	3.28556	0.00743805	0.931783
HELZ2	blue	0.208953	3.26174	0.607596	0.441134
CCL24	blue	0.227374	3.30956	1.0922	0.303421
ZG16	blue	0.240317	3.29059	1.97763	0.168793
TRMT9B	blue	0.0960773	3.27523	0.354318	0.555654
UBR2	blue	0.162677	3.30067	0.691525	0.411499
ZNF131	blue	-0.00363179	3.26454	0.000704096	0.978987
NEK2	blue	0.418116	3.30505	3.31267	0.0776381
HYLS1	blue	0.113974	3.25304	0.528981	0.472057
CNOT6	blue	-0.210428	3.23799	1.6355	0.20968
APOBEC3A	blue	0.491923	3.29846	3.63628	0.0650862
SKIDA1	blue	-0.146843	3.26181	0.713376	0.404281
TTPA	blue	-0.128381	3.2842	0.363318	0.550704
RBM41	blue	0.17067	3.27252	0.845797	0.364279
TMEM106A	blue	0.208534	3.28571	1.07786	0.306567
AUNIP	blue	0.22975	3.26528	1.59118	0.215819
XKR6	blue	0.246641	3.28411	0.917782	0.34488
CYP4F8	blue	0.599011	3.28936	7.6146	0.00929076
PDE11A	blue	0.160803	3.27637	0.739917	0.395765
MTG2	blue	0.243054	3.23076	3.9296	0.0556436
NUP37	blue	-0.0121341	3.24955	0.00598657	0.938784
CLNK	blue	0.627021	3.30192	6.77926	0.0136143
C9orf85	blue	0.239937	3.25554	2.12291	0.154365
MEMO1	blue	0.246231	3.2518	2.34681	0.134873
EHMT1	blue	0.324417	3.23532	3.3712	0.0751797
HEMK1	blue	0.190572	3.24211	1.34499	0.254306
OPRM1	blue	0.268789	3.22718	2.53932	0.120378
SIX3	blue	-0.243002	3.27961	0.544056	0.465861
APOL1	blue	0.48767	3.22774	4.16742	0.0490995
HLCS	blue	-0.0492836	3.20999	0.133701	0.71691
ARL11	blue	0.135806	3.25214	0.514809	0.478008
TMEM170A	blue	-0.0157912	3.22099	0.0113201	0.915899
FAM9B	blue	0.351235	3.27483	2.0585	0.160573
EIF4EBP3	blue	-0.183808	3.22361	0.86626	0.358612
SNTN	blue	0.336514	3.2829	1.94386	0.172373
TVP23A	blue	0.289859	3.20071	4.65667	0.0381497
USHBP1	blue	0.412172	3.22854	5.63405	0.0234598
PLEKHG2	blue	0.33546	3.23431	3.40338	0.0738655
ANGPT1	blue	0.0253905	3.2291	0.0188089	0.891732
CALHM5	blue	0.388042	3.20362	3.51971	0.0693252
PLGLB1	blue	-0.0528303	3.21076	0.0733328	0.788196
CD84	blue	0.193432	3.22428	1.0347	0.316304
ZCCHC8	blue	-0.0762747	3.20275	0.20747	0.651678
PROM2	blue	0.179185	3.21134	1.08453	0.305098
RBM27	blue	-0.0673209	3.17839	0.257485	0.615157
AASDH	blue	0.135582	3.20893	0.503797	0.482718
AVPR1A	blue	0.14851	3.22479	0.629281	0.433168
BOLA2B	blue	0.4428	3.18197	6.90623	0.0128364
FDXACB1	blue	0.29802	3.21869	2.60038	0.116163
TMEM134	blue	0.141144	3.20393	0.6722	0.418046
OLFML2A	blue	-0.0430458	3.19372	0.0469337	0.829793
CASP14	blue	0.275938	3.23753	1.7286	0.197465
SHLD1	blue	0.252516	3.2045	1.4333	0.239579
ZSCAN25	blue	0.118021	3.17988	0.538317	0.468204
CAVIN4	blue	0.137068	3.19837	0.742709	0.394884
PTGES3L	blue	0.231053	3.18336	1.48865	0.230894
FABP2	blue	0.315729	3.22529	1.84591	0.183284
CDCP1	blue	0.32935	3.20878	2.8434	0.100986
SLC14A2	blue	0.379382	3.22371	2.86543	0.0997269
PTAFR	blue	0.19874	3.19192	1.28464	0.265035
CCDC141	blue	0.414779	3.22664	2.88412	0.0986717
THOC2	blue	-0.136196	3.18149	0.77412	0.385176
FAM161A	blue	0.0707217	3.16136	0.213708	0.646847
CRYGS	blue	-0.0668283	3.16438	0.126964	0.723821
CYP27C1	blue	0.306721	3.21545	1.88498	0.178835
RPL3L	blue	-0.129797	3.15937	0.554587	0.46161
WDPCP	blue	0.472088	3.1827	4.06962	0.0516812
IKBIP	blue	0.356423	3.18454	3.02534	0.0910994
ZNF429	blue	0.236124	3.15675	1.70519	0.200453
ITPRIPL1	blue	0.143323	3.16355	0.633588	0.431613
RS1	blue	0.612704	3.15456	8.98683	0.00507753
KCP	blue	0.117123	3.1799	0.304166	0.58492
GINS1	blue	0.122173	3.14149	0.46856	0.49833
CYREN	blue	0.356211	3.14372	2.54921	0.119684
FAM76A	blue	0.249361	3.11945	2.62494	0.114516
RARS2	blue	0.363597	3.18815	2.26209	0.141889
ZNF799	blue	0.0823702	3.14027	0.236132	0.630158
C10orf53	blue	0.222382	3.17459	0.916398	0.345239
HARBI1	blue	0.339601	3.16071	2.94035	0.0955741
HTR1D	blue	0.237422	3.11589	1.79278	0.189548
KLHL38	blue	0.392081	3.13524	4.25735	0.046851
OXTR	blue	0.155709	3.10593	0.503859	0.482692
RAD9A	blue	0.28819	3.09039	2.12843	0.153845
COL20A1	blue	0.0596812	3.1219	0.118202	0.733128
SLC25A45	blue	0.338161	3.11081	2.89319	0.0981643
APOBEC3D	blue	0.497169	3.15763	4.64474	0.0383822
POTEM	blue	0.610429	3.13256	5.14075	0.0299021
TINAGL1	blue	0.120489	3.0668	0.243019	0.62523
H4C3	blue	0.808227	3.13906	7.45616	0.00998025
TRPM6	blue	0.242387	3.10504	1.77241	0.192019
IL11	blue	0.265193	3.10778	2.0761	0.158848
SLC6A12	blue	0.511699	3.12286	3.14943	0.0849865
ICAM4	blue	0.108737	3.12833	0.317669	0.576743
TBC1D7	blue	0.72593	3.1285	9.7304	0.00370016
CLDN9	blue	0.171675	3.05991	0.496781	0.48576
MANSC4	blue	0.33181	3.13679	2.16331	0.150615
AFAP1L1	blue	0.146927	3.08312	0.643021	0.428237
WFDC8	blue	0.244543	3.11344	1.20513	0.28008
FILIP1	blue	0.0987828	3.07912	0.319629	0.575575
USP42	blue	-0.319858	3.07614	4.28456	0.0461931
C4orf19	blue	0.177083	3.10075	0.775186	0.384852
TTI2	blue	0.200569	3.05762	1.74636	0.195236
LAMC2	blue	0.367207	3.10977	2.89975	0.0977996
SBK2	blue	0.214713	3.09499	1.42222	0.241366
ZNF761	blue	-0.132079	3.07139	0.588605	0.4483
SMC6	blue	-0.117939	3.05652	0.610835	0.439929
MMS22L	blue	0.358909	3.1141	2.56294	0.118727
CDYL	blue	0.132625	3.03987	0.820041	0.371596
AASS	blue	0.044251	3.05565	0.0397931	0.843084
PSTPIP2	blue	0.0661899	3.088	0.113011	0.738826
ZSCAN22	blue	0.457452	3.10414	5.72448	0.022452
MTRNR2L5	blue	0.357098	3.09274	2.45248	0.126681
ADAT2	blue	0.379868	3.0624	5.11824	0.0302389
GDF5	blue	0.349612	3.09274	2.52916	0.121097
PRICKLE3	blue	0.34045	3.04767	3.57428	0.0673034
DNAJB7	blue	0.261244	3.09147	1.4764	0.232781
AICDA	blue	0.238343	3.09942	0.945595	0.33777
SLFN13	blue	0.690734	3.09943	7.21153	0.0111556
SBSPON	blue	0.148001	3.05367	0.513178	0.478701
PMS1	blue	0.369127	3.07982	2.66609	0.111816
RRM2	blue	0.259713	3.07114	1.36217	0.251352
MDGA2	blue	0.117668	3.03801	0.487291	0.489926
ERVFRD-1	blue	0.122194	3.02115	0.349109	0.558559
ZNF41	blue	0.300199	3.05067	2.30165	0.138561
ZSCAN23	blue	1.63716	3.06712	21.752	4.74574e-05
AFMID	blue	0.487299	3.01946	11.0306	0.00216328
NDUFAF6	blue	0.424793	3.01136	4.64212	0.0384335
CTSV	blue	0.0949742	3.01583	0.366002	0.549243
SULT2A1	blue	0.265785	3.0574	1.19603	0.28187
SDSL	blue	0.216134	3.00332	1.05039	0.312718
TMEM52B	blue	0.149699	3.02099	0.697962	0.409353
SYT15	blue	0.250669	2.9981	1.92168	0.174774
IGF1	blue	0.152773	3.00337	1.14316	0.292583
APOBEC3C	blue	0.0153452	3.01386	0.00585732	0.939447
ZSCAN2	blue	0.208413	3.007	1.56725	0.219225
SCAPER	blue	0.0594374	2.98548	0.156435	0.694952
IL17REL	blue	0.290791	3.03653	2.45579	0.126434
PTH1R	blue	0.289171	2.98228	1.35183	0.253125
ABCG8	blue	0.313375	2.99502	2.27656	0.140661
BAZ1A	blue	-0.355736	2.99149	2.20548	0.146814
TEX35	blue	0.367224	3.00941	2.96574	0.094212
GREB1	blue	0.262434	2.96488	2.5766	0.117784
GFRAL	blue	-0.0947239	3.05384	0.158577	0.692981
LAMP3	blue	0.342147	3.01477	2.2956	0.139063
PAQR5	blue	0.299116	3.00433	2.18496	0.14865
MARVELD2	blue	0.306194	3.02997	1.87377	0.180099
ZNF583	blue	0.168464	2.96737	1.31554	0.25947
PLEKHD1	blue	0.398895	2.9587	5.93941	0.0202406
ASCC3	blue	0.870606	2.99991	15.215	0.000434553
FAM83E	blue	0.537508	3.00272	5.71754	0.0225277
ANO6	blue	0.190392	3.027	0.610563	0.44003
OR51E2	blue	0.251799	3.00039	1.57723	0.217797
CYP8B1	blue	0.276958	3.00045	1.86209	0.181426
PRR23A	blue	0.256355	2.99349	1.47203	0.233459
SCGB2B2	blue	0.118291	2.96489	0.554847	0.461506
RTBDN	blue	0.389721	2.95209	6.38482	0.0163746
CASP10	blue	0.254787	2.94419	1.79821	0.188897
GINS2	blue	0.0932485	2.94372	0.253357	0.617995
SLC5A5	blue	-0.0339553	2.98754	0.0225974	0.881405
GPR78	blue	0.226793	2.98438	1.0634	0.309785
P4HA2	blue	0.693074	2.95734	15.9165	0.00033735
ASB16	blue	-0.0377893	2.9307	0.0449463	0.83338
P2RY10	blue	0.444434	3.03829	2.50002	0.123185
C1orf158	blue	0.157651	2.97158	0.616697	0.437763
SLC22A13	blue	0.204189	2.95706	1.03802	0.31554
ANGPT2	blue	0.219885	2.91809	0.418179	0.522227
ZNF550	blue	-0.00511207	2.9309	0.00133561	0.971063
MT1H	blue	-0.944366	2.92767	3.04572	0.0900624
POC1B-GALNT4	blue	-0.014193	2.93412	0.00679296	0.934801
IQCF3	blue	0.871428	2.99798	8.53417	0.00617874
ZNF280C	blue	-0.0874952	2.90749	0.219566	0.642388
CYP3A5	blue	0.402571	2.93017	4.62662	0.0387384
HS3ST3B1	blue	-0.0878571	2.92837	0.142135	0.708531
ZNF419	blue	0.0291666	2.9191	0.0271171	0.870185
PIWIL2	blue	0.382807	2.93774	3.91608	0.0560437
GALNT4	blue	0.0371503	2.90297	0.04115	0.840468
LILRB5	blue	0.285197	2.94057	1.9695	0.169647
ZNF765	blue	-0.035369	2.91066	0.043593	0.835869
POLQ	blue	-0.101187	2.93193	0.251221	0.619474
PJVK	blue	0.328879	2.95654	1.92597	0.174306
PABIR3	blue	0.290251	2.91224	2.24913	0.142999
NIPAL1	blue	0.241309	2.92754	1.64714	0.208102
LPAR1	blue	-0.149821	2.87794	0.14774	0.703119
MIPOL1	blue	0.0909758	2.91309	0.218501	0.643192
CHRNA5	blue	0.312039	2.89152	2.14859	0.151968
DCDC2C	blue	0.0760202	2.87975	0.152126	0.698966
ZNF7	blue	0.2096	2.89055	1.3338	0.256252
ARID3A	blue	0.430381	2.89257	5.67985	0.0229434
METTL22	blue	0.270373	2.88586	2.41416	0.129583
HELQ	blue	0.106382	2.9148	0.389882	0.536565
FUT6	blue	0.352372	2.93269	2.12275	0.15438
PM20D2	blue	-0.19774	2.87576	1.48134	0.232019
SCN9A	blue	0.184652	2.8527	1.15097	0.290967
PATE4	blue	0.121647	2.89293	0.446642	0.508485
ANKRD40CL	blue	0.0075621	2.90363	0.00114627	0.973191
HFE	blue	0.233082	2.90114	1.12779	0.295798
LCORL	blue	0.384498	2.87494	4.06235	0.0518791
DCAF4L1	blue	0.294943	2.88385	1.45622	0.235934
ZCCHC4	blue	0.110928	2.89707	0.336053	0.565971
SIM2	blue	0.171804	2.89369	0.624027	0.435077
GALNT5	blue	0.301577	2.87781	1.78513	0.190471
MUC4	blue	0.284071	2.8437	0.577389	0.45262
ZIC3	blue	-0.135604	2.86084	0.437795	0.512687
KIAA0586	blue	-0.00780797	2.87186	0.00169709	0.967383
SLC6A14	blue	0.410161	2.90894	2.52472	0.121412
FAIM	blue	0.0532255	2.83965	0.112082	0.739861
CUBN	blue	0.0570873	2.85532	0.0706693	0.791984
ANGPT4	blue	0.319389	2.86459	2.86269	0.0998823
LIMS1	blue	-0.291377	2.82184	2.51428	0.122158
NCAPH	blue	0.174072	2.87171	0.727561	0.399696
COX6B2	blue	0.227275	2.86763	1.322	0.258326
C8orf34	blue	0.148671	2.86041	0.559028	0.459837
PKHD1L1	blue	0.514685	2.87074	5.06812	0.0310039
MRRF	blue	0.15143	2.81508	1.00153	0.324072
SULT1C2	blue	0.201638	2.85221	0.851781	0.362609
ZNF772	blue	0.00787794	2.82543	0.00278516	0.958223
FAM228A	blue	0.107172	2.80759	0.478149	0.493998
CCL16	blue	0.123466	2.84067	0.343895	0.561497
XYLB	blue	0.630697	2.87827	7.13904	0.011532
ANKLE1	blue	0.00415578	2.81574	0.00050881	0.982137
PRMT9	blue	0.191286	2.81927	1.37933	0.248446
FHDC1	blue	0.132219	2.81809	0.583807	0.45014
CSAD	blue	0.0946183	2.8116	0.273409	0.604475
SP110	blue	0.28865	2.84818	1.63072	0.210331
ABCA8	blue	0.281507	2.80661	1.68581	0.202968
DYNAP	blue	-0.0711328	2.82933	0.114829	0.736814
GINS4	blue	0.441526	2.82734	4.44608	0.0424926
ZNF619	blue	0.224895	2.7983	1.15457	0.290227
TRIP13	blue	0.366503	2.82692	2.70479	0.109343
SLC25A41	blue	0.201624	2.76003	1.15206	0.290743
PRR27	blue	0.636975	2.83077	8.07401	0.00756591
SLC30A7	blue	-0.160524	2.78214	1.03772	0.31561
ZNF296	blue	0.113148	2.78347	0.256012	0.616167
AIMP2	blue	0.113024	2.78648	0.46223	0.501227
MX2	blue	0.358107	2.80702	3.69748	0.0629773
GRTP1	blue	0.215604	2.82214	1.08683	0.304595
ZNF816-ZNF321P	blue	0.0383202	2.80476	0.0402476	0.842203
COL8A1	blue	-0.0488608	2.78454	0.049014	0.826124
ENTPD5	blue	-0.0836976	2.78846	0.21465	0.646124
CYP2B6	blue	0.41183	2.8072	3.87364	0.0573204
ZNF2	blue	0.271193	2.79388	2.07738	0.158723
NANOGP8	blue	0.350479	2.82669	2.46192	0.125977
EXPH5	blue	0.151035	2.81508	0.545199	0.465396
MYL10	blue	0.127121	2.78887	0.481914	0.492314
ADCK1	blue	0.375261	2.81991	4.87668	0.0341272
APLF	blue	0.431455	2.77675	4.80893	0.035314
LILRA2	blue	0.243482	2.80766	1.48657	0.231214
NUDT7	blue	0.135198	2.75951	0.676294	0.416646
C2orf15	blue	0.30467	2.78132	3.12982	0.0859211
PPHLN1	blue	0.55536	2.81707	4.48537	0.0416427
DSC1	blue	0.160185	2.7882	0.773063	0.385497
NUBPL	blue	0.421694	2.75301	6.51935	0.0153705
TPSD1	blue	-0.378687	2.75861	0.726603	0.400003
DCDC1	blue	0.246611	2.78903	1.53702	0.223624
ATP7A	blue	-0.0294521	2.73835	0.0332795	0.856341
ZNF461	blue	0.0818567	2.74639	0.264729	0.610247
HEATR3	blue	0.0575685	2.73923	0.173533	0.679632
NFIB	blue	-0.120954	2.76196	0.608182	0.440915
PBOV1	blue	0.366593	2.75803	2.94839	0.0951401
PARPBP	blue	0.0356428	2.76833	0.0263647	0.871982
GTF2H2	blue	-0.0033459	2.74323	0.000288681	0.986544
FHAD1	blue	0.24321	2.75617	1.11272	0.298995
UBE2L5	blue	0.380493	2.74412	4.27843	0.0463405
C2orf83	blue	0.225236	2.77291	1.42665	0.24065
TRIM71	blue	0.0583179	2.73144	0.093884	0.761181
FHIT	blue	0.0826846	2.70794	0.334822	0.56668
HPSE	blue	0.217689	2.74635	1.7009	0.201007
GTF2H2C	blue	0.0748693	2.74316	0.163342	0.688651
CHMP4C	blue	0.28782	2.74543	3.13468	0.0856884
NPHP1	blue	0.161235	2.72985	0.701694	0.408116
RINL	blue	0.181318	2.70903	1.12502	0.296381
ACP7	blue	0.056132	2.74598	0.0858216	0.771354
TNFSF14	blue	0.196118	2.74405	0.848135	0.363625
ZNF100	blue	-0.00727879	2.72398	0.00149379	0.969398
TNFRSF10A	blue	-0.0308279	2.69956	0.0247023	0.876049
CHD1	blue	-0.299796	2.69488	2.01298	0.16514
CFAP53	blue	-0.0225516	2.69518	0.00711192	0.933291
STAP2	blue	0.0828745	2.70377	0.258042	0.614777
FAM9A	blue	-0.825229	2.8127	10.5723	0.00260789
HTR3B	blue	0.353249	2.69773	3.51545	0.0694859
TASL	blue	0.289489	2.71623	2.37393	0.132713
NMUR1	blue	0.312573	2.73521	2.21579	0.145902
FBXL22	blue	0.613838	2.73108	7.03552	0.0120934
LGSN	blue	0.270667	2.7212	1.70288	0.200751
ANKRD45	blue	-0.24889	2.70927	2.16618	0.150352
GFI1B	blue	0.138719	2.73754	0.302616	0.585874
SYNPO2L	blue	0.23289	2.69997	1.26108	0.269382
CASP6	blue	0.0607148	2.70197	0.0921924	0.763275
CCDC122	blue	0.462489	2.73805	4.86509	0.0343272
SLC66A1	blue	0.0975487	2.6797	0.339952	0.563738
PIGBOS1	blue	0.231799	2.67988	2.42305	0.128903
LCTL	blue	0.316993	2.72414	2.43829	0.127747
CLEC2D	blue	0.275552	2.67501	2.0648	0.159954
NUTM2G	blue	0.277508	2.66974	1.71997	0.19856
LYAR	blue	-0.134786	2.68841	0.400113	0.531299
KANK4	blue	0.234779	2.72716	1.48596	0.231306
ATG10	blue	0.37829	2.68403	3.5865	0.0668598
KIF4A	blue	0.132563	2.66326	0.609311	0.440495
WDR76	blue	0.388382	2.69396	3.13668	0.0855928
RNF207	blue	-0.0532828	2.69284	0.0620472	0.804801
C8orf49	blue	0.330535	2.71272	3.1047	0.0871349
RABEPK	blue	0.375757	2.68206	5.39927	0.0263139
GDPD2	blue	0.177322	2.65971	0.860018	0.360327
MALL	blue	0.207997	2.66507	1.29801	0.262609
MAGEA10	blue	0.380925	2.71436	2.32423	0.136702
SCUBE3	blue	0.267224	2.7086	1.29097	0.263884
ZNF491	blue	0.138259	2.66608	0.68838	0.412554
CHST9	blue	-0.016668	2.67192	0.00695076	0.93405
VNN1	blue	0.271444	2.65579	2.15582	0.151302
MT1A	blue	0.29231	2.645	0.233484	0.632076
WASHC2C	blue	0.557402	2.64072	9.73257	0.00369678
CLEC1A	blue	0.357883	2.66594	4.03113	0.0527384
PLA2G4E	blue	0.418697	2.68835	3.1139	0.0866881
POTED	blue	0.516893	2.72266	4.51566	0.0410002
ANKRD44	blue	0.158814	2.66312	0.588234	0.448442
SLC52A3	blue	0.257799	2.62304	1.6177	0.212118
TMEM45B	blue	0.516046	2.67339	5.35462	0.0268985
ZNF530	blue	0.282125	2.65939	1.54255	0.222812
ANTXR2	blue	0.099565	2.61375	0.320998	0.574762
RAB42	blue	0.357894	2.67498	2.78799	0.104236
SPDL1	blue	0.170052	2.63338	0.992578	0.326212
MCM8	blue	0.188538	2.65483	1.00275	0.32378
CENPL	blue	0.00335678	2.63862	0.000229318	0.988007
ANKRD22	blue	0.317953	2.64409	1.05123	0.312527
RAX2	blue	0.25032	2.65821	1.37504	0.249168
CDKAL1	blue	0.180741	2.63169	1.08588	0.304802
PIGW	blue	0.184755	2.62886	1.03734	0.315696
FLG2	blue	0.287251	2.65412	1.7021	0.200852
ARSF	blue	0.28589	2.62618	2.86693	0.0996415
SALL4	blue	0.160244	2.66322	0.575739	0.453261
OTOP1	blue	0.0029784	2.60691	8.70645e-05	0.99261
ZNF566	blue	0.12254	2.626	0.561782	0.458743
SFTPB	blue	0.15738	2.61954	0.999299	0.324603
FOXI2	blue	0.0876958	2.63237	0.130242	0.720433
TAMM41	blue	0.251812	2.63592	1.40596	0.24402
ZNF678	blue	0.0539159	2.61549	0.0784585	0.781109
BMP3	blue	0.279065	2.60761	1.68412	0.20319
EFCAB13	blue	-0.0560924	2.61764	0.0514704	0.821895
ZSCAN12	blue	0.268302	2.62461	1.74587	0.195296
FTCDNL1	blue	0.307444	2.61921	2.11054	0.155535
VWA2	blue	0.0447624	2.57352	0.0625152	0.804082
GOLGA6L6	blue	0.0724701	2.62961	0.111047	0.74102
GOLGA6L1	blue	0.118638	2.62251	0.290559	0.593406
CDH1	blue	0.0282617	2.61348	0.0155705	0.901437
SULT1A2	blue	0.173609	2.59608	1.07191	0.307885
POTEB3	blue	0.496847	2.64765	3.28601	0.0787877
SIRPB2	blue	0.0598191	2.6079	0.0842371	0.773414
DRAM1	blue	0.0125036	2.58104	0.00456474	0.946533
ALS2CL	blue	0.40597	2.56221	4.2963	0.0459125
PLEKHH2	blue	0.154043	2.57548	0.573947	0.453959
GOLGA6L22	blue	0.222352	2.59893	1.09716	0.302345
NFE4	blue	-0.213024	2.56476	1.22467	0.276283
LDB3	blue	0.478424	2.5648	4.52183	0.0408707
LY9	blue	0.155727	2.68102	0.298586	0.588369
ZNF501	blue	0.0996009	2.55796	0.309451	0.581692
SLC22A9	blue	0.220268	2.61472	1.27682	0.266468
CLEC7A	blue	0.343306	2.59785	2.48468	0.1243
TSEN2	blue	0.0681406	2.59246	0.108263	0.744167
HYAL4	blue	0.569225	2.6688	3.5219	0.0692425
MAGEB10	blue	0.390755	2.60573	3.12717	0.0860483
FTCD	blue	-0.104823	2.56793	0.166258	0.686037
NCCRP1	blue	0.229202	2.5822	1.31937	0.258791
GGT6	blue	0.17697	2.61012	0.585385	0.449533
CLCN5	blue	0.149424	2.54972	0.768052	0.387024
ADH4	blue	0.464456	2.63508	2.58962	0.116893
ACOXL	blue	0.308691	2.59588	2.16809	0.150178
TFEB	blue	0.17821	2.54465	1.15541	0.290054
ERVV-2	blue	0.546923	2.62609	4.46017	0.0421856
ZNF595	blue	0.133375	2.53308	0.593952	0.446264
RBL1	blue	0.0740952	2.54923	0.180421	0.673711
EPM2A	blue	0.0711433	2.5233	0.18827	0.667125
ARHGAP11A	blue	0.328541	2.55241	2.4256	0.128709
YY2	blue	0.399124	2.53656	2.31107	0.137782
THG1L	blue	0.250727	2.51674	2.88146	0.098821
ALDH8A1	blue	0.0677219	2.52227	0.0873465	0.769391
RIPPLY3	blue	0.273266	2.5859	1.40785	0.24371
DISC1	blue	0.373193	2.55498	2.39588	0.130994
TECRL	blue	0.156986	2.55116	0.467885	0.498638
ANKRD36	blue	0.115209	2.6355	0.183384	0.671205
SIGLEC9	blue	0.309754	2.59139	1.27716	0.266406
TLR6	blue	0.308238	2.5551	1.65502	0.207043
MYL5	blue	0.454631	2.50133	2.34805	0.134773
RASSF9	blue	0.37547	2.55986	1.90556	0.176544
ATXN7L1	blue	0.13646	2.50864	0.871429	0.3572
TES	blue	0.151421	2.51284	0.439494	0.511875
DNAAF11	blue	0.18645	2.48227	1.11884	0.29769
VSTM1	blue	0.185088	2.5437	0.559382	0.459696
FCAR	blue	0.0269847	2.53923	0.0188603	0.891585
ZNF286A	blue	0.231903	2.4935	2.11687	0.154934
FANCD2	blue	0.207124	2.50714	1.18964	0.283138
SIGLEC6	blue	0.395585	2.53227	2.8227	0.102187
NKPD1	blue	0.152063	2.5076	0.44192	0.51072
PARP9	blue	0.0963384	2.48154	0.163123	0.688848
CEP135	blue	0.0245046	2.48446	0.0198837	0.888702
GPR132	blue	0.383238	2.48897	3.6164	0.0657883
ZNF215	blue	-0.0027722	2.52204	0.000185987	0.989199
ZNF221	blue	0.347063	2.5094	1.78518	0.190466
CSF2RA	blue	0.215982	2.51062	1.00452	0.323361
MKNK1	blue	0.220296	2.4631	2.23619	0.144117
CARD6	blue	0.21576	2.47922	1.47648	0.232769
GBP6	blue	0.329551	2.49198	2.36986	0.133035
ATP8B1	blue	0.0971855	2.43662	0.357714	0.553777
IRAG2	blue	-0.0186419	2.44631	0.0112466	0.916171
ZNF69	blue	0.0886671	2.47682	0.170459	0.682319
HRH4	blue	0.354236	2.48686	2.24405	0.143437
ACTR3C	blue	-0.0293314	2.44999	0.0314367	0.860331
PATJ	blue	-0.178686	2.45312	0.855443	0.361592
TMEM164	blue	0.448162	2.42141	6.74108	0.013858
NAA16	blue	-0.0282725	2.4443	0.0265123	0.871628
LPIN3	blue	0.104888	2.43836	0.248458	0.6214
ZNF724	blue	0.329859	2.46964	1.78674	0.190277
CD96	blue	0.726904	2.48312	8.57554	0.00606816
ZNF552	blue	0.263827	2.42506	2.3289	0.136322
CFHR3	blue	0.331829	2.45859	1.9218	0.174761
DFFB	blue	-0.0242901	2.42258	0.0200311	0.888293
QRFPR	blue	0.327614	2.44574	2.951	0.095
ZIM3	blue	0.269081	2.45224	1.2714	0.267468
TRDN	blue	0.327741	2.50019	1.14355	0.292502
ADGRE2	blue	0.317381	2.44706	2.19142	0.148069
CFAP300	blue	-0.00305898	2.44351	0.000229017	0.988015
TMEM220	blue	0.162351	2.42622	0.81718	0.372422
ZNF439	blue	0.0714793	2.43075	0.133939	0.71667
IYD	blue	0.302002	2.44062	2.17078	0.149933
PKIB	blue	0.357748	2.40319	4.65224	0.0382358
NPFF	blue	-0.194184	2.41459	0.67319	0.417707
GNAT1	blue	-0.126738	2.42309	0.382047	0.540664
SCNN1G	blue	0.404906	2.42061	2.86898	0.0995254
AGMO	blue	0.327071	2.40314	1.77661	0.191507
ODAPH	blue	0.178788	2.39365	0.603236	0.442763
IFI44L	blue	0.137383	2.40406	0.0700382	0.792893
WDR53	blue	0.145241	2.4244	0.356316	0.554548
TRDMT1	blue	0.358071	2.40711	2.89717	0.0979431
MPZL3	blue	0.169401	2.40585	0.606804	0.441429
RIN2	blue	-0.187727	2.42623	0.991686	0.326426
CD300LD	blue	0.501088	2.42794	4.36173	0.0443826
ZNF343	blue	0.315216	2.41605	1.63308	0.210008
TDRD12	blue	0.285954	2.42228	1.34927	0.253565
TMIGD2	blue	0.261832	2.39657	2.00237	0.166226
CDON	blue	-0.0950547	2.37251	0.294735	0.590774
ABHD11	blue	0.0836636	2.35675	0.1936	0.662746
HIGD1B	blue	0.11839	2.40408	0.168112	0.68439
VSIG2	blue	0.65369	2.36951	5.10045	0.030508
VGLL3	blue	0.503102	2.42109	4.03673	0.052583
TAS2R20	blue	-0.0159051	2.3714	0.00649225	0.936257
OXNAD1	blue	0.156208	2.39614	0.52131	0.475263
NPIPA3	blue	0.318442	2.36664	1.72585	0.197813
NPIPA2	blue	0.279208	2.36676	1.56006	0.220262
BRS3	blue	1.74506	2.54939	3.60133	0.0663259
FOXM1	blue	0.124102	2.44526	0.199784	0.657754
LIPC	blue	0.35519	2.34629	5.16976	0.0294739
HSD3B7	blue	0.200111	2.34631	1.20198	0.280698
ZNF563	blue	0.265815	2.37505	1.38395	0.247671
FOXP2	blue	0.443263	2.37126	6.0175	0.0194969
RAB27A	blue	0.206475	2.3975	0.851627	0.362652
PBLD	blue	0.140901	2.34844	0.531676	0.47094
CYP4F3	blue	0.124707	2.3975	0.386976	0.538079
FGF18	blue	0.66132	2.33348	7.00221	0.0122802
TAF1L	blue	0.214814	2.38598	1.00648	0.322895
SEPTIN1	blue	0.234338	2.3391	1.64601	0.208255
EBLN2	blue	0.201992	2.37235	0.741751	0.395186
RHD	blue	0.377239	2.36766	2.55305	0.119415
NFKBID	blue	0.311945	2.38052	2.68163	0.110815
ZNF346	blue	0.172164	2.34463	0.940813	0.338978
CKAP2L	blue	0.224833	2.39643	0.87343	0.356655
CPA4	blue	0.495661	2.36847	5.94059	0.0202292
APELA	blue	0.26093	2.38166	1.03797	0.315553
HSH2D	blue	0.265487	2.38397	1.28589	0.264808
MIXL1	blue	0.266459	2.38905	1.26058	0.269475
PLEKHG4B	blue	0.582988	2.33164	4.87354	0.0341813
LEAP2	blue	0.2048	2.34655	1.20399	0.280303
HJURP	blue	0.118303	2.35952	0.289466	0.594098
PATE2	blue	0.736842	2.38761	7.62624	0.00924217
RAD51B	blue	0.366518	2.33836	4.04954	0.0522299
PPIAL4H	blue	0.1126	2.34074	0.214279	0.646409
CFI	blue	0.21383	2.34203	1.07609	0.30696
ERN2	blue	0.0807415	2.34036	0.11054	0.741589
SEBOX	blue	2.01826	2.32741	21.5504	5.05866e-05
LILRA5	blue	0.444321	2.39481	2.1767	0.149396
NRG4	blue	0.0750792	2.29162	0.207411	0.651725
SNAI2	blue	0.542164	2.29047	5.34252	0.0270593
LINS1	blue	0.262694	2.34021	1.4505	0.236837
PDE6C	blue	0.197475	2.3002	0.949291	0.336841
TTF2	blue	0.122615	2.32686	0.349114	0.558556
ANKRD18A	blue	0.231853	2.33264	0.913547	0.34598
LIPT1	blue	0.203289	2.27526	1.3794	0.248435
EFCAB5	blue	0.0952396	2.3081	0.217357	0.644061
ZNF250	blue	0.175271	2.27182	1.41362	0.242766
SPAG6	blue	0.16118	2.31109	0.805173	0.375916
DNAH12	blue	0.520524	2.30386	5.57121	0.0241891
FSIP2	blue	0.370301	2.29586	2.35237	0.134427
LRRC10	blue	0.126542	2.29637	0.32203	0.574151
SCLT1	blue	0.727219	2.30896	9.34311	0.00435922
ZNF701	blue	0.0134469	2.26885	0.00527775	0.942516
C9orf152	blue	-0.00740895	2.347	0.00100217	0.974932
DCLRE1C	blue	0.153737	2.28676	0.455651	0.504268
INHBE	blue	0.305649	2.29041	2.82631	0.101976
KIF18B	blue	0.21967	2.29119	0.704423	0.407215
KIAA1328	blue	0.119026	2.26479	0.361079	0.551928
OFD1	blue	-0.171453	2.24958	0.97587	0.330259
NPFFR2	blue	0.340491	2.28846	1.65851	0.206577
KLF8	blue	0.0957453	2.2408	0.361901	0.551477
CCDC170	blue	-0.0779774	2.28529	0.148195	0.702684
OR7C1	blue	-0.26341	2.22799	2.04964	0.16145
SFR1	blue	0.368402	2.23225	3.86268	0.0576554
BNC2	blue	-0.00338066	2.26809	0.000117375	0.99142
SPDYE3	blue	0.259743	2.24312	1.52142	0.225938
TMCO4	blue	0.301805	2.23583	1.4969	0.229634
KIAA2012	blue	0.495745	2.23408	4.77072	0.0360031
SUV39H2	blue	0.0449841	2.22992	0.0555114	0.815162
SLA2	blue	0.237136	2.257	1.34498	0.254308
ECT2	blue	0.105211	2.23866	0.316476	0.577456
ASPG	blue	0.506071	2.2276	6.4963	0.0155377
CTCFL	blue	0.0716344	2.2254	0.138498	0.712109
DMBX1	blue	0.541517	2.25764	3.85498	0.0578918
GINS3	blue	0.327416	2.21425	4.14069	0.0497906
TRPC3	blue	0.336345	2.22317	3.03174	0.0907722
SCN11A	blue	-0.00648566	2.22923	0.000904907	0.976179
HMBOX1	blue	0.249538	2.21144	2.18386	0.148749
RBMS3	blue	-0.163152	2.21027	0.804486	0.376117
CENATAC	blue	0.240677	2.21602	1.23961	0.273423
DCX	blue	0.00627698	2.178	0.00135123	0.970894
C1orf210	blue	0.109629	2.22041	0.262428	0.611798
ACP3	blue	0.191401	2.24426	0.517339	0.476937
CAPN12	blue	1.1488	2.2304	13.6391	0.000779663
SLC52A1	blue	-0.00039853	2.20379	6.23655e-06	0.998022
ATAD5	blue	-0.0613228	2.19918	0.0634552	0.802646
PRTG	blue	0.347587	2.17942	1.815	0.186897
MMP19	blue	0.170333	2.17425	0.790932	0.380122
TMEM52	blue	0.59921	2.15207	8.33481	0.00674286
MATN1	blue	0.612139	2.16253	9.69089	0.00376223
CLDN18	blue	0.323681	2.18275	2.79785	0.103649
CRTAM	blue	0.195118	2.19633	0.877296	0.355607
NRN1L	blue	-0.0259755	2.13813	0.015593	0.901367
RSPO4	blue	0.264054	2.13023	1.61647	0.212289
CHRM5	blue	0.4909	2.1444	5.2706	0.0280372
CD160	blue	0.353305	2.12564	2.15356	0.15151
RNF152	blue	0.197782	2.12396	0.876372	0.355857
STON1	blue	-0.0705091	2.12326	0.0837508	0.77405
ASB11	blue	0.322916	2.14909	1.84094	0.183859
TNFRSF13B	blue	0.238411	2.1239	1.21719	0.277729
SYDE2	blue	0.0517021	2.1524	0.0697454	0.793316
APOF	blue	0.319558	2.12788	1.77099	0.192192
EXD1	blue	0.266167	2.16202	1.10104	0.301504
MICB	blue	-0.147122	2.14954	0.355151	0.555193
B3GNT3	blue	0.19343	2.12896	0.736221	0.396935
FOXL2	blue	0.722689	2.168	5.35349	0.0269135
ZNF573	blue	0.3061	2.12362	1.99897	0.166576
LOC102724265	blue	0.270618	2.09321	1.51018	0.227623
FFAR2	blue	0.471879	2.15768	3.54633	0.0683306
SLX4IP	blue	0.104447	2.11926	0.199772	0.657764
CCDC198	blue	0.220381	2.12913	1.31414	0.25972
DDX55	blue	0.162973	2.12078	0.823492	0.370604
ERAP2	blue	0.175511	2.09848	0.496975	0.485676
PLAUR	blue	0.17728	2.11331	0.587481	0.44873
ZSCAN4	blue	0.45353	2.1701	2.4432	0.127377
CFP	blue	0.645475	2.08315	3.83562	0.0584916
XKR9	blue	0.644477	2.09167	6.367	0.0165128
NPIPB2	blue	0.224061	2.07445	0.89906	0.349783
USP29	blue	0.0281599	2.08827	0.0176977	0.894959
USP6	blue	0.248765	2.09599	1.145	0.292202
ZKSCAN7	blue	-0.0469771	2.07883	0.0680112	0.795842
ZNF695	blue	0.220545	2.08926	1.3849	0.247512
PAFAH2	blue	0.0135759	2.0869	0.00455936	0.946564
CSPP1	blue	-0.100015	2.10012	0.226627	0.637107
KNG1	blue	0.562036	2.10544	5.83033	0.0213318
BAIAP2L1	blue	0.478999	2.05905	3.90959	0.0562368
IL21R	blue	0.335087	2.07692	1.72437	0.198001
LEP	blue	0.354863	2.10847	2.66393	0.111956
AZU1	blue	0.0247516	2.03388	0.0127593	0.910735
GPR139	blue	0.476544	2.09408	3.80668	0.0594013
IL15	blue	0.202714	2.04103	1.2585	0.269863
TTC26	blue	0.0662817	2.06395	0.17309	0.680017
ERVMER34-1	blue	0.22178	2.0612	1.42806	0.240421
ZNF283	blue	0.363546	2.08542	2.33298	0.13599
ZFP57	blue	0.470522	2.04223	2.03058	0.163357
F2RL2	blue	0.560161	2.06052	6.02424	0.0194341
DNAH11	blue	0.2713	2.06304	1.16786	0.287514
NPIPB15	blue	0.178164	1.99456	0.284253	0.597425
TGIF2	blue	0.260292	2.03826	1.15189	0.290778
C19orf47	blue	0.0109628	1.98981	0.00334747	0.954204
EPB41	blue	0.0844113	2.0469	0.151992	0.699092
DNAAF6	blue	0.195796	2.05507	0.836419	0.36692
CC2D2B	blue	0.477258	2.017	5.86439	0.0209844
AK7	blue	0.372438	2.02475	3.17963	0.0835699
GCM1	blue	0.461415	2.06244	3.07431	0.0886297
LILRB4	blue	0.569622	1.99891	5.07527	0.0308936
ANKUB1	blue	0.300859	2.04814	1.34132	0.254942
FAM133A	blue	0.169653	1.9908	0.616466	0.437848
BTN3A2	blue	0.224275	1.99065	1.32416	0.257946
ZNF502	blue	-0.13693	1.99241	0.619064	0.436893
ST3GAL6	blue	0.236597	1.98671	1.36318	0.25118
RD3	blue	0.339978	2.03714	2.2978	0.138881
CENPM	blue	0.208284	2.03617	0.744593	0.394292
E2F2	blue	0.515832	2.01787	3.87628	0.0572402
DCAF4	blue	0.346525	1.99188	3.70952	0.0625717
TP53AIP1	blue	0.726207	2.00621	8.67455	0.00581206
SULT1E1	blue	0.405944	2.04409	2.22349	0.145226
TEDDM1	blue	0.592819	2.05433	4.333	0.0450474
BRCA1	blue	-0.0108843	1.94717	0.0037212	0.951718
TMEM267	blue	-0.0139129	1.96447	0.00512572	0.943348
GDF6	blue	-0.123882	1.97456	0.582572	0.450616
IL12B	blue	0.629104	1.99528	7.59505	0.00937299
RAD9B	blue	0.4841	1.99452	3.4509	0.0719716
FAM124B	blue	0.415207	2.05018	2.4766	0.124893
SIGLEC11	blue	0.269546	1.98743	1.6011	0.214426
TRIM7	blue	0.45056	1.96043	4.28286	0.0462339
TP53	blue	0.11496	1.99951	0.234407	0.631406
TNNC2	blue	0.26435	1.93812	1.42713	0.240572
RFWD3	blue	0.321843	1.93385	3.61225	0.0659357
GP2	blue	0.283318	1.99878	1.4018	0.244705
SLC44A4	blue	0.105921	1.97752	0.234347	0.63145
CHEK1	blue	0.369345	1.97326	5.52972	0.0246841
IL23R	blue	0.148575	1.98547	0.393823	0.534525
ADGRF1	blue	0.565286	1.95467	6.91	0.012814
TEX13C	blue	0.379004	1.98317	2.21111	0.146315
SLC16A4	blue	0.206634	1.94361	0.949697	0.336739
CYP3A43	blue	0.200586	1.92517	0.784338	0.382093
MCM10	blue	0.412099	1.94322	2.40949	0.129941
CTNNA3	blue	-0.337225	1.91433	0.957449	0.334802
HAS2	blue	0.899144	1.9801	9.79211	0.0036054
ZNF396	blue	0.134966	1.93862	0.385524	0.538838
TRIM66	blue	0.238807	1.89385	2.05748	0.160674
SEC14L6	blue	0.188771	1.91485	0.999502	0.324555
TMEM275	blue	0.395796	1.89861	3.50452	0.0698998
ZNF3	blue	0.176249	1.89911	1.01907	0.319933
MKRN2OS	blue	0.188996	1.90657	0.787802	0.381056
WFDC11	blue	0.896367	1.93132	7.19595	0.0112353
GPR101	blue	1.21107	1.91529	7.60047	0.00935011
RASGRP4	blue	0.429339	1.91888	3.9556	0.0548829
ASCC2	blue	-0.194671	1.88985	0.736968	0.396698
ALDH3B1	blue	0.00666535	1.86057	0.000892266	0.976346
LEF1	blue	0.676291	1.84828	5.70512	0.0226637
[truncated: 1,779 more rows]

## Sheet: Supplementary Table 4
Supplementary Table 4.
Results of the canonical pathway analysis of schizophrenia symptom-related gene modules
© 2000-2022 QIAGEN. All rights reserved.
Ingenuity Canonical Pathways	module	-log(p-value)	Ratio	Molecules
Multiple Sclerosis Signaling Pathway	blue	4.89	0.216	AIFM1,BAX,BRAF,C2,C8G,C9,CAPN6,CASP8,CD40LG,CD70,CSF2,CTNNA3,EDA,FASLG,IL10,IL11,IL12B,IL15,IL17RA,IL21,IL22,IL2RA,IL7R,IRF1,IRF4,KCNG4,LEP,MBP,NLRP12,NLRP3,P2RX7,PARP11,PARP14,PARP15,PARP9,PPARD,PPARG,RNF213,SLC4A1,TGFB3,TLR10,TLR3,TLR6,TLR7,TNFSF14,TNFSF15,TNFSF8,UBR2
Tumoricidal Function of Hepatic Natural Killer Cells	blue	3.75	0.417	AIFM1,BAX,CASP6,CASP8,DFFA,DFFB,FASLG,ITGAL,PRF1,SERPINB9
G-Protein Coupled Receptor Signaling	blue	3.4	0.158	ADGRE2,ADGRF1,ADGRF2,ADGRG4,AVPR1A,AVPR1B,BDKRB1,BRAF,BRS3,C5AR2,CAMK4,CARD10,CASR,CCR4,CCR6,CELSR1,CHRM5,CMKLR2,CNGA1,CNGB3,CNR2,CXCR2,DRD4,EDNRA,ENPP1,F2R,F2RL2,F2RL3,FFAR2,FOXO4,FPR3,FZD10,FZD2,GALR1,GDPD1,GHSR,GIPR,GNAT1,GNRHR,GPR101,GPR132,GPR139,GPR141,GPR148,GPR157,GPR174,GPR31,GPR65,GPR78,GPR82,GPR85,GPRC5A,GRK4,GRM6,GRM8,HCAR1,HCRTR2,HRH4,HTR1D,HTR1F,LPAR1,LPAR4,LTB4R,MAP3K13,MAS1,MC2R,M…
tRNA Splicing	blue	3.31	0.304	ENPP1,GDPD1,MPPED2,PDE11A,PDE12,PDE3B,PDE4C,PDE4D,PDE6A,PDE6C,PDE7A,SMPDL3B,TSEN15,TSEN2
Phagosome Formation	blue	3.24	0.157	ADGRE2,ADGRF1,ADGRF2,ADGRG4,AP1S3,AVPR1A,AVPR1B,BDKRB1,BRS3,C5AR2,CASR,CCR4,CCR6,CD209,CELSR1,CHRM5,CLEC4E,CLEC7A,CMKLR2,CNR2,COLEC12,CR1,DRD4,EDNRA,F2R,F2RL2,F2RL3,FCAR,FFAR2,FPR3,FZD10,FZD2,GALR1,GHSR,GIPR,GNRHR,GPLD1,GPR101,GPR132,GPR139,GPR141,GPR148,GPR157,GPR174,GPR31,GPR65,GPR78,GPR82,GPR85,GPRC5A,GRM6,GRM8,HCAR1,HCRTR2,HRH4,HTR1D,HTR1F,ITGA11,ITGA8,ITGAL,ITGAX,ITGB3,LPAR1,LPAR4,LTB4R,LYN,…
CDX Gastrointestinal Cancer Signaling Pathway	blue	3.05	0.193	ATOH1,BLM,BMP10,BMP3,BMP8A,BRAF,CD40LG,CD70,CDH17,CSF2,EDA,FASLG,FZD10,FZD2,GUCY2C,HNF4A,IL11,IL12B,IL15,IL21,IL6R,JAK3,LEF1,LEP,MUC2,NOX4,NR1H4,PIK3CG,REL,SALL4,SLC15A1,TCF7,TGFB3,TNFSF14,TNFSF15,TNFSF8,WNT2B,WNT7B,WNT9B
FXR/RXR Activation	blue	2.97	0.214	A1BG,ABCB11,ABCG8,ALB,APOC4,APOF,APOL1,APOM,BAAT,C9,CYP8B1,FGA,FOXA1,G6PC1,G6PC2,HNF4A,IL36RN,KNG1,LIPC,NR1H4,PON1,PPARG,SAA2,SLC10A1,SULT2A1,TTR,UGT2B4
Bupropion Degradation	blue	2.88	0.36	CYP1A2,CYP1B1,CYP2A6 (includes others),CYP2B6,CYP2C19,CYP2C9,CYP3A4,CYP3A5,CYP4F8
Melatonin Degradation I	blue	2.83	0.258	CYP1A2,CYP1B1,CYP2A6 (includes others),CYP2B6,CYP2C19,CYP2C9,CYP3A4,CYP3A5,CYP4F8,SULT1A2,SULT1B1,SULT1C2,UGT2A1,UGT2B15,UGT2B4,UGT3A1
Pathogen Induced Cytokine Storm Signaling Pathway	blue	2.73	0.167	CASP8,CCL16,CCL22,CCL24,CCL28,CCL5,CCR6,CD40LG,CD70,CDH1,CGAS,CIITA,CLEC7A,COL10A1,COL20A1,COL8A1,CSF2,CSF2RA,CXCR2,EDA,FASLG,FGA,FGB,IFNA21,IL10,IL11,IL12B,IL12RB1,IL15,IL1RAP,IL1RAPL1,IL21,IL21R,IL22,IL23R,IL36RN,IL6R,IRF1,LEP,NLRC3,NLRP10,NLRP12,NLRP14,NLRP3,NLRP9,P2RX7,PRDM1,PRF1,RAB27A,SLC2A4,STX11,TBX21,TGFB3,TLR10,TLR3,TLR6,TLR7,TNFSF14,TNFSF15,TNFSF8,VEGFD,ZBP1
Breast Cancer Regulation by Stathmin1	blue	2.67	0.155	ADGRE2,ADGRF1,ADGRF2,ADGRG4,ANKHD1/ANKHD1-EIF4EBP3,AURKA,AURKC,AVPR1A,AVPR1B,BDKRB1,BRS3,C5AR2,CAMK4,CASR,CCR4,CCR6,CELSR1,CHRM5,CMKLR2,CNR2,DRD4,E2F2,E2F7,EDNRA,EGF,F2R,F2RL2,F2RL3,FFAR2,FOXM1,FPR3,FZD10,FZD2,GALR1,GHSR,GIPR,GNRHR,GPR101,GPR132,GPR139,GPR141,GPR148,GPR157,GPR174,GPR31,GPR65,GPR78,GPR82,GPR85,GPRC5A,GRM6,GRM8,HCAR1,HCRTR2,HRH4,HTR1D,HTR1F,IGF1,LPAR1,LPAR4,LTB4R,MAS1,MC2R,NMUR1,NM…
Acetone Degradation I (to Methylglyoxal)	blue	2.56	0.279	AKR1B10,CYP1A2,CYP1B1,CYP2A6 (includes others),CYP2B6,CYP2C19,CYP2C9,CYP3A4,CYP3A5,CYP4A22,CYP4F8,PTGR2
Superpathway of Melatonin Degradation	blue	2.46	0.239	CYP1A2,CYP1B1,CYP2A6 (includes others),CYP2B6,CYP2C19,CYP2C9,CYP3A4,CYP3A5,CYP4F8,SULT1A2,SULT1B1,SULT1C2,UGT2A1,UGT2B15,UGT2B4,UGT3A1
S100 Family Signaling Pathway	blue	2.44	0.148	ADGRE2,ADGRF1,ADGRF2,ADGRG4,AGER,AVPR1A,AVPR1B,BDKRB1,BRAF,BRS3,C5AR2,CACNG5,CACNG6,CASR,CATSPER2,CCR4,CCR6,CDH1,CELSR1,CHRM5,CMKLR2,CNR2,DRD4,EDNRA,EGF,EREG,ESR2,F2R,F2RL2,F2RL3,FFAR2,FGFR2,FPR3,FZD10,FZD2,GALR1,GHSR,GIPR,GNRHR,GPR101,GPR132,GPR139,GPR141,GPR148,GPR157,GPR174,GPR31,GPR65,GPR78,GPR82,GPR85,GPRC5A,GRM6,GRM8,HCAR1,HCRTR2,HRH4,HTR1D,HTR1F,IFNA21,IL10RB,IL12B,IRAK3,IRAK4,LEF1,LPAR1,L…
Hepatic Cholestasis	blue	2.41	0.183	ABCB11,ABCC3,ABCG8,ATP8B1,CD40LG,CD70,CSF2,CYP3A5,CYP8B1,EDA,FASLG,GCG,HNF4A,HSD3B7,IL11,IL12B,IL15,IL1RAP,IL1RAPL1,IL21,IL36RN,IRAK3,IRAK4,LEP,NFKBIB,NFKBID,NR1H4,PRKAR2A,REL,SLC10A1,SLCO1A2,TGFB3,TNFSF14,TNFSF15,TNFSF8
Role of BRCA1 in DNA Damage Response	blue	2.4	0.225	ABRAXAS1,BARD1,BLM,BRCA1,BRCA2,BRIP1,CHEK1,CHEK2,E2F2,E2F7,FAAP24,FANCD2,MRE11,POU2F1,RBL1,SMARCC1,TOPBP1,TP53
Airway Pathology in Chronic Obstructive Pulmonary Disease	blue	2.39	0.203	APOM,C8G,CD40LG,CD70,CSF2,EDA,FASLG,FGF1,FGF10,FGF18,FGF23,FGF5,IL11,IL12B,IL15,IL21,IL22,LCN6,LEP,PRF1,TGFB3,TNFSF14,TNFSF15,TNFSF8
DNA damage-induced 14-3-3σ Signaling	blue	2.3	0.261	BRCA1,CASP10,CASP14,CASP2,CASP6,CASP8,CHEK1,CHEK2,HUS1,MDM2,RAD9A,TP53
Osteoarthritis Pathway	blue	2.29	0.174	ADAMTS4,ADAMTS5,ADIPOQ,AGER,ALPP,CASP10,CASP14,CASP2,CASP6,CASP8,CASR,COL10A1,CXCR2,ELF3,FGF18,FZD10,FZD2,GDF5,GLIS1,GREM1,IL1RAP,IL1RAPL1,ITGA11,ITGA8,ITGAL,ITGAX,ITGB3,LEF1,LEP,MMP13,MTF1,P2RX7,PPARD,PPARG,PTH1R,REL,S1PR2,SMAD2,TCF7,VEGFD,ZNF875
Nicotine Degradation III	blue	2.26	0.241	CYP1A2,CYP1B1,CYP2A6 (includes others),CYP2B6,CYP2C19,CYP2C9,CYP3A4,CYP3A5,CYP4F8,FMO5,UGT2A1,UGT2B15,UGT2B4,UGT3A1
Crosstalk between Dendritic Cells and Natural Killer Cells	blue	2.13	0.209	CD209,CD226,CD28,CD40LG,CSF2,FASLG,IFNA21,IL12B,IL15,IL15RA,IL2RB,ITGAL,KIR3DL1,KLRD1,MICB,PRF1,REL,TLR3,TLR7
Nicotine Degradation II	blue	2.13	0.227	CYP1A2,CYP1B1,CYP2A6 (includes others),CYP2B6,CYP2C19,CYP2C9,CYP3A4,CYP3A5,CYP4F8,FMO5,INMT,UGT2A1,UGT2B15,UGT2B4,UGT3A1
Estrogen Biosynthesis	blue	1.93	0.244	AKR1B10,CYP1A2,CYP1B1,CYP2A6 (includes others),CYP2B6,CYP2C19,CYP2C9,CYP3A4,CYP3A5,CYP4F8,HSD17B13
Death Receptor Signaling	blue	1.88	0.198	CASP10,CASP2,CASP6,CASP8,DFFA,DFFB,FASLG,MAP4K4,NFKBIB,NFKBID,PARP11,PARP14,PARP15,PARP9,REL,ROCK1,TNFRSF10A,TNFSF15,XIAP
PI3K/AKT Signaling	blue	1.86	0.17	CXCR2,EPM2A,GHR,GYS2,H2BW2,IFNLR1,IL10RB,IL12RB1,IL15RA,IL17RA,IL17RD,IL20RA,IL21R,IL2RA,IL2RB,IL31RA,IL5RA,IL6R,IL7R,ITGA11,ITGA8,ITGAL,ITGAX,ITGB3,JAK3,LIMS1,MDM2,NANOG,NFKBIB,NFKBID,PIK3CG,REL,THEM4,TP53
CREB Signaling in Neurons	blue	1.82	0.145	ADGRE2,ADGRF1,ADGRF2,ADGRG4,AVPR1A,AVPR1B,BDKRB1,BRS3,C5AR2,CACNG5,CACNG6,CAMK4,CASR,CATSPER2,CCR4,CCR6,CELSR1,CHRM5,CMKLR2,CNR2,DRD4,EDNRA,EGF,F2R,F2RL2,F2RL3,FFAR2,FGFR2,FPR3,FZD10,FZD2,GALR1,GHR,GHSR,GIPR,GNAT1,GNRHR,GPR101,GPR132,GPR139,GPR141,GPR148,GPR157,GPR174,GPR31,GPR65,GPR78,GPR82,GPR85,GPRC5A,GRID2,GRM6,GRM8,HCAR1,HCRTR2,HRH4,HTR1D,HTR1F,IGF1,LPAR1,LPAR4,LTB4R,MAS1,MC2R,NMUR1,NMUR2,NP…
PXR/RXR Activation	blue	1.82	0.215	ABCB11,ABCC3,CPT1A,CYP1A2,CYP2A6 (includes others),CYP2B6,CYP2C19,CYP2C9,CYP3A4,CYP3A5,G6PC1,HNF4A,PRKAR2A,SULT2A1
Coagulation System	blue	1.8	0.257	BDKRB1,F2R,F5,F7,FGA,FGB,KNG1,PLAUR,TFPI
DNA Double-Strand Break Repair by Homologous Recombination	blue	1.77	0.357	ATRX,BRCA1,BRCA2,GEN1,MRE11
Pyroptosis Signaling Pathway	blue	1.72	0.194	BAX,CASP8,GBP3,GBP4,GSDMB,MEFV,NLRP10,NLRP12,NLRP14,NLRP3,NLRP8,NLRP9,P2RX7,PRKAR2A,TLR10,TLR3,TLR6,TLR7
Role of Pattern Recognition Receptors in Recognition of Bacteria and Viruses	blue	1.68	0.173	CCL5,CD40LG,CD70,CLEC7A,CSF2,EDA,FASLG,IFNA21,IL10,IL11,IL12B,IL15,IL21,LEP,MAVS,NLRP3,OAS1,OAS2,PIK3CG,REL,TGFB3,TLR3,TLR6,TLR7,TNFSF14,TNFSF15,TNFSF8
α-tocopherol Degradation	blue	1.68	0.4	CYP4A22,CYP4F2,CYP4F3,CYP4F8
Tryptophan Degradation to 2-amino-3-carboxymuconate Semialdehyde	blue	1.63	0.5	AFMID,IDO1,KYNU
TREM1 Signaling	blue	1.53	0.195	CIITA,CSF2,IL10,ITGAX,NLRC3,NLRP10,NLRP12,NLRP14,NLRP3,NLRP9,REL,TLR10,TLR3,TLR6,TLR7
Extrinsic Prothrombin Activation Pathway	blue	1.52	0.312	F5,F7,FGA,FGB,TFPI
Cardiac Hypertrophy Signaling (Enhanced)	blue	1.48	0.142	CACNG5,CACNG6,CD40LG,CD70,CSF2,CTF1,CXCR2,EDA,EDNRA,ENPP1,FASLG,FGF1,FGF10,FGF18,FGF23,FGF5,FGFR2,FZD10,FZD2,GDPD1,GHR,H2BW2,IFNLR1,IGF1,IL10RB,IL11,IL12B,IL12RB1,IL15,IL15RA,IL17RA,IL17RD,IL20RA,IL21,IL21R,IL2RA,IL2RB,IL31RA,IL5RA,IL6R,IL7R,ITGA11,ITGA8,ITGAL,ITGAX,ITGB3,LEP,MAP3K13,MKNK1,MPPED2,MYOCD,NPPB,PDE11A,PDE12,PDE3B,PDE4C,PDE4D,PDE6A,PDE6C,PDE7A,PDK1,PIK3CG,PLCD3,PLCE1,PPP3R2,PRKAR2A,RE…
cAMP-mediated signaling	blue	1.47	0.157	AKAP9,BRAF,CAMK4,CCR4,CHRM5,CNGA1,CNGB3,CNR2,CXCR2,DRD4,ENPP1,GDPD1,GRK4,GRM6,GRM8,HTR1D,HTR1F,LPAR1,LTB4R,MC2R,MPPED2,OPRM1,PDE11A,PDE12,PDE3B,PDE4C,PDE4D,PDE6A,PDE6C,PDE7A,PKIB,PPP3R2,PRKAR2A,PTGER2,PTH1R,SMPDL3B,TBXA2R
Basal Cell Carcinoma Signaling	blue	1.46	0.194	BMP10,BMP3,BMP8A,FZD10,FZD2,GLIS1,HHIP,LEF1,TCF7,TP53,WNT2B,WNT7B,WNT9B,ZNF875
Uracil Degradation II (Reductive)	blue	1.43	0.667	DPYD,UPB1
Thymine Degradation	blue	1.43	0.667	DPYD,UPB1
Ceramide Degradation	blue	1.42	0.429	ACER1,ACER3,NAAA
Bile Acid Biosynthesis, Neutral Pathway	blue	1.31	0.278	AKR1D1,BAAT,CYP3A4,CYP8B1,HSD3B7
Apoptosis Signaling	blue	1.28	0.173	AIFM1,BAX,BCL2L11,CAPN6,CASP10,CASP2,CASP6,CASP8,DFFA,DFFB,FASLG,MAP4K4,NFKBIB,NFKBID,REL,ROCK1,TP53,XIAP
NAD biosynthesis II (from tryptophan)	blue	1.27	0.308	AFMID,IDO1,KYNU,NMNAT1
DNA Methylation and Transcriptional Repression Signaling	blue	1.25	0.17	AICDA,ARID4B,CDK11A,CDK11B,CDK15,E2F2,E2F7,FOXA1,H4C3,HNF4A,RBL1,TCF15,TCF21,TCF23,TCF24,TCF7,TET2,TP53,UHRF1
p53 Signaling	blue	1.24	0.173	BAX,BIRC5,BRCA1,CASP6,CHEK1,CHEK2,DRAM1,HIPK2,MDM2,MDM4,PIK3CG,SNAI2,TIGAR,TNFRSF10A,TOPBP1,TP53,TP53AIP1
Chondroitin Sulfate Biosynthesis (Late Stages)	blue	1.24	0.2	CHST12,CHST5,CHST9,HS3ST3B1,SULT1A2,SULT1B1,SULT1C2,SULT1E1,SULT2A1,SULT2B1
DNA Double-Strand Break Repair by Non-Homologous End Joining	blue	1.16	0.286	DCLRE1C,LIG3,MRE11,WRN
Acyl-CoA Hydrolysis	blue	1.16	0.286	ACOT11,ACOT9,HNF4A,THEM4
LXR/RXR Activation	blue	1.14	0.163	A1BG,ABCG8,ALB,APOC4,APOF,APOL1,APOM,C9,FGA,IL1RAP,IL1RAPL1,IL36RN,KNG1,LYZ,NR1H4,PON1,REL,SAA2,TLR3,TTR
Sphingosine and Sphingosine-1-phosphate Metabolism	blue	1.12	0.333	ACER1,ACER3,NAAA
Salvage Pathways of Pyrimidine Deoxyribonucleotides	blue	1.12	0.333	AICDA,APOBEC3A,APOBEC3G
Role of OCT4 in Mammalian Embryonic Stem Cell Pluripotency	blue	1.11	0.196	BRCA1,CASP6,FOXA1,NANOG,NR6A1,POU5F1,REST,SALL4,TP53
Gα12/13 Signaling	blue	1.06	0.158	CDH1,CDH15,CDH17,CDH23,CDH26,CDH3,CDH6,CDH7,F2R,F2RL2,F2RL3,LPAR1,LPAR4,MYL10,MYL5,NFKBIB,NFKBID,PIK3CG,REL,ROCK1,TBXA2R
Dermatan Sulfate Biosynthesis (Late Stages)	blue	1.06	0.191	CHST12,CHST5,HS3ST3B1,SULT1A2,SULT1B1,SULT1C2,SULT1E1,SULT2A1,SULT2B1
Neurovascular Coupling Signaling Pathway	blue	1.06	0.147	CACNG5,CACNG6,CATSPER2,CHRM5,CYP2C9,CYP4A22,ENTPD5,ENTPD7,GABRR2,GUCY2C,GUCY2D,KCNJ14,KCNJ15,KCNJ2,KCNJ5,KCNJ6,KCNMB1,KCNMB3,KNG1,LRRC26,NOS1,ORAI2,PLA2G2D,PLA2G4D,PLA2G4E,PLA2G4F,PLA2R1,PNPLA3,PPP1R12A,PRKAR2A,PTGR2,ROCK1,TBXA2R,TRPC3
Transcriptional Regulatory Network in Embryonic Stem Cells	blue	1.05	0.185	CDYL,H4C3,HESX1,HNF4A,NANOG,ONECUT1,POU5F1,REST,SIX3,ZIC3
Phototransduction Pathway	blue	1.05	0.185	CNGA1,CNGB3,GNAT1,GUCA1B,GUCY2C,GUCY2D,PDE6A,PDE6C,PRKAR2A,RGR
Salvage Pathways of Pyrimidine Ribonucleotides	blue	1.04	0.165	AICDA,AK7,AK8,APOBEC2,APOBEC3A,APOBEC3F,APOBEC3G,BRAF,DYRK1A,G6PC1,GRK4,MAK,NEK2,NME6,POMK,PRKX
SPINK1 General Cancer Pathway	blue	1.01	0.174	IL6R,JAK3,MT1A,MT1E,MT1F,MT1G,MT1H,MT1M,MT1X,MT2A,MT3,PIK3CG
Embryonic Stem Cell Differentiation into Cardiac Lineages	blue	1	0.3	NANOG,POU5F1,SP4
Oxytocin In Spinal Neurons Signaling Pathway	blue	0.987	0.2	ABCC9,AVPR1A,GUCY2C,GUCY2D,NOS1,OXTR,TRPV1
Aryl Hydrocarbon Receptor Signaling	blue	0.979	0.151	ALDH3B1,ALDH8A1,BAX,CHEK1,CHEK2,CYP1A2,CYP1B1,CYP2C19,CYP2C9,CYP3A4,CYP3A43,CYP3A5,ESR2,FASLG,MCM7,MDM2,NFIA,NFIB,NFIC,RBL1,REL,TGFB3,TP53,TRIP11
Granzyme B Signaling	blue	0.979	0.25	CASP8,DFFA,DFFB,PRF1
Lysine Degradation II	blue	0.979	0.4	AASDH,AASS
Cell Cycle Control of Chromosomal Replication	blue	0.971	0.179	CDK11A,CDK11B,CDK15,CDT1,CHEK2,MCM7,MCM8,ORC1,ORC6,POLA2
MIF-mediated Glucocorticoid Regulation	blue	0.939	0.194	NFKBIB,NFKBID,PLA2G2D,PLA2G4D,PLA2G4E,PLA2G4F,REL
Thio-molybdenum Cofactor Biosynthesis	blue	0.936	1	MOCOS
Lipoate Salvage and Modification	blue	0.936	1	LIPT1
4-hydroxybenzoate Biosynthesis	blue	0.936	1	TAT
4-hydroxyphenylpyruvate Biosynthesis	blue	0.936	1	TAT
Cell Cycle: G2/M DNA Damage Checkpoint Regulation	blue	0.928	0.18	AURKA,BRCA1,CHEK1,CHEK2,HIPK2,MDM2,MDM4,SKP2,TP53
Pyrimidine Deoxyribonucleotides De Novo Biosynthesis I	blue	0.924	0.217	AK7,AK8,APOBEC3G,NME6,RRM2
Maturity Onset Diabetes of Young (MODY) Signaling	blue	0.917	0.165	ABCC9,ADIPOQ,APOC4,APOF,APOL1,APOL6,APOM,CACNG5,CACNG6,FABP2,HNF4A,ONECUT1,PDX1
ID1 Signaling Pathway	blue	0.907	0.144	ATAD5,AURKA,BAX,BIRC5,BRAF,CHRM5,CHRNA3,CHRNA5,CHRNB1,CHRNG,EGF,FGFR2,FRK,IL6R,KIF11,KLF17,LYN,MDM2,NANOG,PIK3CG,PLAC8,POU5F1,REST,RNF125,SMAD2,TGFB3,TP53,VEGFD,YES1
Role of CHK Proteins in Cell Cycle Checkpoint Control	blue	0.893	0.172	BRCA1,CHEK1,CHEK2,CLSPN,E2F2,E2F7,HUS1,MRE11,RAD9A,TP53
Chondroitin Sulfate Biosynthesis	blue	0.893	0.172	CHST12,CHST5,CHST9,HS3ST3B1,SULT1A2,SULT1B1,SULT1C2,SULT1E1,SULT2A1,SULT2B1
MIF Regulation of Innate Immunity	blue	0.886	0.182	NFKBIB,NFKBID,PLA2G2D,PLA2G4D,PLA2G4E,PLA2G4F,REL,TP53
Primary Immunodeficiency Signaling	blue	0.857	0.169	AICDA,BLNK,CD40LG,CD8A,CIITA,DCLRE1C,IL7R,JAK3,TNFRSF13B,TNFRSF13C
Kinetochore Metaphase Signaling Pathway	blue	0.857	0.153	BIRC5,CENPE,CENPL,CENPN,KNL1,MASTL,NEK2,NSL1,PPP1R12A,PPP1R14A,PPP1R14B,PPP1R14D,SKA1,SPC24,SPC25,SPDL1,STAG2
Pyruvate Fermentation to Lactate	blue	0.836	0.333	LDHAL6A,LDHC
Differential Regulation of Cytokine Production in Macrophages and T Helper Cells by IL-17A and IL-17F	blue	0.833	0.222	CCL5,CSF2,IL10,IL12B
STAT3 Pathway	blue	0.83	0.148	CXCR2,EGF,FGFR2,GHR,IFNLR1,IGF1,IL10RB,IL12RB1,IL15RA,IL17RA,IL17RD,IL20RA,IL21R,IL2RA,IL2RB,IL31RA,IL5RA,IL6R,IL7R,PTPN2
IL-23 Signaling Pathway	blue	0.807	0.174	CSF2,IL12B,IL12RB1,IL21,IL22,IL23R,PIK3CG,REL
Regulation Of The Epithelial Mesenchymal Transition By Growth Factors Pathway	blue	0.783	0.141	BRAF,CD40LG,CD70,CDH1,EGF,FASLG,FGF1,FGF10,FGF18,FGF23,FGF5,FGFR2,HMGA2,IL6R,JAK3,MEST,OCLN,PARD6B,PARD6G,PIK3CG,REL,SMAD2,SNAI2,TGFB3,TNFSF14,TNFSF15,TNFSF8
Phospholipases	blue	0.772	0.159	GPLD1,LIPC,LIPG,PLA2G2D,PLA2G4D,PLA2G4E,PLA2G4F,PLA2R1,PLCD3,PLCE1,PNPLA3
PEDF Signaling	blue	0.772	0.155	ARHGAP22,CASP8,FASLG,GDNF,NFKBIB,NFKBID,PIK3CG,PPARG,REL,ROCK1,SOD2,TCF7,TP53
Role of IL-17F in Allergic Inflammatory Airway Diseases	blue	0.77	0.17	CSF2,IGF1,IL11,IL17RA,MMP13,REL,RPS6KA5,TRAF3IP2
Thyroid Hormone Metabolism II (via Conjugation and/or Degradation)	blue	0.759	0.175	SULT1A2,SULT1B1,SULT1C2,UGT2A1,UGT2B15,UGT2B4,UGT3A1
Estrogen-mediated S-phase Entry	blue	0.757	0.192	E2F2,E2F7,ESR2,RBL1,SKP2
Tryptophan Degradation III (Eukaryotic)	blue	0.757	0.192	AFMID,CDYL,HACD1,IDO1,KYNU
Methionine Degradation I (to Homocysteine)	blue	0.757	0.192	EEF1AKMT3,EHMT1,MAT1A,NSUN4,SUV39H2
IL-15 Production	blue	0.754	0.146	ABL2,CSF2RA,DYRK1A,FER,FGFR2,FRK,IFNA21,IL15,IRF1,ITK,JAK3,LYN,MUSK,PEAK1,PTK6,REL,ROR1,YES1
Hepatic Fibrosis / Hepatic Stellate Cell Activation	blue	0.747	0.139	BAX,CCL5,CD40LG,COL10A1,COL20A1,COL8A1,EDNRA,EGF,FASLG,FGF1,FGFR2,IGF1,IL10,IL1RAP,IL1RAPL1,IL6R,LEP,MMP13,MYH13,MYH2,MYH6,MYL5,MYO1H,REL,SMAD2,TGFB3,VEGFD
Eicosanoid Signaling	blue	0.742	0.157	LTB4R,PLA2G2D,PLA2G4D,PLA2G4E,PLA2G4F,PLA2R1,PNPLA3,PTGER2,PTGES,PTGIS,TBXA2R
Mineralocorticoid Biosynthesis	blue	0.735	0.231	CYP21A2,HSD3B1,HSD3B7
Ceramide Biosynthesis	blue	0.721	0.286	SPTLC1,SPTLC3
Glycogen Biosynthesis II (from UDP-D-Glucose)	blue	0.721	0.286	EPM2A,GYS2
Role Of Osteoblasts In Rheumatoid Arthritis Signaling Pathway	blue	0.714	0.135	BMP3,CD40LG,CD70,CSF2,CTSC,CTSV,EDA,FASLG,FZD10,FZD2,IGF1,IL11,IL12B,IL15,IL21,IL6R,JAK3,LEF1,LEP,MMP13,MMP19,PIK3CG,SMURF2,SOST,TCF7,TGFB3,TNFSF14,TNFSF15,TNFSF8,VEGFD,WNT2B,WNT7B,WNT9B
Atherosclerosis Signaling	blue	0.708	0.143	ALB,APOC4,APOF,APOL1,APOM,CD40LG,COL10A1,IL36RN,LYZ,MMP13,PLA2G2D,PLA2G4D,PLA2G4E,PLA2G4F,PLA2R1,PNPLA3,PON1,REL,TNFSF14
Macrophage Classical Activation Signaling Pathway	blue	0.699	0.138	CCL5,CD40LG,CD70,CIITA,CSF2,EDA,FASLG,GBP4,IFNA21,IL10,IL11,IL12B,IL15,IL21,IRAK4,IRF1,LEP,NFKBIB,NFKBID,PARP14,PARP9,PPARG,TGFB3,TNFSF14,TNFSF15,TNFSF8
Regulation Of The Epithelial Mesenchymal Transition In Development Pathway	blue	0.695	0.149	BRCA1,CDH1,FZD10,FZD2,GLIS1,LEF1,REL,SNAI2,TCF7,WNT2B,WNT7B,WNT9B,ZNF875
Induction of Apoptosis by HIV1	blue	0.668	0.154	BAX,CASP8,DFFA,DFFB,FASLG,NFKBIB,NFKBID,REL,TP53,XIAP
Glucocorticoid Biosynthesis	blue	0.668	0.214	CYP21A2,HSD3B1,HSD3B7
MYC Mediated Apoptosis Signaling	blue	0.666	0.16	BAX,BCL2L11,CASP2,CASP8,FASLG,MDM2,PRKAR2A,TP53
Cysteine Biosynthesis III (mammalia)	blue	0.664	0.179	EEF1AKMT3,EHMT1,MAT1A,NSUN4,SUV39H2
Asparagine Degradation I	blue	0.662	0.5	ASPG
Lipoate Biosynthesis and Incorporation II	blue	0.662	0.5	LIPT1
S-methyl-5-thio-α-D-ribose 1-phosphate Degradation	blue	0.662	0.5	MRI1
Taurine Biosynthesis	blue	0.662	0.5	CSAD
4-hydroxyproline Degradation I	blue	0.662	0.5	HOGA1
IL-12 Signaling and Production in Macrophages	blue	0.65	0.14	ALB,APOC4,APOF,APOL1,APOM,CD40LG,IFNA21,IL10,IL12B,IL12RB1,IL23R,IRF1,LYZ,NFKBIB,PIK3CG,PON1,PPARG,REL,TGFB3
Xenobiotic Metabolism PXR Signaling Pathway	blue	0.65	0.135	ABCC3,ALDH3B1,ALDH8A1,CHST12,CHST5,CYP2B6,CYP2C19,CYP2C9,CYP3A4,CYP3A5,HS3ST3B1,PPP1R12A,PPP1R14A,PPP1R14B,PPP1R14D,PRKAR2A,SULT1A2,SULT1B1,SULT1C2,SULT1E1,SULT2A1,SULT2B1,UGT2A1,UGT2B15,UGT2B4,UGT8
TNFR1 Signaling	blue	0.633	0.157	CASP2,CASP6,CASP8,NFKBIB,NFKBID,PAK4,REL,XIAP
Factors Promoting Cardiogenesis in Vertebrates	blue	0.631	0.137	BMP10,BMP3,BMP8A,FZD10,FZD2,LEF1,MYH6,MYOCD,NOX4,NPPB,PLCD3,PLCE1,ROCK1,SMAD2,TBX5,TCF7,TDGF1,TGFB3,WNT2B,WNT7B,WNT9B
Histidine Degradation III	blue	0.629	0.25	FTCD,MTHFD2
Antioxidant Action of Vitamin C	blue	0.616	0.14	CSF2,CSF2RA,GPLD1,NFKBIB,NFKBID,NXN,PLA2G2D,PLA2G4D,PLA2G4E,PLA2G4F,PLA2R1,PLCD3,PLCE1,PNPLA3,REL,SLC2A4
Th1 Pathway	blue	0.614	0.139	CD28,CD3G,CD40LG,CD8A,GATA3,ICOSLG/LOC102723996,IL10,IL10RB,IL12B,IL12RB1,IL6R,IRF1,JAK3,KLRD1,PIK3CG,RUNX3,TBX21
HER-2 Signaling in Breast Cancer	blue	0.611	0.132	BCL2L11,BIRC5,BRAF,CASP6,COX15,COX6B2,EGF,ELF3,ELF4,FRK,H2BW2,ITGB3,LYN,MDM2,MS4A2,NFKBIB,NFKBID,NRG1,NUP107,NUP155,NUP37,PARD6B,PARD6G,PDK1,PIK3CG,RBL1,REL,TP53,XIAP,YES1
Gustation Pathway	blue	0.606	0.133	ABCC9,CACNG5,CACNG6,CASR,CATSPER2,GABRR2,GCG,LIPC,LIPG,LIPH,LRRC8E,ORAI2,P2RX7,P2RY10,P2RY2,P2RY6,PDE3B,PRKAR2A,SCN11A,SCN4A,SCN9A,SCNN1G,SLC2A4,SLC5A1,TAS2R1,TAS2R20,TAS2R4
Tumor Microenvironment Pathway	blue	0.6	0.134	BRAF,CSF2,EGF,FASLG,FGF1,FGF10,FGF18,FGF23,FGF5,FOXO4,IDO1,IGF1,IL10,IL6R,ITGB3,LEP,MMP13,MMP19,PIK3CG,REL,SLC2A4,TGFB3,TNC,VEGFD
TWEAK Signaling	blue	0.599	0.162	CASP6,CASP8,NFKBIB,NFKBID,REL,XIAP
Complement System	blue	0.599	0.162	C2,C8G,C9,CFI,CR1,ITGAX
Relaxin Signaling	blue	0.597	0.135	BRAF,ENPP1,GDPD1,GNAT1,GUCY2C,GUCY2D,MPPED2,NFKBIB,NFKBID,PDE11A,PDE12,PDE3B,PDE4C,PDE4D,PDE6A,PDE6C,PDE7A,PIK3CG,PRKAR2A,REL,SMPDL3B
Dermatan Sulfate Biosynthesis	blue	0.595	0.15	CHST12,CHST5,HS3ST3B1,SULT1A2,SULT1B1,SULT1C2,SULT1E1,SULT2A1,SULT2B1
Differential Regulation of Cytokine Production in Intestinal Epithelial Cells by IL-17A and IL-17F	blue	0.565	0.174	CCL5,CSF2,IL10,IL12B
Role of JAK1 and JAK3 in γc Cytokine Signaling	blue	0.564	0.145	BLNK,IL15,IL15RA,IL21,IL21R,IL2RA,IL2RB,IL7R,JAK3,PIK3CG
Role of RIG1-like Receptors in Antiviral Innate Immunity	blue	0.554	0.152	CASP10,CASP8,IFNA21,MAVS,NFKBIB,NFKBID,REL
Role of Cytokines in Mediating Communication between Immune Cells	blue	0.548	0.148	CSF2,IFNA21,IL10,IL12B,IL15,IL21,IL22,IL36RN
Role of JAK2 in Hormone-like Cytokine Signaling	blue	0.544	0.145	CYP3A4,CYP3A43,CYP3A5,GHR,IGF1,LEP,MPL,PRLR,VEGFD
Sonic Hedgehog Signaling	blue	0.544	0.161	DYRK1A,GLIS1,HHIP,PRKAR2A,ZNF875
Role of Hypercytokinemia/hyperchemokinemia in the Pathogenesis of Influenza	blue	0.539	0.14	CCL5,IFNA21,IFNLR1,IL10,IL12B,IL36RN,ISG20,NLRP3,OAS1,OAS2,TLR3,TLR7
iNOS Signaling	blue	0.526	0.149	IRAK3,IRAK4,IRF1,JAK3,NFKBIB,NFKBID,REL
Role of MAPK Signaling in Inhibiting the Pathogenesis of Influenza	blue	0.517	0.139	BAX,BRAF,CCL5,NFKBIB,NFKBID,PLA2G2D,PLA2G4D,PLA2G4E,PLA2G4F,PLA2R1,PNPLA3
Erythropoietin Signaling Pathway	blue	0.511	0.13	CD40LG,CD70,CSF2,EDA,FASLG,HBZ,IL11,IL12B,IL15,IL21,LEP,MDM2,NFKBIB,NFKBID,PIK3CG,REL,TGFB3,TNFSF14,TNFSF15,TNFSF8,TP53,TRPC3,XIAP
Role of PKR in Interferon Induction and Antiviral Response	blue	0.511	0.132	BAX,CASP8,COLEC12,FASLG,IFNA21,IRF1,MAVS,NFKBIB,NFKBID,NLRP10,NLRP12,NLRP14,NLRP3,NLRP8,NLRP9,REL,TLR3,TP53
Diphthamide Biosynthesis	blue	0.511	0.333	DPH6
Glycine Biosynthesis III	blue	0.511	0.333	AGXT
Methionine Salvage II (Mammalian)	blue	0.511	0.333	BHMT2
Uridine-5'-phosphate Biosynthesis	blue	0.511	0.333	DHODH
Geranylgeranyldiphosphate Biosynthesis	blue	0.511	0.333	GGPS1
Anandamide Degradation	blue	0.511	0.333	NAAA
Biotin-carboxyl Carrier Protein Assembly	blue	0.511	0.333	HLCS
Thiosulfate Disproportionation III (Rhodanese)	blue	0.511	0.333	MOCS3
S-adenosyl-L-methionine Biosynthesis	blue	0.511	0.333	MAT1A
Tyrosine Biosynthesis IV	blue	0.511	0.333	PCBD2
L-serine Degradation	blue	0.511	0.333	SDSL
p38 MAPK Signaling	blue	0.506	0.133	EEF2K,FASLG,IL1RAP,IL1RAPL1,IL36RN,IRAK3,IRAK4,MAPKAPK5,MKNK1,PLA2G2D,PLA2G4D,PLA2G4E,PLA2G4F,RPS6KA5,TGFB3,TP53
CSDE1 Signaling Pathway	blue	0.496	0.143	AGO3,CDK11A,CDK11B,CNOT6,PIWIL1,PIWIL2,SNAI2,TNC
Regulation of the Epithelial-Mesenchymal Transition Pathway	blue	0.491	0.128	BRAF,CDH1,EGF,FGF1,FGF10,FGF18,FGF23,FGF5,FGFR2,FZD10,FZD2,HMGA2,JAK3,LEF1,PARD6B,PARD6G,PIK3CG,REL,SMAD2,SNAI2,TCF7,TGFB3,WNT2B,WNT7B,WNT9B
IL-17 Signaling	blue	0.488	0.128	CCL22,CD40LG,CD70,CSF2,DEFB108B,DEFB118,DEFB132,EDA,FASLG,IL11,IL12B,IL15,IL17RA,IL21,LEP,MMP13,MUC5AC,PIK3CG,TGFB3,TNFSF14,TNFSF15,TNFSF8,TRAF3IP2,VEGFD
Prostanoid Biosynthesis	blue	0.488	0.2	PTGES,PTGIS
Glycine Betaine Degradation	blue	0.488	0.2	BHMT2,SDSL
Tight Junction Signaling	blue	0.484	0.128	CLDN16,CLDN18,CLDN19,CLDN8,CLDN9,CNKSR3,CPSF2,CRB3,CSTF1,EPB41,F11R,F2RL2,MYH13,MYH2,MYH6,MYL5,MYO1H,OCLN,PATJ,PRKAR2A,REL,TGFB3,VTI1A
Pyrimidine Ribonucleotides De Novo Biosynthesis	blue	0.474	0.146	AK7,AK8,DHODH,ENTPD5,ENTPD7,NME6
Superpathway of Methionine Degradation	blue	0.474	0.146	BHMT2,EEF1AKMT3,EHMT1,MAT1A,NSUN4,SUV39H2
Immunogenic Cell Death Signaling Pathway	blue	0.461	0.133	BAX,CASP8,CGAS,DAPK2,GZMM,IFNA21,NLRP3,P2RX7,P2RY2,PRF1,ROCK1,TLR3
Role of JAK1, JAK2 and TYK2 in Interferon Signaling	blue	0.451	0.154	CGA,IFNA21,PTPN2,REL
Intrinsic Prothrombin Activation Pathway	blue	0.447	0.143	COL10A1,F5,FGA,FGB,KLK10,KNG1
Retinoate Biosynthesis I	blue	0.447	0.143	ADH4,AKR1B10,ALDH8A1,RBP1,RDH16,SDR9C7
Bladder Cancer Signaling	blue	0.439	0.129	CDH1,E2F2,EGF,FGF1,FGF10,FGF18,FGF23,FGF5,MDM2,MMP13,MMP19,RBL1,RPS6KA5,TP53,VEGFD
IL-17A Signaling in Airway Cells	blue	0.432	0.134	IL17RA,IL19,JAK3,MUC5AC,NFKBIB,NFKBID,PIK3CG,REL,TRAF3IP2
Human Embryonic Stem Cell Pluripotency	blue	0.419	0.124	BMP10,BMP3,BMP8A,BRAF,DPPA4,FGFR2,FUT4,FZD10,FZD2,JAK3,NANOG,NR0B1,PIK3CG,POU5F1,REST,S1PR2,SALL4,SMAD2,TDGF1,TFCP2L1,TGFB3,WNT2B,WNT7B,WNT9B,ZIC3
NAD Signaling Pathway	blue	0.415	0.126	ACADL,AIFM1,BST1,EGF,ERN1,H1-4,IGF1,LDHC,NMNAT1,PARP11,PARP14,PARP15,PARP9,PIK3CG,SLC22A13,SLC29A4,SLC5A8,SOD2,TP53
Wound Healing Signaling Pathway	blue	0.413	0.123	CCL5,CD40LG,CD70,COL10A1,COL20A1,COL8A1,CSF2,EDA,EGF,FASLG,FGFR2,IL11,IL12B,IL15,IL1RAP,IL1RAPL1,IL21,IL36RN,KRT17,LAMC2,LEP,NFKBIB,NFKBID,SNAI2,TGFB3,TNFSF14,TNFSF15,TNFSF8,TRPA1,TRPV1,VEGFD
Retinoate Biosynthesis II	blue	0.411	0.25	RBP1
Phenylalanine Degradation I (Aerobic)	blue	0.411	0.25	PCBD2
Molybdenum Cofactor Biosynthesis	blue	0.411	0.25	MOCS3
Retinoic acid Mediated Apoptosis Signaling	blue	0.407	0.133	CASP8,IFNA21,IRF1,PARP11,PARP14,PARP15,PARP9,TNFRSF10A
LPS/IL-1 Mediated Inhibition of RXR Function	blue	0.394	0.122	ABCB11,ABCC3,ABCG8,ALDH3B1,ALDH8A1,APOC4,CHST12,CHST5,CPT1A,CYP2A6 (includes others),CYP2B6,CYP2C19,CYP2C9,CYP3A4,CYP3A5,FABP2,FMO5,HS3ST3B1,IL1RAP,IL1RAPL1,IL36RN,LIPC,NR1H4,SLC10A1,SLCO1A2,SULT1A2,SULT1B1,SULT1C2,SULT1E1,SULT2A1,SULT2B1
Interferon Signaling	blue	0.393	0.139	BAX,IFNA21,IRF1,OAS1,PTPN2
Cleavage and Polyadenylation of Pre-mRNA	blue	0.385	0.167	CPSF2,CSTF1
Assembly of RNA Polymerase I Complex	blue	0.385	0.167	POLR1B,TAF1A
Hematopoiesis from Multipotent Stem Cells	blue	0.385	0.167	CSF2,IL15
Inflammasome pathway	blue	0.384	0.15	CASP8,NLRP3,P2RX7
Toll-like Receptor Signaling	blue	0.381	0.128	IL12B,IL36RN,IRAK3,IRAK4,MAP4K4,REL,TLR10,TLR3,TLR6,TLR7
Stearate Biosynthesis I (Animals)	blue	0.375	0.129	ACOT11,ACOT9,AKR1B10,ASPG,CYP4A22,HNF4A,PNPLA1,PTGR2,THEM4
HOTAIR Regulatory Pathway	blue	0.372	0.123	AGO3,CDH1,ESR2,FOXA1,FOXM1,IRF1,LEF1,MDM2,MMP13,MMP19,PIK3CG,REL,REST,ROCK1,SNAI2,TCF7,WNT2B,WNT7B,WNT9B,XIAP
Cardiac β-adrenergic Signaling	blue	0.371	0.122	AKAP9,CACNG5,CACNG6,ENPP1,GDPD1,GNAT1,MPPED2,PDE11A,PDE12,PDE3B,PDE4C,PDE4D,PDE6A,PDE6C,PDE7A,PKIB,PPP1R12A,PPP1R14A,PPP1R14B,PPP1R14D,PRKAR2A,SMPDL3B
Sperm Motility	blue	0.367	0.121	ABL2,CATSPER2,CNGA1,CNGB3,CSF2RA,DYRK1A,FER,FGFR2,FRK,GNAT1,ITK,JAK3,LYN,MUSK,NPPB,PDE4C,PDE4D,PEAK1,PLA2G2D,PLA2G4D,PLA2G4E,PLA2G4F,PLA2R1,PLCD3,PLCE1,PNPLA3,PRKAR2A,PTK6,ROR1,SLC16A10,YES1
Th1 and Th2 Activation Pathway	blue	0.366	0.122	CCR4,CD28,CD3G,CD40LG,CD8A,GATA3,ICOSLG/LOC102723996,IL10,IL10RB,IL12B,IL12RB1,IL2RA,IL2RB,IL6R,IRF1,JAK3,KLRD1,PIK3CG,PTGDR2,RUNX3,TBX21
Endocannabinoid Cancer Inhibition Pathway	blue	0.361	0.122	CASP10,CASP14,CASP2,CASP6,CASP8,CDH1,CNR2,LEF1,NOS1,NUPR1,PIK3CG,PRKAR2A,ROCK1,SNAI2,SPTLC1,TCF7,TRPV1,VEGFD
Serotonin Degradation	blue	0.358	0.127	ADH4,ALDH3B1,SULT1A2,SULT1B1,SULT1C2,UGT2A1,UGT2B15,UGT2B4,UGT3A1
eNOS Signaling	blue	0.355	0.122	AQP2,AQP6,BDKRB1,CASP8,CHRM5,CHRNA3,CHRNA5,CHRNB1,CHRNG,CNGA1,CNGB3,ESR2,KNG1,LPAR1,LPAR4,NOSTRIN,PIK3CG,PRKAR2A,VEGFD
Androgen Biosynthesis	blue	0.352	0.143	HSD3B1,HSD3B7,SRD5A1
Xenobiotic Metabolism CAR Signaling Pathway	blue	0.345	0.12	ABCC3,ALDH3B1,ALDH8A1,CHST12,CHST5,CYP1A2,CYP2B6,CYP2C19,CYP2C9,CYP3A4,CYP3A5,FMO5,HS3ST3B1,SULT1A2,SULT1B1,SULT1C2,SULT1E1,SULT2A1,SULT2B1,UGT2A1,UGT2B15,UGT2B4,UGT8
IL-17A Signaling in Fibroblasts	blue	0.344	0.132	IL17RA,NFKBIB,NFKBID,REL,TRAF3IP2
Pyrimidine Ribonucleotides Interconversion	blue	0.344	0.132	AK7,AK8,ENTPD5,ENTPD7,NME6
NAD Phosphorylation and Dephosphorylation	blue	0.343	0.154	ACP3,ACP6
Guanosine Nucleotides Degradation III	blue	0.343	0.154	ACP3,XDH
Triacylglycerol Biosynthesis	blue	0.342	0.127	ASPG,LPIN3,MBOAT1,MOGAT1,MOGAT3,PNPLA1,PNPLA3
Hepatic Fibrosis Signaling Pathway	blue	0.339	0.118	BRAF,CACNG5,CACNG6,CCDC88A,CCL5,CD40LG,COL10A1,EDNRA,FOXO4,FZD10,FZD2,GLIS1,IL17RA,IL1RAP,IL1RAPL1,IL36RN,IRAK3,IRAK4,ITGA11,ITGA8,ITGAL,ITGAX,ITGB3,LEF1,LEP,MMP13,MYL10,MYL5,MYLK3,NFKBIB,NFKBID,NOX4,PDK1,PIK3CG,PPARG,PRKAR2A,REL,RHOH,ROCK1,SMAD2,SOD2,SUCNR1,TCF7,TGFB3,TRPM7,VEGFD,WNT2B,WNT7B,WNT9B,ZNF875
Arsenate Detoxification I (Glutaredoxin)	blue	0.338	0.2	AS3MT
Creatine-phosphate Biosynthesis	blue	0.338	0.2	MAP4K4
Tetrahydrofolate Salvage from 5,10-methenyltetrahydrofolate	blue	0.338	0.2	MTHFD2
CMP-N-acetylneuraminate Biosynthesis I (Eukaryotes)	blue	0.338	0.2	GNE
Glutathione Redox Reactions II	blue	0.338	0.2	AIFM1
Lysine Degradation V	blue	0.338	0.2	AASDH
Trans, trans-farnesyl Diphosphate Biosynthesis	blue	0.338	0.2	GGPS1
Citrulline-Nitric Oxide Cycle	blue	0.338	0.2	NOS1
Galactose Degradation I (Leloir Pathway)	blue	0.338	0.2	GALM
Tyrosine Degradation I	blue	0.338	0.2	TAT
Acetate Conversion to Acetyl-CoA	blue	0.338	0.2	DIP2A
Role of p14/p19ARF in Tumor Suppression	blue	0.334	0.133	MDM2,PIK3CG,TP53,TTF1
Heparan Sulfate Biosynthesis (Late Stages)	blue	0.333	0.123	CHST12,CHST5,DTD2,HS3ST3B1,SULT1A2,SULT1B1,SULT1C2,SULT1E1,SULT2A1,SULT2B1
Ovarian Cancer Signaling	blue	0.333	0.12	BRAF,BRCA1,BRCA2,CGA,E2F2,EDNRA,EGF,FZD10,FZD2,LEF1,PIK3CG,PRKAR2A,RBL1,TCF7,TP53,VEGFD,WNT2B,WNT7B,WNT9B
Retinol Biosynthesis	blue	0.333	0.128	AKR1B10,LIPC,LIPG,LRAT,PNPLA3,RBP1
Role of NANOG in Mammalian Embryonic Stem Cell Pluripotency	blue	0.33	0.121	BMP10,BMP3,BMP8A,FZD10,FZD2,JAK3,NANOG,PIK3CG,POU5F1,SALL4,TP53,WNT2B,WNT7B,WNT9B,ZFP42
Cellular Effects of Sildenafil (Viagra)	blue	0.326	0.12	CACNG5,CACNG6,GUCY2C,GUCY2D,MYH13,MYH2,MYH6,MYL10,MYL5,MYO1H,PDE3B,PDE4C,PDE4D,PLCD3,PLCE1,PPP1R12A,PRKAR2A,SLC4A5
IL-13 Signaling Pathway	blue	0.322	0.121	DEFB108B,DEFB118,DEFB132,FRK,IL10,IL17RA,LYN,MUC5AC,PIK3CG,ROCK1,SPDEF,TGFB3,TP53,YES1
Role of Tissue Factor in Cancer	blue	0.322	0.121	CSF2,F7,FGA,FGB,FGF5,FRK,ITGB3,LYN,MMP13,PIK3CG,PLAUR,RPS6KA5,TP53,YES1
Role of Osteoblasts, Osteoclasts and Chondrocytes in Rheumatoid Arthritis	blue	0.32	0.118	ADAMTS4,ADAMTS5,BMP10,BMP3,BMP8A,CSF2,FZD10,FZD2,IGF1,IL10,IL11,IL1RAP,IL1RAPL1,IL36RN,ITGB3,LEF1,MMP13,NFKBIB,NFKBID,PIK3CG,PPP3R2,SOST,TCF7,WNT2B,WNT7B,WNT9B,XIAP
Endothelin-1 Signaling	blue	0.316	0.119	BRAF,CASP10,CASP14,CASP2,CASP6,CASP8,EDNRA,GNAT1,GPLD1,GUCY2C,GUCY2D,NOS1,PIK3CG,PLA2G2D,PLA2G4D,PLA2G4E,PLA2G4F,PLA2R1,PLCD3,PLCE1,PNPLA3,PTGER2,SHE
Pyridoxal 5'-phosphate Salvage Pathway	blue	0.316	0.123	BRAF,DYRK1A,G6PC1,GRK4,MAK,NEK2,POMK,PRKX
RHOGDI Signaling	blue	0.314	0.118	ARHGAP8/PRR5-ARHGAP8,CDH1,CDH15,CDH17,CDH23,CDH26,CDH3,CDH6,CDH7,ESR2,GNAT1,ITGA11,ITGA8,ITGAL,ITGAX,ITGB3,MYH13,MYH2,MYH6,MYL10,MYL5,MYO1H,PAK4,PPP1R12A,RHOH,ROCK1
Pancreatic Adenocarcinoma Signaling	blue	0.306	0.119	BIRC5,BRCA2,E2F2,E2F7,EGF,GPLD1,JAK3,MDM2,PIK3CG,RBL1,REL,SMAD2,TGFB3,TP53,VEGFD
Role of IL-17A in Arthritis	blue	0.306	0.123	CCL5,IL17RA,MMP13,NFKBIB,NFKBID,PIK3CG,REL
Urate Biosynthesis/Inosine 5'-phosphate Degradation	blue	0.306	0.143	ACP3,XDH
Oxidative Ethanol Degradation III	blue	0.306	0.123	ALDH3B1,CYP2A6 (includes others),CYP2B6,CYP2C19,CYP2C9,CYP2W1,DIP2A
Role of PI3K/AKT Signaling in the Pathogenesis of Influenza	blue	0.3	0.121	CCL5,IFNA21,NFKBIB,NFKBID,PIK3CG,PLAC8,REL,ZNF346
WNT/Ca+ pathway	blue	0.3	0.121	FZD10,FZD2,PDE6A,PDE6C,PLCD3,PLCE1,REL,ROR1
Neuroinflammation Signaling Pathway	blue	0.298	0.117	AGER,BACE2,BIRC5,CASP8,CCL5,CD200R1,FASLG,GABRR2,GDNF,IFNA21,IL10,IL12B,IL6R,IRAK3,IRAK4,JAK3,KCNJ5,KCNJ6,MR1,NLRP3,NOX4,P2RX7,PIK3CG,PLA2G2D,PLA2G4D,PLA2G4E,PLA2G4F,PPP3R2,REL,SLC6A12,SOD2,TGFB3,TLR10,TLR3,TLR6,TLR7,XIAP
Caveolar-mediated Endocytosis Signaling	blue	0.295	0.12	ALB,COPG2,EGF,ITGA11,ITGA8,ITGAL,ITGAX,ITGB3,MR1
The Visual Cycle	blue	0.295	0.13	AKR1B10,LRAT,RBP1
Vitamin-C Transport	blue	0.295	0.13	LRRC8E,NXN,SLC2A4
TNFR2 Signaling	blue	0.288	0.125	NFKBIB,NFKBID,REL,XIAP
Dopamine Degradation	blue	0.288	0.125	ALDH3B1,SULT1A2,SULT1B1,SULT1C2
Methylglyoxal Degradation III	blue	0.288	0.125	ADH4,AKR1B10,CYP4A22,PTGR2
Granulocyte Adhesion and Diapedesis	blue	0.283	0.116	CCL16,CCL22,CCL24,CCL28,CCL5,CCR4,CCR6,CD99,CLDN16,CLDN18,CLDN19,CLDN8,CLDN9,CXCR2,FPR3,HRH4,IL1RAP,IL1RAPL1,IL36RN,MMP13,MMP19,PECAM1
Serotonin and Melatonin Biosynthesis	blue	0.282	0.167	TPH1
Glycerol Degradation I	blue	0.282	0.167	GK5
Rapoport-Luebering Glycolytic Shunt	blue	0.282	0.167	TIGAR
NAD Biosynthesis III	blue	0.282	0.167	NMNAT1
Angiopoietin Signaling	blue	0.281	0.118	ANGPT1,ANGPT2,ANGPT4,BIRC5,NFKBIB,NFKBID,PAK4,PIK3CG,REL
Natural Killer Cell Signaling	blue	0.28	0.116	CD226,COL10A1,FASLG,IL12B,IL12RB1,IL15,IL2RB,IRAK4,ITGAL,JAK3,KIR3DL1,KLRC3,KLRD1,LAIR1,LILRB1,MAP3K13,MICB,PAK4,PIK3CG,REL,ROCK1,ULBP1,ULBP3
Melanoma Signaling	blue	0.278	0.12	BRAF,CDH1,MDM2,MITF,PIK3CG,TP53
Cell Cycle: G1/S Checkpoint Regulation	blue	0.271	0.118	E2F2,E2F7,MDM2,NRG1,RBL1,SKP2,TGFB3,TP53
Airway Inflammation in Asthma	blue	0.268	0.121	CSF2,IL10,IL12B,TGFB3
HIPPO signaling	blue	0.265	0.116	DLG2,PATJ,PPP1R12A,PPP1R14A,PPP1R14B,PPP1R14D,RASSF6,SKP2,SMAD2,STK4
PCP (Planar Cell Polarity) Pathway	blue	0.26	0.117	CELSR1,FZD10,FZD2,ROCK1,WNT2B,WNT7B,WNT9B
4-1BB Signaling in T Lymphocytes	blue	0.248	0.118	NFKBIB,NFKBID,REL,TNFRSF9
CDP-diacylglycerol Biosynthesis I	blue	0.248	0.12	MBOAT1,PNPLA3,TAMM41
B Cell Activating Factor Signaling	blue	0.247	0.116	NFKBIB,NFKBID,REL,TNFRSF13B,TNFRSF13C
Chondroitin Sulfate Degradation (Metazoa)	blue	0.246	0.125	HYAL1,HYAL4
Adenosine Nucleotides Degradation II	blue	0.246	0.125	ACP3,XDH
NAD Biosynthesis from 2-amino-3-carboxymuconate Semialdehyde	blue	0.239	0.143	NMNAT1
Trehalose Degradation II (Trehalase)	blue	0.239	0.143	TREH
Thioredoxin Pathway	blue	0.239	0.143	NXN
NAD Salvage Pathway III	blue	0.239	0.143	NMNAT1
Dermatan Sulfate Degradation (Metazoa)	blue	0.221	0.118	HYAL1,HYAL4
Inositol Pyrophosphates Biosynthesis	blue	0.203	0.125	PPIP5K2
Superoxide Radicals Degradation	blue	0.203	0.125	SOD2
Dilated Cardiomyopathy Signaling Pathway	blue	0	0.113	ABCC9,BAX,CACNG5,CACNG6,CAMK4,CATSPER2,DSC2,DSG2,KDM5A,MYH13,MYH2,MYH6,MYL5,MYO1H,PRKAR2A,TNNC2,TNNI1
Oxytocin In Brain Signaling Pathway	blue	0	0.0905	CACNG5,CACNG6,CATSPER2,NLRP10,NLRP12,NLRP14,NLRP3,NLRP8,NLRP9,OXTR,PIK3CG,PLA2G2D,PLA2G4D,PLA2G4E,PLA2G4F,PLA2R1,PNPLA3,TRPV1
Oxytocin Signaling Pathway	blue	0	0.0922	ABCC9,CACNG5,CACNG6,CCL5,GUCY2C,GUCY2D,LEP,MYH13,MYH2,MYH6,MYL5,MYO1H,OXTR,PIK3CG,PLA2G2D,PLA2G4D,PLA2G4E,PLA2G4F,PPARD,PPARG,PPP1R12A,PPP1R14A,PPP3R2,PRKAR2A,REL,ROCK1
Pulmonary Fibrosis Idiopathic Signaling Pathway	blue	0	0.107	BAX,BIRC5,BRAF,CDH1,COL10A1,COL20A1,COL8A1,EDNRA,EIF4EBP3,F2R,FGF18,FGFR2,FOXO4,FZD10,FZD2,IL11,IL17RA,LEF1,LPAR1,MMP13,MMP19,NOX4,PEX13,PIK3CG,REL,ROCK1,RPS6KA5,SFTPC,SMAD2,TCF7,TGFB3,TP53,WNT2B,WNT7B,WNT9B
Pulmonary Healing Signaling Pathway	blue	0	0.116	BRAF,CDH1,CSF2,CTRC,EGF,FGF10,FGFR2,FOXM1,FRK,FZD10,FZD2,LEF1,LYN,MMP13,MMP19,PECAM1,TCF7,TGFB3,VEGFD,WNT2B,WNT7B,WNT9B,YES1
CLEAR Signaling Pathway	blue	0	0.0772	ATP6V0A2,ATP6V0D2,CLN3,DEPDC5,EGF,FGFR2,GHR,H2BW2,IGF1,MITF,NR1H4,PPP3R2,STK4,TFEB,TLR10,TLR3,TLR6,TLR7,TP53,TRPM1,WDR59,ZKSCAN3
SNARE Signaling Pathway	blue	0	0.0735	MYH13,MYH2,MYH6,MYL5,MYO1H,PRKAR2A,RAB27A,STXBP4,SYT15,VTI1A
MicroRNA Biogenesis Signaling Pathway	blue	0	0.0909	AGO3,BRCA1,EGF,ESR2,IFNA21,IGF1,LIN28A,NUP107,NUP155,NUP37,PIK3CG,PIWIL1,PIWIL2,PNPT1,SMAD2,TGFB3,TP53
Role Of Chondrocytes In Rheumatoid Arthritis Signaling Pathway	blue	0	0.0993	ADAMTS4,ADAMTS5,CASP8,IL17RA,IL1RAP,IL1RAPL1,IL36RN,IL6R,IRAK4,MMP13,MMP19,NLRP3,PPP3R2,VEGFD
Role Of Osteoclasts In Rheumatoid Arthritis Signaling Pathway	blue	0	0.0777	ADAM18,BLNK,BRAF,CAMK4,CDH1,COL10A1,COL20A1,COL8A1,CSF2,CTNNA3,FOXO4,IL10,IL1RAP,IL1RAPL1,ITGB3,MITF,MMP13,MMP19,NFKBIB,NFKBID,PIK3CG,PPP3R2,RHOH,XIAP
Ribonucleotide Reductase Signaling Pathway	blue	0	0.112	BIRC5,BRAF,CDH1,CDH3,CHEK1,E2F2,E2F7,FOXM1,PARP11,PARP14,PARP15,PARP9,PIK3CG,RRM2,SKP2,SMARCC1,SNAI2,TP53,VASH2
Glucocorticoid Receptor Signaling	blue	0	0.0928	BCL2L11,BRCA1,CCL5,CD3G,CSF2,CXCR2,EGF,G6PC1,GABPB2,GHR,GTF2E1,GTF2H2,IFNA21,IFNLR1,IGF1,IL10,IL10RB,IL12RB1,IL15RA,IL17RA,IL17RD,IL20RA,IL21R,IL2RA,IL2RB,IL31RA,IL5RA,IL6R,IL7R,JAK3,KRT17,KRT26,KRT8,MMP13,MR1,NDUFA3,NDUFV3,NFKBIB,NFKBID,PIK3CG,PLA2G2D,PLA2G4D,PLA2G4E,PLA2G4F,PPARG,PPP3R2,RPS6KA5,SMAD2,SMARCC1,TAF1L,TAF3,TAF7L,TAT,TGFB3
IL-10 Signaling	blue	0	0.0779	FFAR2,IL10,IL10RB,IL1RAP,IL1RAPL1,IL36RN,IL6R,MAP4K4,NFKBIB,NFKBID,PRDM1,REL
Macrophage Alternative Activation Signaling Pathway	blue	0	0.0891	CCL22,CIITA,H4C3,IL10,IL10RB,IL12B,IL36RN,IRF4,JAK3,NFKBIB,NFKBID,NR1H4,PIK3CG,PPARD,PPARG,REL,RPS6KA5,TGFB3
Neutrophil Extracellular Trap Signaling Pathway	blue	0	0.0993	AGER,CASP10,CASP14,CASP2,CASP6,CASP8,CCL5,CD209,CLEC7A,COL10A1,COL20A1,COL8A1,CXCR2,DNASE1,FCAR,FRK,H4C3,IFNA21,IL10,ITGAL,LAIR1,LYN,NDUFA3,NDUFV3,NLRP3,NOX4,ORAI2,PIK3CG,PLA2G2D,PLA2G4D,PLA2G4E,PLA2G4F,PLA2R1,PLCD3,PLCE1,PNPLA3,PPP3R2,SIGLEC9,TLR7,VSTM1,YES1
Neuregulin Signaling	blue	0	0.0769	EGF,EREG,ITGA11,ITGA8,ITGAL,ITGAX,ITGB3,NRG1,NRG4
Circadian Rhythm Signaling	blue	0	0.0672	BRAF,CACNG5,CACNG6,CATSPER2,EIF4EBP3,FRK,GUCY2C,GUCY2D,H2BW2,LYN,MDM2,MKNK1,NOS1,PLCD3,PLCE1,PRKAR2A,RPS6KA5,YES1
Leukocyte Extravasation Signaling	blue	0	0.0984	ARHGAP8/PRR5-ARHGAP8,CD99,CLDN16,CLDN18,CLDN19,CLDN8,CLDN9,CTNNA3,F11R,FER,ITGAL,ITK,MMP13,MMP19,PECAM1,PIK3CG,RHOH,ROCK1,SPN
Synaptic Long Term Potentiation	blue	0	0.0833	CAMK4,GRM6,GRM8,PLCD3,PLCE1,PPP1R12A,PPP1R14A,PPP1R14B,PPP1R14D,PPP3R2,PRKAR2A
Axonal Guidance Signaling	blue	0	0.0845	ADAM18,ADAMTS17,ADAMTS4,ADAMTS5,BMP10,BMP3,BMP8A,EFNA2,EGF,ERAP2,FZD10,FZD2,GLIS1,GNAT1,HHIP,IGF1,ITGA11,ITGA8,ITGAL,ITGAX,ITGB3,MKNK1,MMP13,MYL10,MYL5,NTN5,PAK4,PAPPA,PAPPA2,PIK3CG,PLCD3,PLCE1,PLXNA3,PPP3R2,PRKAR2A,ROCK1,SEMA3E,SRGAP1,VEGFD,WNT2B,WNT7B,WNT9B,ZNF875
Amyotrophic Lateral Sclerosis Signaling	blue	0	0.112	ALS2,BAX,CACNG5,CACNG6,CAPN6,GDNF,GRID2,IGF1,NOS1,PIK3CG,TP53,VEGFD,XIAP
Fc Epsilon RI Signaling	blue	0	0.0678	CSF2,LYN,MS4A2,PIK3CG,PLA2G2D,PLA2G4D,PLA2G4E,PLA2G4F
Actin Cytoskeleton Signaling	blue	0	0.102	EGF,F2R,FGF1,FGF10,FGF18,FGF23,FGF5,ITGA11,ITGA8,ITGAL,ITGAX,ITGB3,KNG1,MYH13,MYH2,MYH6,MYL10,MYL5,MYLK3,MYO1H,PAK4,PIK3CG,PPP1R12A,ROCK1,SSH1
Synaptic Long Term Depression	blue	0	0.101	CACNG5,CACNG6,CATSPER2,GNAT1,GRID2,GRM6,GRM8,GUCY2C,GUCY2D,IGF1,LYN,NOS1,PLA2G2D,PLA2G4D,PLA2G4E,PLA2G4F,PLA2R1,PLCD3,PLCE1,PNPLA3
Huntington's Disease Signaling	blue	0	0.0459	BAX,CAPN6,CASP10,CASP14,CASP2,CASP6,CASP8,EGF,IGF1,PIK3CG,REST,TP53,VTI1A
NRF2-mediated Oxidative Stress Response	blue	0	0.0591	CYP1A2,CYP2A6 (includes others),CYP2B6,CYP2C19,CYP2C9,CYP3A4,CYP3A43,CYP3A5,CYP4A22,DNAJB7,DNAJC21,DNAJC5G,PIK3CG,SOD2
PPARα/RXRα Activation	blue	0	0.103	ACADL,ADIPOQ,ADIPOR2,CYP2C19,CYP2C9,GHR,HELZ2,IL1RAP,IL1RAPL1,MAP4K4,NCOA6,NFKBIB,NFKBID,PLCD3,PLCE1,PRKAR2A,REL,SMAD2,TGFB3,TGS1
Acute Phase Response Signaling	blue	0	0.0865	ALB,C2,C9,FGA,FGB,IL1RAP,IL36RN,IL6R,NFKBIB,NFKBID,PIK3CG,RBP1,REL,SAA2,SOD2,TTR
Mitochondrial Dysfunction	blue	0	0.076	AIFM1,ATP5MGL,BACE2,CASP8,COX15,COX6B2,CPT1A,DHODH,DMAC2L,NDUFA3,NDUFV3,SOD2,XDH
VDR/RXR Activation	blue	0	0.0897	CASR,CCL5,CSF2,HOXA10,PPARD,SULT2A1,VDR
Ceramide Signaling	blue	0	0.033	PIK3CG,REL,S1PR2
TR/RXR Activation	blue	0	0.0833	CAMK4,FGA,G6PC1,MDM2,NCOA6,PDE3B,PIK3CG
Regulation of Actin-based Motility by Rho	blue	0	0.0957	ITGA11,ITGA8,ITGAL,ITGAX,ITGB3,MYL10,MYL5,PAK4,PPP1R12A,RHOH,ROCK1
RAR Activation	blue	0	0.0683	ADH4,AKR1B10,ALDH8A1,GTF2H2,LRAT,PIK3CG,PRKAR2A,RBP1,RDH16,REL,SDR9C7,SMAD2,SMARCC1,TGFB3
14-3-3-mediated Signaling	blue	0	0.0394	BAX,H2BW2,PIK3CG,PLCD3,PLCE1
α-Adrenergic Signaling	blue	0	0.0459	CAMK4,EPM2A,GNAT1,GYS2,PRKAR2A
Activation of IRF by Cytosolic Pattern Recognition Receptors	blue	0	0.108	IFNA21,IL10,MAVS,NFKBIB,NFKBID,REL,ZBP1
Clathrin-mediated Endocytosis Signaling	blue	0	0.111	ALB,AP1S3,AP4E1,AP5S1,APOC4,APOF,APOL1,APOM,EGF,F2R,FGF1,FGF10,FGF18,FGF23,FGF5,IGF1,ITGB3,LYZ,MDM2,PIK3CG,PON1,PPP3R2,VEGFD
Fcγ Receptor-mediated Phagocytosis in Macrophages and Monocytes	blue	0	0.0532	CSF2,GPLD1,LYN,PIK3CG,YES1
IL-8 Signaling	blue	0	0.0952	ANGPT1,ANGPT2,AZU1,BAX,BRAF,CDH1,CXCR2,GNAT1,GPLD1,IRAK3,IRAK4,ITGAX,ITGB3,MAP4K4,NFKBIB,NOX4,PIK3CG,RHOH,ROCK1,VEGFD
Role of NFAT in Regulation of the Immune Response	blue	0	0.0145	BLNK,CD28,CD3G,GNAT1,H2BW2,ITK,KPNA5,LYN,MS4A2,NFKBIB,NFKBID,PIK3CG,PPP3R2,RCAN3,REL
FcγRIIB Signaling in B Lymphocytes	blue	0	0.0113	BLNK,CACNG5,CACNG6,CATSPER2,LYN,PIK3CG
LPS-stimulated MAPK Signaling	blue	0	0.0471	NFKBIB,NFKBID,PIK3CG,REL
NF-κB Activation by Viruses	blue	0	0.0641	ITGB3,NFKBIB,NFKBID,PIK3CG,REL
CCR5 Signaling in Macrophages	blue	0	0.014	CACNG5,CACNG6,CATSPER2,CCL5,CD3G,FASLG,GNAT1
IL-22 Signaling	blue	0	0.0833	IL10RB,IL22
CD40 Signaling	blue	0	0.0896	CD40LG,JAK3,NFKBIB,NFKBID,PIK3CG,REL
Calcium-induced T Lymphocyte Apoptosis	blue	0	0.00652	CD3G,NR4A1,PPP3R2
Cytotoxic T Lymphocyte-mediated Apoptosis of Target Cells	blue	0	0.0188	CASP6,CASP8,CD3G,DFFA,DFFB,FASLG,MR1,PRF1
CD27 Signaling in Lymphocytes	blue	0	0.105	CASP8,CD70,MAP3K13,NFKBIB,NFKBID,REL
IL-3 Signaling	blue	0	0.0253	PIK3CG,PPP3R2
Lymphotoxin β Receptor Signaling	blue	0	0.0545	NFKBID,PIK3CG,TNFSF14
fMLP Signaling in Neutrophils	blue	0	0.0611	FPR3,GNAT1,NFKBIB,NFKBID,NOX4,PIK3CG,PPP3R2,REL
CXCR4 Signaling	blue	0	0.0476	GNAT1,LYN,MYL10,MYL5,PAK4,PIK3CG,RHOH,ROCK1
Thrombopoietin Signaling	blue	0	0.0317	MPL,PIK3CG
CTLA4 Signaling in Cytotoxic T Lymphocytes	blue	0	0.028	AP1S3,CD28,CD3G,CD8A,CD8B,FRK,GPLD1,H2BW2,IDO1,ITGAL,ITK,LYN,MALT1,MR1,PIK3CG,TGFB3,YES1
T Helper Cell Differentiation	blue	0	0.0318	CD28,CD3G,CD40LG,GATA3,ICOSLG/LOC102723996,IL10,IL10RB,IL12B,IL12RB1,IL21,IL21R,IL23R,IL2RA,IL6R,TBX21
IL-9 Signaling	blue	0	0.0857	JAK3,PIK3CG,REL
CCR3 Signaling in Eosinophils	blue	0	0.0746	CCL24,GNAT1,PAK4,PIK3CG,PLA2G2D,PLA2G4D,PLA2G4E,PLA2G4F,PPP1R12A,ROCK1
Oncostatin M Signaling	blue	0	0.0698	JAK3,MMP13,MT2A
CD28 Signaling in T Helper Cells	blue	0	0.0174	CD28,CD3G,ITK,MALT1,NFKBIB,NFKBID,PIK3CG,PPP3R2,REL
IL-15 Signaling	blue	0	0.0151	CSF2,IL15,IL15RA,IL2RB,IL5RA,JAK3,PIK3CG,REL
Virus Entry via Endocytic Pathways	blue	0	0.0508	AP1S3,AP4E1,AP5S1,ITGB3,MR1,PIK3CG
Dendritic Cell Maturation	blue	0	0.0336	CD1D,CD3G,CD40LG,COL10A1,CSF2,IFNA21,IL10,IL12B,IL15,IL36RN,LEP,LY75,MR1,NFKBIB,NFKBID,PIK3CG,PLCD3,PLCE1,REL,TLR3
Mechanisms of Viral Exit from Host Cells	blue	0	0.0244	CHMP4C
Reelin Signaling in Neurons	blue	0	0.0797	ARHGEF38,ARHGEF39,CNR2,DAB1,DCX,FRK,LYN,MAP1B,PDK1,PIK3CG,YES1
HIF1α Signaling	blue	0	0.0865	BRAF,CAMK4,EGF,HIF1AN,IGF1,IL6R,LDHC,MDM2,MKNK1,MMP13,MMP19,NOX4,PIK3CG,PPP3R2,SLC2A4,TP53,VEGFD,VHL
Melatonin Signaling	blue	0	0.0694	BRAF,PLCD3,PLCE1,PRKAR2A,SLC2A4
Neuropathic Pain Signaling In Dorsal Horn Neurons	blue	0	0.0693	CAMK4,GRM6,GRM8,PIK3CG,PLCD3,PLCE1,PRKAR2A
CNTF Signaling	blue	0	0.0351	PIK3CG,RPS6KA5
Agrin Interactions at Neuromuscular Junction	blue	0	0.058	MUSK,NRG1,NRG4,PAK4
Cardiomyocyte Differentiation via BMP Receptors	blue	0	0.0741	BMP10,NPPB
Renin-Angiotensin Signaling	blue	0	0.0579	CCL5,PAK4,PIK3CG,PRKAR2A,PTGER2,REL,SHE
Docosahexaenoic Acid (DHA) Signaling	blue	0	0.105	BAX,BIK,H2BW2,PIK3CG
Semaphorin Signaling in Neurons	blue	0	0.0656	PAK4,PLXNA3,RHOH,ROCK1
Thrombin Signaling	blue	0	0.08	ARHGEF38,ARHGEF39,CAMK4,EGF,F2R,F2RL2,F2RL3,GATA3,GNAT1,MYL10,MYL5,PIK3CG,PLCD3,PLCE1,PPP1R12A,REL,RHOH,ROCK1
Cardiac Hypertrophy Signaling	blue	0	0.0613	CACNG5,CACNG6,GNAT1,IGF1,IL6R,MAP3K13,MYL10,MYL5,PIK3CG,PLCD3,PLCE1,PPP3R2,PRKAR2A,RHOH,ROCK1,TGFB3
CDK5 Signaling	blue	0	0.0522	LAMC2,PPP1R12A,PPP1R14A,PPP1R14B,PPP1R14D,PRKAR2A
ICOS-ICOSL Signaling in T Helper Cells	blue	0	0.0237	CD28,CD3G,CD40LG,ICOSLG/LOC102723996,IL2RA,IL2RB,ITK,NFKBIB,NFKBID,PIK3CG,PPP3R2,REL
Molecular Mechanisms of Cancer	blue	0	0.111	AURKA,BAX,BCL2L11,BMP10,BMP3,BMP8A,BRAF,BRCA1,CASP10,CASP6,CASP8,CDH1,CDK11A,CDK11B,CDK15,CHEK1,CHEK2,DHH,E2F2,E2F7,FANCD2,FASLG,FZD10,FZD2,GNAT1,H2BW2,HIPK2,ITGA11,ITGA8,ITGAL,ITGAX,ITGB3,JAK3,LEF1,MDM2,NFKBIB,NFKBID,PAK4,PIK3CG,PRKAR2A,RBL1,REL,RHOH,SMAD2,TGFB3,TP53,WNT2B,WNT7B,WNT9B,XIAP
Lipid Antigen Presentation by CD1	blue	0	0.00482	CD1D,CD3G
Cell Cycle Regulation by BTG Family Proteins	blue	0	0.0526	E2F2,E2F7
Corticotropin Releasing Hormone Signaling	blue	0	0.0789	BRAF,CACNG5,CACNG6,CAMK4,CATSPER2,FASLG,GUCY2C,GUCY2D,NOS1,NR4A1,PRKAR2A,UCN
Mitotic Roles of Polo-Like Kinase	blue	0	0.0597	CHEK2,KIF11,PLK5,STAG2
HGF Signaling	blue	0	0.0682	ELF3,ELF4,ITGA11,ITGA8,ITGAL,ITGAX,ITGB3,MAP3K13,PIK3CG
HMGB1 Signaling	blue	0	0.108	AGER,CD40LG,CD70,CSF2,EDA,FASLG,IL11,IL12B,IL15,IL21,LEP,PIK3CG,REL,RHOH,TGFB3,TNFSF14,TNFSF15,TNFSF8
FLT3 Signaling in Hematopoietic Progenitor Cells	blue	0	0.0244	PIK3CG,RPS6KA5
Polyamine Regulation in Colon Cancer	blue	0	0.0847	BCL2L11,BRAF,LIN28A,PPARG,TP53
GNRH Signaling	blue	0	0.0419	CACNG5,CACNG6,CATSPER2,GNRHR,MAP3K13,PAK4,PRKAR2A,REL
Cholecystokinin/Gastrin-mediated Signaling	blue	0	0.0252	IL36RN,RHOH,ROCK1
RAN Signaling	blue	0	0.0588	KPNA5
Melanocyte Development and Pigmentation Signaling	blue	0	0.0408	MITF,PIK3CG,PRKAR2A,RPS6KA5
ATM Signaling	blue	0	0.11	BLM,BRCA1,CHEK1,CHEK2,FANCD2,MDM2,MDM4,MRE11,RAD9A,TOPBP1,TP53
Antiproliferative Role of Somatostatin Receptor 2	blue	0	0.0649	BRAF,GUCY2C,GUCY2D,NOS1,PIK3CG
Androgen Signaling	blue	0	0.0651	CACNG5,CACNG6,CATSPER2,GNAT1,GTF2E1,GTF2H2,PRKAR2A,REL,TAF1L,TAF3,TAF7L
Germ Cell-Sertoli Cell Junction Signaling	blue	0	0.0412	CDH1,FER,MAP3K13,PAK4,PIK3CG,RHOH,TGFB3
Aldosterone Signaling in Epithelial Cells	blue	0	0.0756	ABCC9,DNAJB7,DNAJC2,DNAJC21,DNAJC22,DNAJC5G,KCNMB1,KCNMB3,LRRC26,PIK3CG,PLCD3,PLCE1,SCNN1G
Growth Hormone Signaling	blue	0	0.0845	GHR,IGF1,ONECUT1,PIK3CG,RPS6KA5,SLC2A4
Prolactin Signaling	blue	0	0.0842	ABCC9,IRF1,KCNMB1,KCNMB3,LRRC26,PIK3CG,PRLR,TCF7
Prostate Cancer Signaling	blue	0	0.0965	E2F2,LEF1,MDM2,NFKBIB,NFKBID,NKX3-1,PIK3CG,RBL1,REL,SRD5A1,TP53
Renal Cell Carcinoma Signaling	blue	0	0.038	PAK4,PIK3CG,VHL
Type I Diabetes Mellitus Signaling	blue	0	0.0216	CASP8,CD28,CD3G,FASLG,IL12B,IL1RAP,IRF1,NFKBIB,NFKBID,PRF1,REL
Small Cell Lung Cancer Signaling	blue	0	0.104	E2F2,FHIT,NFKBIB,NFKBID,NOS1,PIK3CG,RBL1,REL,SKP2,TP53
Endometrial Cancer Signaling	blue	0	0.0667	CDH1,LEF1,PIK3CG,TP53
Allograft Rejection Signaling	blue	0	0.0123	CD28,CD3G,CD40LG,FASLG,IL10,PRF1
Glioma Signaling	blue	0	0.072	CAMK4,E2F2,E2F7,EGF,IGF1,MDM2,PIK3CG,RBL1,TP53
Autoimmune Thyroid Disease Signaling	blue	0	0.0153	CD28,CD3G,CD40LG,CGA,FASLG,IL10,PRF1
Acute Myeloid Leukemia Signaling	blue	0	0.0659	BRAF,CSF2RA,LEF1,PIK3CG,REL,TCF7
Thyroid Cancer Signaling	blue	0	0.114	BRAF,CDH1,GDNF,IGF1,LEF1,PDK1,PIK3CG,TCF7,TP53
Graft-versus-Host Disease Signaling	blue	0	0.0112	CD28,CD3G,FASLG,IL36RN,PRF1
Type II Diabetes Mellitus Signaling	blue	0	0.0784	ADIPOQ,ADIPOR2,CACNG5,CACNG6,CATSPER2,NFKBIB,NFKBID,PDX1,PIK3CG,PPARG,REL,SLC2A4
Chronic Myeloid Leukemia Signaling	blue	0	0.0841	E2F2,E2F7,MDM2,MECOM,PIK3CG,RBL1,REL,TGFB3,TP53
Non-Small Cell Lung Cancer Signaling	blue	0	0.0745	E2F2,EGF,FHIT,PIK3CG,RBL1,STK4,TP53
Production of Nitric Oxide and Reactive Oxygen Species in Macrophages	blue	0	0.105	ALB,APOC4,APOF,APOL1,APOM,HOXA10,IRF1,JAK3,LYZ,MAP3K13,NFKBIB,NFKBID,PIK3CG,PON1,PPP1R12A,PPP1R14A,PPP1R14B,PPP1R14D,REL,RHOH
p70S6K Signaling	blue	0	0.0138	EEF2K,F2R,F2RL2,F2RL3,LYN,PIK3CG,PLCD3,PLCE1
ERK5 Signaling	blue	0	0.0405	CTF1,EGF,RPS6KA5
Colorectal Cancer Metastasis Signaling	blue	0	0.114	BAX,BIRC5,BRAF,CDH1,EGF,FZD10,FZD2,GNAT1,IL6R,JAK3,LEF1,MMP13,MMP19,MSH3,PIK3CG,PRKAR2A,PTGER2,REL,RHOH,SMAD2,TCF7,TGFB3,TLR10,TLR3,TLR6,TLR7,TP53,VEGFD,WNT2B,WNT7B,WNT9B
mTOR Signaling	blue	0	0.0374	ARHGAP8/PRR5-ARHGAP8,EIF4EBP3,GPLD1,PIK3CG,RHOH,RPS27L,RPS6KA5,VEGFD
G Beta Gamma Signaling	blue	0	0.0698	CACNG5,CACNG6,CATSPER2,CAV2,GNAT1,KCNJ5,KCNJ6,PIK3CG,PRKAR2A
G Protein Signaling Mediated by Tubby	blue	0	0.00641	CD3G,GNAT1,ITK
Communication between Innate and Adaptive Immune Cells	blue	0	0.0204	CCL5,CD28,CD3G,CD40LG,CD8A,CD8B,CSF2,IFNA21,IL10,IL12B,IL15,IL36RN,MR1,TLR10,TLR3,TLR6,TLR7,TNFRSF13B,TNFRSF13C
Sphingosine-1-phosphate Signaling	blue	0	0.108	ACER1,ACER3,CASP10,CASP14,CASP2,CASP6,CASP8,NAAA,PIK3CG,PLCD3,PLCE1,RHOH,S1PR2
Systemic Lupus Erythematosus Signaling	blue	0	0.0187	C8G,C9,CAMK4,CD28,CD3G,CD40LG,IFNA21,IL10,IL36RN,IL6R,KNG1,LSM12,LYN,PIK3CG,PRPF38A,PRPF38B,RNPC3,SNRNP35,TLR7,TNFRSF13C
CDC42 Signaling	blue	0	0.0191	CD3G,ITGA11,ITGA8,ITGAL,ITGAX,ITGB3,ITK,MYL10,MYL5,PAK4,PPP1R12A
ILK Signaling	blue	0	0.0995	CDH1,FBLIM1,H2BW2,ITGB3,LEF1,LIMS1,MYH13,MYH2,MYH6,MYL5,MYO1H,PARVB,PIK3CG,PPP1R12A,PPP1R14B,REL,RHOH,RPS6KA5,SNAI2,VEGFD
FAK Signaling	blue	0	0.11	ADGRE2,ADGRF1,ADGRF2,ADGRG4,AVPR1A,AVPR1B,BDKRB1,BRS3,C5AR2,CAPN6,CASR,CCR4,CCR6,CD3G,CDH1,CELSR1,CHRM5,CMKLR2,CNR2,COL10A1,CXCR2,DRD4,EDNRA,EFNA2,EGF,ELF3,ELF4,F2R,F2RL2,F2RL3,FFAR2,FPR3,FZD10,FZD2,GALR1,GHR,GHSR,GIPR,GNRHR,GPR101,GPR132,GPR139,GPR141,GPR148,GPR157,GPR174,GPR31,GPR65,GPR78,GPR82,GPR85,GPRC5A,GRM6,GRM8,H2BW2,HCAR1,HCRTR2,HRH4,HTR1D,HTR1F,IFNLR1,IL10RB,IL12RB1,IL15RA,IL17RA,IL17RD…
EIF2 Signaling	blue	0	0.0308	AGO3,CDK11A,NOX4,PIK3CG,RPL3L,RPS27L,XIAP
April Mediated Signaling	blue	0	0.0952	NFKBIB,NFKBID,REL,TNFRSF13B
AMPK Signaling	blue	0	0.095	ADIPOQ,AK7,AK8,CFTR,CHRM5,CHRNA3,CHRNA5,CHRNB1,CHRNG,CPT1A,EEF2K,EPM2A,FOXO4,GNAT1,GYS2,HNF4A,LEP,ORAI2,PIK3CG,PRKAR2A,RAB27A,SLC2A4,SMARCC1
PAK Signaling	blue	0	0.0769	ITGA11,ITGA8,ITGAL,ITGAX,ITGB3,MYL10,MYL5,PAK4,PIK3CG
Hereditary Breast Cancer Signaling	blue	0	0.0845	BARD1,BLM,BRCA1,BRCA2,CHEK1,CHEK2,FAAP24,FANCD2,MRE11,PIK3CG,SMARCC1,TP53
RAC Signaling	blue	0	0.0657	ITGA11,ITGA8,ITGAL,ITGAX,ITGB3,NOX4,PAK4,PIK3CG,REL
RHOA Signaling	blue	0	0.0887	ABL2,ARHGAP8/PRR5-ARHGAP8,IGF1,LPAR1,LPAR4,MYL10,MYL5,MYLK3,PPP1R12A,ROCK1,SEPTIN1
Phospholipase C Signaling	blue	0	0.0214	BLNK,CAMK4,CD3G,GPLD1,ITGA11,ITGA8,ITGAL,ITGAX,ITGB3,ITK,LYN,MYL10,MYL5,PLA2G2D,PLA2G4D,PLA2G4E,PLA2G4F,PLCD3,PLCE1,PPP1R12A,PPP1R14A,PPP3R2,REL,RHOH
Altered T Cell and B Cell Signaling in Rheumatoid Arthritis	blue	0	0.0191	CD28,CD3G,CD40LG,CSF2,FASLG,IL10,IL12B,IL15,IL21,IL22,IL36RN,REL,TLR10,TLR3,TLR6,TLR7,TNFRSF13B,TNFRSF13C
Protein Kinase A Signaling	blue	0	0.109	AKAP9,BRAF,CNGA1,CNGB3,DHH,DUSP18,ENPP1,EPM2A,GDPD1,GYS2,H1-4,H2BW2,LEF1,MPPED2,MYH2,MYL10,MYL5,MYLK3,NFKBIB,NFKBID,PDE11A,PDE12,PDE3B,PDE4C,PDE4D,PDE6A,PDE6C,PDE7A,PLCD3,PLCE1,PPP1R12A,PPP1R14A,PPP1R14B,PPP1R14D,PPP3R2,PRKAR2A,PTPN14,PTPN2,PTPRJ,REL,ROCK1,SMPDL3B,TCF7,TGFB3,TNNI1
Role of Macrophages, Fibroblasts and Endothelial Cells in Rheumatoid Arthritis	blue	0	0.102	ADAMTS4,CCL5,CSF2,FZD10,FZD2,IL10,IL15,IL17RA,IL1RAP,IL1RAPL1,IL36RN,IL6R,IRAK3,IRAK4,LEF1,MMP13,NFKBIB,NFKBID,PIK3CG,PLCD3,PLCE1,PPP3R2,ROCK1,SOST,TCF7,TLR10,TLR3,TLR6,TLR7,TRAF3IP2,VEGFD,WNT2B,WNT7B,WNT9B
Regulation of eIF4 and p70S6K Signaling	blue	0	0.0552	AGO3,EIF4EBP3,ITGA11,ITGA8,ITGAL,ITGAX,ITGB3,MKNK1,PIK3CG,RPS27L
Estrogen-Dependent Breast Cancer Signaling	blue	0	0.0617	AKR1B10,HSD17B13,IGF1,PIK3CG,REL
Leptin Signaling in Obesity	blue	0	0.0921	GHSR,LEP,PDE3B,PIK3CG,PLCD3,PLCE1,PRKAR2A
Role of NFAT in Cardiac Hypertrophy	blue	0	0.067	CACNG5,CACNG6,CAMK4,CATSPER2,CTF1,IGF1,IL11,IL6R,PIK3CG,PLCD3,PLCE1,PPP3R2,PRKAR2A,RCAN3,TGFB3
Pathogenesis of Multiple Sclerosis	blue	0	0.111	CCL5
Glioma Invasiveness Signaling	blue	0	0.0685	F2R,ITGB3,PIK3CG,PLAUR,RHOH
B Cell Development	blue	0	0.00409	IL7R,SPN
IL-1 Signaling	blue	0	0.0833	GNAT1,IL1RAP,IRAK3,IRAK4,NFKBIB,NFKBID,PRKAR2A,REL
RANK Signaling in Osteoclasts	blue	0	0.0879	MAP3K13,MITF,NFKBIB,NFKBID,PIK3CG,PPP3R2,REL,XIAP
Glioblastoma Multiforme Signaling	blue	0	0.0936	E2F2,E2F7,EGF,FZD10,FZD2,IGF1,LEF1,MDM2,PIK3CG,PLCD3,PLCE1,RHOH,TP53,WNT2B,WNT7B,WNT9B
Neuroprotective Role of THOP1 in Alzheimer's Disease	blue	0	0.0909	ACR,F7,GZMM,KLK10,KNG1,PRKAR2A,TMPRSS11B,TMPRSS4,TMPRSS7,TMPRSS9,TPSD1
Regulation of IL-2 Expression in Activated and Anergic T Lymphocytes	blue	0	0.0195	CD28,CD3G,MALT1,NFKBIB,NFKBID,PPP3R2,REL,SMAD2,TGFB3
Granzyme A Signaling	blue	0	0.0933	F2R,GSDMB,H1-4,MBP,NDUFA3,NDUFV3,PRF1
Role of WNT/GSK-3β Signaling in the Pathogenesis of Influenza	blue	0	0.103	FZD10,FZD2,IFNA21,LEF1,TCF7,WNT2B,WNT7B,WNT9B
NUR77 Signaling in T Lymphocytes	blue	0	0.0136	CD28,CD3G,FASLG,MR1,NR4A1,PDK1,PPP3R2
PKCθ Signaling in T Lymphocytes	blue	0	0.0233	CACNG5,CACNG6,CATSPER2,CD28,CD3G,MALT1,MAP3K13,NFKBIB,NFKBID,PIK3CG,POU2F1,PPP3R2,REL
Role of Lipids/Lipid Rafts in the Pathogenesis of Influenza	blue	0	0.0435	IFNA21
Role of MAPK Signaling in the Pathogenesis of Influenza	blue	0	0.107	BAX,CCL5,PLA2G2D,PLA2G4D,PLA2G4E,PLA2G4F,PLA2R1,PNPLA3,RABGEF1
Antiproliferative Role of TOB in T Cell Signaling	blue	0	0.0117	CD28,CD3G,SKP2,SMAD2,TGFB3
MSP-RON Signaling Pathway	blue	0	0.0517	IL12B,KLK10,PIK3CG
OX40 Signaling Pathway	blue	0	0.00837	CD3G,NFKBIB,NFKBID,REL
PI3K Signaling in B Lymphocytes	blue	0	0.022	BLNK,CARD10,CD180,DAPP1,LYN,MALT1,NFKBIB,NFKBID,PIK3CG,PLCD3,PLCE1,PPP3R2,REL
Inhibition of Angiogenesis by TSP1	blue	0	0.0294	TP53
P2Y Purigenic Receptor Signaling Pathway	blue	0	0.0602	ITGB3,P2RY2,P2RY6,PIK3CG,PLCD3,PLCE1,PRKAR2A,REL
Cyclins and Cell Cycle Regulation	blue	0	0.0706	E2F2,E2F7,RBL1,SKP2,TGFB3,TP53
Assembly of RNA Polymerase II Complex	blue	0	0.1	GTF2E1,GTF2H2,TAF1L,TAF3,TAF7L
Mismatch Repair in Eukaryotes	blue	0	0.0556	MSH3
Spliceosomal Cycle	blue	0	0.0408	CWC25,RBMX2
IL-17A Signaling in Gastric Cells	blue	0	0.0769	CCL5,IL17RA
Role of IL-17A in Psoriasis	blue	0	0.0714	IL17RA
Role of JAK family kinases in IL-6-type Cytokine Signaling	blue	0	0.114	BIRC5,CTF1,IL10,IL11,IL6R,IRF1,SERPINA10,TGFB3,VEGFD
Actin Nucleation by ARP-WASP Complex	blue	0	0.086	ITGA11,ITGA8,ITGAL,ITGAX,ITGB3,PPP1R12A,RHOH,ROCK1
Dopamine-DARPP32 Feedback in cAMP Signaling	blue	0	0.102	CACNG5,CACNG6,CAMK4,DRD4,KCNJ14,KCNJ15,KCNJ2,KCNJ5,KCNJ6,NOS1,PAWR,PLCD3,PLCE1,PPP1R12A,PPP1R14A,PPP1R14B,PPP1R14D,PPP3R2,PRKAR2A
NGF Signaling	blue	0	0.0583	BAX,MAP3K13,PIK3CG,REL,ROCK1,RPS6KA5,TP53
Paxillin Signaling	blue	0	0.0654	ITGA11,ITGA8,ITGAL,ITGAX,ITGB3,PAK4,PIK3CG
Signaling by Rho Family GTPases	blue	0	0.0899	CDH1,CDH15,CDH17,CDH23,CDH26,CDH3,CDH6,CDH7,GNAT1,ITGA11,ITGA8,ITGAL,ITGAX,ITGB3,MYL10,MYL5,NOX4,PAK4,PIK3CG,PPP1R12A,REL,RHOH,ROCK1,SEPTIN1
Sertoli Cell-Sertoli Cell Junction Signaling	blue	0	0.0922	CDH1,CLDN16,CLDN18,CLDN19,CLDN8,CLDN9,EPB41,F11R,H2BW2,ITGA11,ITGA8,ITGAL,ITGAX,ITGB3,MAP3K13,NOS1,OCLN,PRKAR2A,TGFB3
Gap Junction Signaling	blue	0	0.0556	EGF,GJB7,GJC1,GUCY2C,GUCY2D,LPAR1,PIK3CG,PLCD3,PLCE1,PPP3R2,PRKAR2A
Telomerase Signaling	blue	0	0.0648	EGF,ELF3,ELF4,IL2RA,IL2RB,PIK3CG,TP53
Telomere Extension by Telomerase	blue	0	0.0667	MRE11
Mouse Embryonic Stem Cell Pluripotency	blue	0	0.106	FZD10,FZD2,JAK3,LEF1,NANOG,PIK3CG,POU5F1,TCF7,TP53,XIAP,ZFP42
Hematopoiesis from Pluripotent Stem Cells	blue	0	0.0157	CD3G,CD8A,CD8B,CSF2,IL10,IL11,IL12B
nNOS Signaling in Neurons	blue	0	0.0851	CAPN6,DLG2,NOS1,PPP3R2
nNOS Signaling in Skeletal Muscle Cells	blue	0	0.104	CACNG5,CACNG6,CATSPER2,NOS1,SNTB2
VEGF Family Ligand-Receptor Interactions	blue	0	0.0714	PIK3CG,PLA2G2D,PLA2G4D,PLA2G4E,PLA2G4F,VEGFD
Ephrin A Signaling	blue	0	0.0638	EFNA2,PIK3CG,ROCK1
Ephrin B Signaling	blue	0	0.0278	GNAT1,ROCK1
ERBB Signaling	blue	0	0.0645	EGF,EREG,NRG1,NRG4,PAK4,PIK3CG
ERB2-ERBB3 Signaling	blue	0	0.0769	H2BW2,JAK3,NRG1,NRG4,PIK3CG
ERBB4 Signaling	blue	0	0.0441	NRG1,NRG4,PIK3CG
GADD45 Signaling	blue	0	0.1	BRCA1,POU2F1,REL,SMAD2,TGFB3,TP53
GDNF Family Ligand-Receptor Interactions	blue	0	0.0263	GDNF,PIK3CG
Netrin Signaling	blue	0	0.0694	CACNG5,CACNG6,CATSPER2,PPP3R2,PRKAR2A
Heparan Sulfate Biosynthesis	blue	0	0.114	CHST12,CHST5,DTD2,HS3ST3B1,SULT1A2,SULT1B1,SULT1C2,SULT1E1,SULT2A1,SULT2B1
Glutaryl-CoA Degradation	blue	0	0.105	CDYL,HACD1
Glutathione Redox Reactions I	blue	0	0.103	GPX6,GPX8,PTGES
Ubiquinol-10 Biosynthesis (Eukaryotic)	blue	0	0.0645	CYP2B6,CYP4A22
Superpathway of Citrulline Metabolism	blue	0	0.0667	NOS1
D-myo-inositol-5-phosphate Metabolism	blue	0	0.0974	ACP6,CILP,DUSP28,ENPP1,G6PC1,G6PC2,PAWR,PLCD3,PLCE1,PPP1R12A,PPP1R14A,PPP1R14B,PPP1R14D,PPP3R2,PTPN2,PTPRJ,SSH1,STYX,TPTE2
Sucrose Degradation V (Mammalian)	blue	0	0.0909	GALM
NAD Salvage Pathway II	blue	0	0.111	ACP3,ACP6,NMNAT1
Triacylglycerol Degradation	blue	0	0.0678	DTD2,LIPC,LIPG,PNPLA3
D-myo-inositol (1,4,5)-Trisphosphate Biosynthesis	blue	0	0.0769	PLCD3,PLCE1
Choline Biosynthesis III	blue	0	0.0667	GPLD1
Tryptophan Degradation X (Mammalian, via Tryptamine)	blue	0	0.0741	AKR1B10,ALDH3B1
Leukotriene Biosynthesis	blue	0	0.0667	GGT6
Glutathione-mediated Detoxification	blue	0	0.027	PTGES
tRNA Charging	blue	0	0.0256	RARS2
Phosphatidylglycerol Biosynthesis II (Non-plastidic)	blue	0	0.111	MBOAT1,PNPLA3,TAMM41
D-myo-inositol (1,4,5,6)-Tetrakisphosphate Biosynthesis	blue	0	0.095	ACP6,CILP,DUSP28,ENPP1,G6PC1,G6PC2,PAWR,PPP1R12A,PPP1R14A,PPP1R14B,PPP1R14D,PPP3R2,PTPN2,PTPRJ,SSH1,STYX,TPTE2
Superpathway of Inositol Phosphate Compounds	blue	0	0.0897	ACP6,CILP,DUSP28,ENPP1,G6PC1,G6PC2,PAWR,PIK3CG,PLCD3,PLCE1,PPIP5K2,PPP1R12A,PPP1R14A,PPP1R14B,PPP1R14D,PPP3R2,PTPN2,PTPRJ,SSH1,STYX,TPTE2
Purine Nucleotides Degradation II (Aerobic)	blue	0	0.105	ACP3,XDH
Mitochondrial L-carnitine Shuttle Pathway	blue	0	0.0526	CPT1A
D-myo-inositol (3,4,5,6)-tetrakisphosphate Biosynthesis	blue	0	0.095	ACP6,CILP,DUSP28,ENPP1,G6PC1,G6PC2,PAWR,PPP1R12A,PPP1R14A,PPP1R14B,PPP1R14D,PPP3R2,PTPN2,PTPRJ,SSH1,STYX,TPTE2
3-phosphoinositide Degradation	blue	0	0.089	ACP6,CILP,DUSP28,ENPP1,G6PC1,G6PC2,PAWR,PPP1R12A,PPP1R14A,PPP1R14B,PPP1R14D,PPP3R2,PTPN2,PTPRJ,SSH1,STYX,TPTE2
Phenylalanine Degradation IV (Mammalian, via Side Chain)	blue	0	0.0714	AASDH
3-phosphoinositide Biosynthesis	blue	0	0.0878	ACP6,CILP,DUSP28,ENPP1,G6PC1,G6PC2,PAWR,PIK3CG,PPP1R12A,PPP1R14A,PPP1R14B,PPP1R14D,PPP3R2,PTPN2,PTPRJ,SSH1,STYX,TPTE2
γ-glutamyl Cycle	blue	0	0.0769	GGT6
Gluconeogenesis I	blue	0	0.037	ME2
Histamine Degradation	blue	0	0.0476	ALDH3B1
Dolichyl-diphosphooligosaccharide Biosynthesis	blue	0	0.0909	ALG1
Histidine Degradation VI	blue	0	0.0714	CYP2B6,CYP4A22
Noradrenaline and Adrenaline Degradation	blue	0	0.0541	ADH4,ALDH3B1
Pregnenolone Biosynthesis	blue	0	0.0741	CYP2B6,CYP4A22
Putrescine Degradation III	blue	0	0.0455	ALDH3B1
Fatty Acid α-oxidation	blue	0	0.0476	ALDH3B1
Ethanol Degradation IV	blue	0	0.08	ALDH3B1,DIP2A
Ethanol Degradation II	blue	0	0.0857	ADH4,ALDH3B1,DIP2A
Folate Transformations I	blue	0	0.111	MTHFD2
Superpathway of Geranylgeranyldiphosphate Biosynthesis I (via Mevalonate)	blue	0	0.0556	GGPS1
Superpathway of Cholesterol Biosynthesis	blue	0	0.0345	GGPS1
Epithelial Adherens Junction Signaling	blue	0	0.0764	CDH1,ECT2,EGF,FER,FGF1,LEF1,MYH2,PAK4,ROCK1,SNAI2,STK4,TCF7
Gαi Signaling	blue	0	0.1	CCR4,CNR2,CXCR2,DRD4,GNAT1,GRM6,GRM8,HTR1D,HTR1F,LPAR1,LTB4R,OPRM1,PRKAR2A,TBXA2R
Gαq Signaling	blue	0	0.0824	AVPR1A,AVPR1B,CHRM5,EPM2A,GNAT1,GPLD1,GYS2,NFKBIB,NFKBID,PIK3CG,PPP3R2,REL,RHOH,ROCK1
Gαs Signaling	blue	0	0.072	BRAF,CHRM5,CNGA1,CNGB3,GNAT1,MC2R,PRKAR2A,PTGER2,PTH1R
Inhibition of Matrix Metalloproteases	blue	0	0.0513	MMP13,MMP19
Regulation of Cellular Mechanics by Calpain Protease	blue	0	0.101	CAPN6,CNGA1,CNGB3,EGF,ITGA11,ITGA8,ITGAL,ITGAX,ITGB3
Remodeling of Epithelial Adherens Junctions	blue	0	0.0147	CDH1
Agranulocyte Adhesion and Diapedesis	blue	0	0.114	CCL16,CCL22,CCL24,CCL28,CCL5,CCR4,CCR6,CD34,CD99,CLDN16,CLDN18,CLDN19,CLDN8,CLDN9,CXCR2,IL36RN,MMP13,MMP19,MYH13,MYH2,MYH6,MYL5,MYO1H,PECAM1
TEC Kinase Signaling	blue	0	0.0329	CD3G,FASLG,FRK,GNAT1,ITGA11,ITGA8,ITGAL,ITGAX,ITGB3,ITK,JAK3,LYN,MS4A2,PAK4,PIK3CG,REL,RHOH,TNFRSF10A,YES1
UVA-Induced MAPK Signaling	blue	0	0.0918	PARP11,PARP14,PARP15,PARP9,PIK3CG,PLCD3,PLCE1,RPS6KA5,TP53
UVB-Induced MAPK Signaling	blue	0	0.0577	PIK3CG,RPS6KA5,TP53
UVC-Induced MAPK Signaling	blue	0	0.0392	BRAF,TP53
Oxidative Phosphorylation	blue	0	0.0541	ATP5MGL,COX15,COX6B2,DMAC2L,NDUFA3,NDUFV3
Adipogenesis pathway	blue	0	0.0863	EBF1,FGF1,FGFR2,FZD10,FZD2,GTF2H2,LEP,PPARG,RBP1,SLC2A4,TCF7,TP53
BER (Base Excision Repair) Pathway	blue	0	0.0455	LIG3,TP53
Unfolded protein response	blue	0	0.0556	DNAJB7,DNAJC21,DNAJC5G,ERN1,PPARG
Parkinson's Signaling	blue	0	0.0625	SNCAIP
Estrogen Receptor Signaling	blue	0	0.0733	CACNG5,CACNG6,EGF,ESR2,FOXA1,FOXO4,GNAT1,H2BW2,IGF1,JAK3,LEP,MED18,MMP13,MMP19,MYL10,MYL5,NDUFA3,NDUFV3,NR0B1,PIK3CG,PLCD3,PLCE1,PPP1R12A,PRKAR2A,REL,ROCK1,SHE,SOD2,TP53,VEGFD
EGF Signaling	blue	0	0.0357	EGF,PIK3CG
ERK/MAPK Signaling	blue	0	0.112	BRAF,ELF3,ELF4,ITGA11,ITGA8,ITGAL,ITGAX,ITGB3,MAPKAPK5,MKNK1,PAK4,PIK3CG,PLA2G2D,PLA2G4D,PLA2G4E,PLA2G4F,PPARG,PPP1R12A,PPP1R14A,PPP1R14B,PPP1R14D,PRKAR2A,RPS6KA5,VRK2
Nucleotide Excision Repair Pathway	blue	0	0.0857	ERCC4,ERCC8,GTF2H2
SAPK/JNK Signaling	blue	0	0.00996	CD3G,MAP3K13,MAP4K4,PIK3CG,TP53
PTEN Signaling	blue	0	0.0927	BCL2L11,CNKSR3,FASLG,FGFR2,FOXO4,GHR,H2BW2,ITGA11,ITGA8,ITGAL,ITGAX,ITGB3,PIK3CG,REL
Nitric Oxide Signaling in the Cardiovascular System	blue	0	0.075	CACNG5,CACNG6,GUCY2C,GUCY2D,KNG1,PDE3B,PIK3CG,PRKAR2A,VEGFD
Protein Ubiquitination Pathway	blue	0	0.0766	BRCA1,DNAJB7,DNAJC2,DNAJC21,DNAJC22,DNAJC5G,MDM2,MR1,SKP2,SMURF2,UBR2,USP26,USP29,USP40,USP42,USP45,USP49,USP6,USP8,VHL,XIAP
IL-2 Signaling	blue	0	0.0645	IL2RA,IL2RB,JAK3,PIK3CG
Amyloid Processing	blue	0	0.0588	BACE2,CAPN6,PRKAR2A
FGF Signaling	blue	0	0.093	FGF1,FGF10,FGF18,FGF23,FGF5,FGFR2,PIK3CG,RPS6KA5
Endoplasmic Reticulum Stress Pathway	blue	0	0.0476	ERN1
JAK/STAT Signaling	blue	0	0.0488	JAK3,PIAS2,PIK3CG,REL
GABA Receptor Signaling	blue	0	0.0455	CACNG5,CACNG6,CATSPER2,GABRR2,GNAT1,SLC6A12
Xenobiotic Metabolism Signaling	blue	0	0.0962	ABCC3,ALDH3B1,ALDH8A1,CAMK4,CHST12,CHST5,CYP1A2,CYP1B1,CYP2B6,CYP2C19,CYP2C9,CYP3A4,CYP3A5,FMO5,HS3ST3B1,MAP3K13,PIK3CG,REL,SULT1A2,SULT1B1,SULT1C2,SULT1E1,SULT2A1,SULT2B1,UGT2A1,UGT2B15,UGT2B4,UGT8
IL-4 Signaling	blue	0	0.0225	ARHGAP8/PRR5-ARHGAP8,CCL22,CD3G,COL10A1,COL20A1,COL8A1,GATA3,IRF4,JAK3,MUC5AC,PIK3CG,PTGDR2,TGFB3
Antigen Presentation Pathway	blue	0	0.0513	CIITA,MR1
B Cell Receptor Signaling	blue	0	0.022	BLNK,CARD10,DAPP1,EBF1,H2BW2,LYN,MALT1,MAP3K13,NFKBIB,NFKBID,PIK3CG,POU2F2,PPP3R2,REL
WNT/β-catenin Signaling	blue	0	0.0977	CDH1,CDH3,FZD10,FZD2,H2BW2,KREMEN1,LEF1,MDM2,POU5F1,PPARD,SOX11,TCF7,TGFB3,TP53,WNT2B,WNT7B,WNT9B
Serotonin Receptor Signaling	blue	0	0.0889	HTR1D,HTR3B,SLC6A4,TPH1
Insulin Receptor Signaling	blue	0	0.1	EPM2A,FOXO4,GYS2,H2BW2,PDE3B,PIK3CG,PPP1R12A,PPP1R14A,PPP1R14B,PPP1R14D,PRKAR2A,SCNN1G,SLC2A4,STXBP4
Chemokine Signaling	blue	0	0.0617	CAMK4,CCL24,CCL5,PIK3CG,PPP1R12A
Neurotrophin/TRK Signaling	blue	0	0.0128	PIK3CG
Integrin Signaling	blue	0	0.0802	BRAF,CAPN6,ITGA11,ITGA8,ITGAL,ITGAX,ITGB3,LIMS1,MYL5,MYLK3,NEDD9,PAK4,PARVB,PIK3CG,PPP1R12A,RHOH,ROCK1
PPAR Signaling	blue	0	0.0841	IL1RAP,IL1RAPL1,IL36RN,MAP4K4,NFKBIB,NFKBID,PPARD,PPARG,REL
IGF-1 Signaling	blue	0	0.0286	IGF1,PIK3CG,PRKAR2A
Dopamine Receptor Signaling	blue	0	0.075	DRD4,PPP1R12A,PPP1R14A,PPP1R14B,PPP1R14D,PRKAR2A
Glutamate Receptor Signaling	blue	0	0.0606	GRID2,GRM6,GRM8,SLC17A8
TGF-β Signaling	blue	0	0.104	FOXH1,HNF4A,INHA,INHBC,RUNX3,SMAD2,SMURF2,TGFB3,TGIF1,VDR
NF-κB Signaling	blue	0	0.035	BRAF,CARD10,CASP8,CD3G,CD40LG,EGF,FGFR2,GHR,IL36RN,IRAK3,IRAK4,MALT1,MAP4K4,NFKBIB,NFKBID,PIK3CG,TLR10,TLR3,TLR6,TLR7
VEGF Signaling	blue	0	0.0303	PIK3CG,ROCK1,VEGFD
Hypoxia Signaling in the Cardiovascular System	blue	0	0.0921	HIF1AN,MDM2,NFKBIB,NFKBID,SLC2A4,TP53,VHL
T Cell Receptor Signaling	blue	0	0.0292	CD28,CD3G,CD8A,CD8B,CSF2,H2BW2,ICOSLG/LOC102723996,ITGAL,ITK,LEF1,MALT1,MR1,NFKBIB,PDK1,PIK3CG,PPP3R2,REL,TCF7
IL-6 Signaling	blue	0	0.0698	IL1RAP,IL1RAPL1,IL36RN,IL6R,MAP4K4,NFKBIB,NFKBID,PIK3CG,REL
PDGF Signaling	blue	0	0.0345	ABL2,JAK3,PIK3CG
BMP signaling pathway	blue	0	0.0879	BMP10,BMP3,BMP8A,CAMK4,GREM1,PRKAR2A,REL,XIAP
GPCR-Mediated Integration of Enteroendocrine Signaling Exemplified by an L Cell	blue	0	0.0933	GALR1,GCG,GIPR,PLCD3,PLCE1,PRKAR2A,PYY
GPCR-Mediated Nutrient Sensing in Enteroendocrine Cells	blue	0	0.0847	CACNG5,CACNG6,CASR,CATSPER2,FFAR2,GCG,PLCD3,PLCE1,PRKAR2A,PYY
Phagosome Maturation	blue	0	0.0633	ATP6V0A2,ATP6V0D2,CTSC,CTSV,EEA1,MR1,NOS1,NOX4,TUBD1,VTI1A
Autophagy	blue	0	0.0694	AMBRA1,ATG10,DAPK2,DRAM1,EGF,ERN1,GCG,H2BW2,IGF1,MAP1LC3C,PIK3CG,PPP3R2,PRKAR2A,TFEB,TP53
Macropinocytosis Signaling	blue	0	0.0526	EGF,ITGB3,PIK3CG,USP6NL
PD-1, PD-L1 cancer immunotherapy pathway	blue	0	0.0935	CD28,CIP2A,IL12B,IL2RA,IL2RB,JAK3,MR1,PIK3CG,SKP2,TGFB3
Cancer Drug Resistance By Drug Efflux	blue	0	0.103	BRAF,FOXO4,MDM2,PDK1,PIK3CG,TP53
Sumoylation Pathway	blue	0	0.0874	CDH1,FASLG,ISG20,MDM2,RHOH,SP100,SUMO4,TP53,XIAP
Th2 Pathway	blue	0	0.109	CCR4,CD28,CD3G,GATA3,ICOSLG/LOC102723996,IL10,IL12B,IL12RB1,IL2RA,IL2RB,JAK3,PIK3CG,PTGDR2,RUNX3,TBX21
GP6 Signaling Pathway	blue	0	0.0945	COL10A1,COL20A1,COL8A1,FGA,FGB,GP6,H2BW2,ITGB3,ITK,LAMC2,LYN,PIK3CG
IL-7 Signaling Pathway	blue	0	0.103	BAX,EBF1,FOXO4,H2BW2,IL7R,JAK3,LYN,PIK3CG
Sirtuin Signaling Pathway	blue	0	0.0717	ACADL,ATG10,BAX,BCL2L11,CDH1,CPT1A,FOXO4,GABPB2,H1-4,LDHC,MAP1LC3C,NDUFA3,NDUFV3,NR1H4,PDK1,POLR1B,PPARG,REL,SOD2,TP53,WRN
Opioid Signaling Pathway	blue	0	0.075	BRAF,CACNG5,CACNG6,CAMK4,CATSPER2,FRK,GNAT1,GRK4,KCNJ5,KCNJ6,LEF1,LYN,NOS1,OPRM1,PDK1,PIK3CG,PPP3R2,PRKAR2A,RPS6KA5,TCF7,YES1
Adrenomedullin signaling pathway	blue	0	0.0754	BAX,BRAF,GUCY2C,GUCY2D,H2BW2,IL36RN,MYLK3,PIK3CG,PLCD3,PLCE1,PPARG,PRKAR2A,REL,SHE,TFAP2D
Iron homeostasis signaling pathway	blue	0	0.109	ATP6V0A2,ATP6V0D2,BMP10,BMP3,BMP8A,CIAO2A,EGF,FLVCR1,FXN,HBZ,HFE,IL6R,JAK3,SKP2,SMAD2
Th17 Activation Pathway	blue	0	0.0413	CCR6,CD3G,CSF2,DEFB108B,DEFB118,DEFB132,IL10,IL12B,IL12RB1,IL21,IL21R,IL22,IL23R,IL6R,IRAK3,IRAK4,IRF4,JAK3,PTGER2,REL
SPINK1 Pancreatic Cancer Pathway	blue	0	0.0833	CPA4,CPM,CTRC,KLK10,SMAD2
NER (Nucleotide Excision Repair, Enhanced Pathway)	blue	0	0.0769	CHAF1B,ERCC4,ERCC8,GTF2H2,H4C3,LIG3,POLA2,UVSSA
Endocannabinoid Neuronal Synapse Pathway	blue	0	0.0738	CACNG5,CACNG6,CATSPER2,CNR2,KCNJ5,KCNJ6,PLCD3,PLCE1,PPP3R2,PRKAR2A,TRPV1
Endocannabinoid Developing Neuron Pathway	blue	0	0.0394	BRAF,BRCA1,CNR2,PIK3CG,PRKAR2A
Apelin Pancreas Signaling Pathway	blue	0	0.109	ERN1,PDE3B,PIK3CG,PRKAR2A,REL
Apelin Liver Signaling Pathway	blue	0	0.0741	COL10A1,H2BW2
Apelin Cardiac Fibroblast Signaling Pathway	blue	0	0.087	ANGPT2,TGFB3
Apelin Adipocyte Signaling Pathway	blue	0	0.0543	GPX6,GPX8,NOX4,PRKAR2A,PTGES
Apelin Cardiomyocyte Signaling Pathway	blue	0	0.0505	MYL10,MYL5,PIK3CG,PLCD3,PLCE1
Apelin Endothelial Signaling Pathway	blue	0	0.0355	ANGPT1,AQP2,GNAT1,PIK3CG,REL
Apelin Muscle Signaling Pathway	blue	0	0.0417	GNAT1,SLC2A4
BAG2 Signaling Pathway	blue	0	0.0476	BAG2,MDM2,REL,TP53
FAT10 Cancer Signaling Pathway	blue	0	0.1	NFKBIB,REL,SMAD2,TGFB3,TP53
PFKFB4 Signaling Pathway	blue	0	0.104	PRKAR2A,RPS6KA5,TGFB3,TP53,XDH
T Cell Exhaustion Signaling Pathway	blue	0	0.03	CD28,CD3G,FOXP1,IFNA21,IL10,IL10RB,IL12B,IL12RB1,IL6R,IRF4,JAK3,PDK1,PIK3CG,PRDM1,SMAD2,TBX21,TCF7
Synaptogenesis Signaling Pathway	blue	0	0.073	BRAF,CDH1,CDH15,CDH17,CDH23,CDH26,CDH3,CDH6,CDH7,DAB1,EFNA2,EIF4EBP3,GRM6,GRM8,LYN,MAP1B,PIK3CG,PRKAR2A,SHE,STXBP4,SYT15,VTI1A,YES1
Systemic Lupus Erythematosus In T Cell Signaling Pathway	blue	0	0.0404	CAMK4,CASP10,CASP14,CASP2,CASP6,CASP8,CD28,CD3G,CD40LG,CD70,FASLG,ICOSLG/LOC102723996,IL10,IL12B,IL21,IRF4,ITGAL,LEP,MR1,NOS1,PDK1,PIK3CG,PPP3R2,RHOH,ROCK1,YES1
Systemic Lupus Erythematosus In B Cell Signaling Pathway	blue	0	0.051	BCL2L11,BLNK,CD40LG,CD70,CSF2,EDA,FASLG,FOXO4,IFNA21,IL10,IL11,IL12B,IL15,IL21,IL6R,IRAK4,ISG20,LEP,LILRB3,LILRB4,LYN,MALT1,MAP4K4,MAVS,PIK3CG,PPP3R2,RASGRP3,REL,SHE,TGFB3,TLR3,TLR7,TNFRSF13C,TNFSF14,TNFSF15,TNFSF8,YES1
Senescence Pathway	blue	0	0.1	BRAF,CACNG5,CACNG6,CAPN6,CBX2,CGAS,CHEK1,CHEK2,E2F2,E2F7,ELF3,ELF4,FOXO4,HIPK2,IFNA21,ING1,MAPKAPK5,MDM2,MRE11,PDK1,PIK3CG,PPP3R2,RBL1,RPS6KA5,SAA2,SMAD2,SOD2,TGFB3,TP53,VHL
White Adipose Tissue Browning Pathway	blue	0	0.101	ANGPT2,CACNG5,CACNG6,CATSPER2,FGFR2,HIF1AN,KLB,LDHC,LEP,MS4A2,NPPB,PPARG,PRKAR2A,TRPV1
Inhibition of ARE-Mediated mRNA Degradation Pathway	blue	0	0.0679	AGO3,CD40LG,CD70,CNOT6,FASLG,MC2R,PAPOLG,PRKAR2A,TNFSF14,TNFSF15,TNFSF8
BEX2 Signaling Pathway	blue	0	0.061	LEF1,NHLH2,REL,TCF7,VEGFD
Necroptosis Signaling Pathway	blue	0	0.115	CAPN6,CASP10,CASP8,FASLG,IFNA21,MDM2,NLRP3,PLA2G2D,PLA2G4D,PLA2G4E,PLA2G4F,PPP3R2,RBL1,TLR3,TNFRSF10A,TP53,TRPM7,ZBP1
Xenobiotic Metabolism General Signaling Pathway	blue	0	0.049	MAP3K13,NR1H4,PIK3CG,UGT2A1,UGT2B15,UGT2B4,UGT8
Xenobiotic Metabolism AHR Signaling Pathway	blue	0	0.069	ALDH3B1,ALDH8A1,CYP1A2,CYP1B1,PON1,REL
Insulin Secretion Signaling Pathway	blue	0	0.0809	ABCC9,AGO3,CACNG5,CACNG6,EIF4EBP3,GCG,GHR,GIPR,JAK3,LYN,PDX1,PIK3CG,PLCD3,PLCE1,PRKAR2A,PRLR,RPS6KA5,SCNN1G,SLC2A4,SRP19,VTI1A,YES1
Semaphorin Neuronal Repulsive Signaling Pathway	blue	0	0.113	ITGA11,ITGA8,ITGAL,ITGAX,ITGB3,MYL10,MYL5,PAK4,PDE4C,PDE4D,PIK3CG,PLXNA3,PPP1R12A,PRKAR2A,ROCK1,SEMA3E,TP53
Coronavirus Pathogenesis Pathway	blue	0	0.113	BAX,BCL2L11,CASP8,CCL5,E2F2,E2F7,FASLG,IFNA21,IL17RA,KNG1,MAVS,NFKBIB,NFKBID,NLRP3,OAS1,OAS2,RBL1,REL,RPS27L,TLR3,TLR7,TP53,ZC3HAV1
Coronavirus Replication Pathway	blue	0	0.0444	COPG2,H2BW2
MSP-RON Signaling In Cancer Cells Pathway	blue	0	0.0857	BRAF,ELF3,ELF4,KLK10,LEF1,PIK3CG,PLAUR,REL,SMAD2,TCF7,VEGFD,VHL
MSP-RON Signaling In Macrophages Pathway	blue	0	0.0504	CIITA,IL10,IL12B,KLK10,PIK3CG,REL
Calcium Signaling	blue	0	0.105	CACNG5,CACNG6,CAMK4,CATSPER2,CHRM5,CHRNA3,CHRNA5,CHRNB1,CHRNG,MYH13,MYH2,MYH6,MYL5,MYO1H,PPP3R2,PRKAR2A,RCAN3,TNNC2,TNNI1,TPM2,TRDN,TRPC3,TRPM8
GM-CSF Signaling	blue	0	0.0714	CSF2,CSF2RA,LYN,PIK3CG,PPP3R2
Ephrin Receptor Signaling	blue	0	0.0743	ANGPT1,EFNA2,EGF,FGF1,GNAT1,ITGA11,ITGA8,ITGAL,ITGAX,ITGB3,MAP4K4,PAK4,PIK3CG,ROCK1,VEGFD
Ferroptosis Signaling Pathway	blue	0	0.0379	BRAF,FANCD2,NOX4,RBL1,TP53
Role of MAPK Signaling in Promoting the Pathogenesis of Influenza	blue	0	0.114	ATP6V0A2,ATP6V0D2,BAX,BRAF,NFKBIB,NFKBID,PLA2G2D,PLA2G4D,PLA2G4E,PLA2G4F,PLA2R1,PNPLA3,RABGEF1
Neuroinflammation Signaling Pathway	black	28.6	0.151	B2M,BIRC3,CASP1,CCL3,CD40,CD86,CREB3L2,CSF1R,CXCL10,CXCL8,CYBB,GABRE,HLA-A,HLA-B,HLA-C,HLA-DMA,HLA-DMB,HLA-DOA,HLA-DOB,HLA-DPA1,HLA-DPB1,HLA-DQA1,HLA-DQA2,HLA-DRA,HLA-DRB4,HLA-E,HLA-F,HMOX1,ICAM1,IKBKE,IL18,IL1B,IL1R1,IRF7,MMP9,MYD88,NCF1,NCF2,NFKB2,PLCG2,PYCARD,RAC2,SYK,TGFB1,TLR2,TNFRSF1A,TYROBP,VCAM1
Pathogen Induced Cytokine Storm Signaling Pathway	black	27.4	0.135	C3,CASP1,CCL19,CCL3,CCR1,CCR5,CD163,COL4A1,COL4A2,CSF2RB,CXCL1,CXCL10,CXCL16,CXCL2,CXCL3,CXCL5,CXCL8,FTL,GSDMD,HLA-DMA,HLA-DMB,HLA-DOA,HLA-DOB,HLA-DPA1,HLA-DPB1,HLA-DQA1,HLA-DQA2,HLA-DRA,HLA-DRB4,IL18,IL1B,IL1R1,IRF7,MYD88,NFKB2,NLRC5,PYCARD,SLC2A5,SOCS3,SPI1,SRGN,STAT3,STAT5A,STXBP2,SYK,TGFB1,TLR2,TNFRSF11B,TNFRSF1A,TNFRSF1B
Antigen Presentation Pathway	black	25.8	0.538	B2M,CD74,HLA-A,HLA-B,HLA-C,HLA-DMA,HLA-DMB,HLA-DOA,HLA-DOB,HLA-DPA1,HLA-DPB1,HLA-DQA1,HLA-DQA2,HLA-DRA,HLA-DRB4,HLA-E,HLA-F,NLRC5,PSMB8,PSMB9,TAP1
IL-10 Signaling	black	24.8	0.214	CCR1,CCR5,CD86,CREB3L2,FCGR2A,HLA-A,HLA-B,HLA-C,HLA-DMA,HLA-DMB,HLA-DOA,HLA-DOB,HLA-DPA1,HLA-DPB1,HLA-DQA1,HLA-DQA2,HLA-DRA,HLA-DRB4,HLA-E,HLA-F,HMOX1,ICAM1,IKBKE,IL10RA,IL18,IL1B,IL1R1,IL4R,INPP5D,NFKB2,SOCS3,STAT3,STAT5A
Th1 and Th2 Activation Pathway	black	19.8	0.174	CCR1,CCR5,CD4,CD40,CD86,HLA-A,HLA-B,HLA-DMA,HLA-DMB,HLA-DOA,HLA-DOB,HLA-DPA1,HLA-DPB1,HLA-DQA1,HLA-DQA2,HLA-DRA,HLA-DRB4,ICAM1,IL10RA,IL18,IL2RG,IL4R,ITGB2,LGALS9,SOCS3,SPI1,STAT3,STAT5A,TGFB1,VAV1
Th2 Pathway	black	18.2	0.19	CCR1,CCR5,CD4,CD40,CD86,HLA-A,HLA-B,HLA-DMA,HLA-DMB,HLA-DOA,HLA-DOB,HLA-DPA1,HLA-DPB1,HLA-DQA1,HLA-DQA2,HLA-DRA,HLA-DRB4,ICAM1,IL2RG,IL4R,ITGB2,SOCS3,SPI1,STAT5A,TGFB1,VAV1
Acute Phase Response Signaling	black	17.9	0.157	C1QA,C1QB,C1QC,C1R,C1S,C3,C4A/C4B,CFB,CP,FN1,FTL,HAMP,HMOX1,HP,IKBKE,IL18,IL1B,IL1R1,MYD88,NFKB2,OSMR,SERPINA1,SERPINA3,SERPING1,SOCS3,STAT3,TNFRSF11B,TNFRSF1A,TNFRSF1B
Macrophage Classical Activation Signaling Pathway	black	17.6	0.153	CD14,CD40,CD86,CXCL10,CXCL8,CYBB,GBP2,HLA-DMA,HLA-DMB,HLA-DOA,HLA-DOB,HLA-DPA1,HLA-DPB1,HLA-DQA1,HLA-DQA2,HLA-DRA,HLA-DRB4,IL13RA1,IL18,IL1B,IRF8,LY96,MYD88,NCF2,NFKB2,SOCS3,SPI1,STAT3,TGFB1
Multiple Sclerosis Signaling Pathway	black	17.5	0.14	C1QA,C1QB,C1QC,C3,C7,CASP1,CXCL1,CXCL8,HLA-A,HLA-B,HLA-C,HLA-DMA,HLA-DMB,HLA-DOA,HLA-DOB,HLA-DPA1,HLA-DPB1,HLA-DQA1,HLA-DQA2,HLA-DRA,HLA-DRB4,HLA-E,HLA-F,IL18,IL1B,MMP9,NFKB2,PYCARD,TGFB1,TLR2,TNFRSF1A
PD-1, PD-L1 cancer immunotherapy pathway	black	17.4	0.215	B2M,CDK2,HLA-A,HLA-B,HLA-C,HLA-DMA,HLA-DMB,HLA-DOA,HLA-DOB,HLA-DPA1,HLA-DPB1,HLA-DQA1,HLA-DQA2,HLA-DRA,HLA-DRB4,HLA-E,HLA-F,IL2RG,STAT5A,TGFB1,TNFRSF11B,TNFRSF1A,TNFRSF1B
Th1 Pathway	black	17.2	0.197	CCR5,CD4,CD40,CD86,HLA-A,HLA-B,HLA-DMA,HLA-DMB,HLA-DOA,HLA-DOB,HLA-DPA1,HLA-DPB1,HLA-DQA1,HLA-DQA2,HLA-DRA,HLA-DRB4,ICAM1,IL10RA,IL18,ITGB2,LGALS9,SOCS3,STAT3,VAV1
Macrophage Alternative Activation Signaling Pathway	black	15.8	0.139	CREB3L2,CSF1R,EIF4EBP1,FCER1G,FPR1,HLA-DMA,HLA-DMB,HLA-DOA,HLA-DOB,HLA-DPA1,HLA-DPB1,HLA-DQA1,HLA-DQA2,HLA-DRA,HLA-DRB4,IL10RA,IL13RA1,IL18,IL1B,IL2RG,IL4R,MARCO,MRC1,NFKB2,SOCS3,STAT3,SYK,TGFB1
Complement System	black	14.7	0.378	C1QA,C1QB,C1QC,C1R,C1S,C3,C3AR1,C4A/C4B,C7,CFB,CFD,CFH,ITGB2,SERPING1
Granulocyte Adhesion and Diapedesis	black	14.6	0.138	CCL19,CCL3,CCR1,CCR5,CSF3R,CXCL1,CXCL10,CXCL16,CXCL2,CXCL3,CXCL5,CXCL8,FPR1,ICAM1,IL18,IL1B,IL1R1,ITGB2,MMP14,MMP9,MSN,SELL,TNFRSF11B,TNFRSF1A,TNFRSF1B,VCAM1
TREM1 Signaling	black	14.5	0.234	CASP1,CCL3,CD40,CD86,CXCL3,CXCL8,ICAM1,IL18,IL1B,LAT2,MYD88,NFKB2,NLRC5,PLCG2,STAT3,STAT5A,TLR2,TYROBP
Glucocorticoid Receptor Signaling	black	13	0.0722	ANXA1,B2M,CCL3,CD163,CSF2RB,CXCL3,CXCL8,FCGR1A,HLA-A,HLA-B,HLA-C,HLA-DMA,HLA-DMB,HLA-DOA,HLA-DOB,HLA-DPA1,HLA-DPB1,HLA-DQA1,HLA-DQA2,HLA-DRA,HLA-DRB4,HLA-E,HLA-F,HP,ICAM1,IKBKE,IL10RA,IL13RA1,IL1B,IL1R1,IL2RG,IL4R,KRT18,MMP9,NDUFA4L2,NFKB2,PCK1,STAT3,STAT5A,TGFB1,TLR2,VCAM1
Neutrophil Extracellular Trap Signaling Pathway	black	12.2	0.0823	C1QA,C1QB,C1QC,CASP1,CASP4,CCR1,CCR5,CD14,COL4A1,COL4A2,CXCL8,CYBB,FCGR3A/FCGR3B,FGR,FPR1,GSDMD,HCK,IL1B,ITGB2,LTF,MMP9,NCF1,NCF2,NDUFA4L2,NFKB2,PLAAT4,PLCB2,PLCD1,PLCG2,PYCARD,RAC2,SYK,TLR2,TSPO
Crosstalk between Dendritic Cells and Natural Killer Cells	black	12	0.187	CD40,CD69,CD86,CSF2RB,HLA-A,HLA-B,HLA-C,HLA-DRA,HLA-DRB4,HLA-E,HLA-F,IL18,IL2RG,LTBR,NFKB2,TNFRSF1B,TYROBP
Fcγ Receptor-mediated Phagocytosis in Macrophages and Monocytes	black	11.7	0.181	ARPC1B,FCGR1A,FCGR2A,FCGR3A/FCGR3B,FGR,FYB1,HCK,HMOX1,INPP5D,NCF1,PLD2,PXN,RAC2,SYK,VASP,VAV1,WAS
Hepatic Fibrosis / Hepatic Stellate Cell Activation	black	11.6	0.119	CCR5,CD14,CD40,COL4A1,COL4A2,CXCL3,CXCL8,FN1,ICAM1,IGFBP4,IGFBP5,IL10RA,IL1B,IL1R1,IL4R,LY96,MMP9,NFKB2,TGFB1,TNFRSF11B,TNFRSF1A,TNFRSF1B,VCAM1
Atherosclerosis Signaling	black	11.2	0.143	ALOX5,APOC1,APOC2,CD40,CLU,CXCL8,F3,ICAM1,IL18,IL1B,ITGB2,MMP9,MSR1,NFKB2,PLAAT4,S100A8,SERPINA1,TGFB1,VCAM1
MSP-RON Signaling In Macrophages Pathway	black	11	0.151	CREB3L2,HLA-DMA,HLA-DMB,HLA-DOA,HLA-DOB,HLA-DPA1,HLA-DPB1,HLA-DQA1,HLA-DQA2,HLA-DRA,HLA-DRB4,IKBKE,ITGB2,NFKB2,NFKBIZ,SBNO2,SOCS3,STAT3
Agranulocyte Adhesion and Diapedesis	black	10.9	0.11	CCL19,CCL3,CCR1,CCR5,CXCL1,CXCL10,CXCL16,CXCL2,CXCL3,CXCL5,CXCL8,FN1,ICAM1,IL18,IL1B,IL1R1,ITGB2,MMP14,MMP9,MSN,SELL,TNFRSF1A,VCAM1
Production of Nitric Oxide and Reactive Oxygen Species in Macrophages	black	10.9	0.115	APOC1,APOC2,CLU,CYBA,CYBB,IKBKE,IRF8,NCF1,NCF2,NCF4,NFKB2,PLCG2,PTPN6,RAC2,RHOC,S100A8,SERPINA1,SPI1,TLR2,TNFRSF11B,TNFRSF1A,TNFRSF1B
Dendritic Cell Maturation	black	10.8	0.0654	B2M,CD40,CD86,CREB3L2,FCER1G,FCGR1A,FCGR2A,FCGR3A/FCGR3B,HLA-A,HLA-B,HLA-C,HLA-DMA,HLA-DMB,HLA-DOA,HLA-DOB,HLA-DPA1,HLA-DPB1,HLA-DQA1,HLA-DQA2,HLA-DRA,HLA-DRB4,HLA-E,HLA-F,ICAM1,IKBKE,IL18,IL1B,IRF8,LTBR,MYD88,NFKB2,PLCB2,PLCD1,PLCG2,TLR2,TNFRSF11B,TNFRSF1A,TNFRSF1B,TYROBP
LXR/RXR Activation	black	10.8	0.146	APOC1,APOC2,C3,C4A/C4B,CD14,CLU,IL18,IL1B,IL1R1,LY96,MMP9,MSR1,NFKB2,S100A8,SERPINA1,TNFRSF11B,TNFRSF1A,TNFRSF1B
S100 Family Signaling Pathway	black	10.7	0.0583	ADORA3,ANXA1,ANXA2,APLNR,C3AR1,CCL3,CCR1,CCR5,CREB3L2,CXCL8,CYBB,FCGR1A,FCGR2A,FCGR3A/FCGR3B,FPR1,GPR183,GPR84,IL10RA,IL18,IL1B,LPAR6,MMP14,MMP9,MYD88,NCF1,NCF2,NFKB2,PLCB2,PLCD1,PLCG2,PTGER1,PTGER4,RAC2,S100A10,S100A11,S100A12,S100A3,S100A6,S100A8,S100A9,S100P,S1PR3,STAT3,TGFB1,VCAM1
Natural Killer Cell Signaling	black	10.6	0.111	B2M,FCER1G,FCGR2A,FCGR3A/FCGR3B,HCST,HLA-A,HLA-B,HLA-C,HLA-E,HLA-F,IL18,LIMK2,MYD88,NFKB2,PLCG2,PTPN6,PXN,RAC2,SYK,TYROBP,VAV1,WAS
Phagosome Formation	black	9.96	0.059	ADORA3,APBB1IP,APLNR,ARPC1B,C3,C3AR1,CCR1,CCR5,CD14,FCER1G,FCGR1A,FCGR2A,FCGR3A/FCGR3B,FGR,FN1,FPR1,GPR183,GPR84,HCK,HMOX1,ITGB2,ITGB4,LIMK2,LPAR6,MARCO,MRC1,MSR1,MYD88,MYL12A,PLAAT4,PLCG2,PLD2,PTGER1,PTGER4,RAC2,S1PR3,SCARA3,SYK,TLR2,VAV1,WAS
Pyroptosis Signaling Pathway	black	9.69	0.161	CASP1,CASP4,GBP1,GBP2,GSDMD,IL18,IL1B,IL1R1,NFKB2,PTGER4,PYCARD,TLR2,TNFRSF11B,TNFRSF1A,TNFRSF1B
Leukocyte Extravasation Signaling	black	9.14	0.104	ARHGAP4,BTK,CYBA,CYBB,ICAM1,ITGB2,MMP14,MMP9,MSN,NCF1,NCF2,NCF4,PLCG2,PXN,RAC2,SIPA1,VASP,VAV1,VCAM1,WAS
Osteoarthritis Pathway	black	9.11	0.0932	ANXA2,CASP1,CASP4,CREB3L2,CXCL8,DCN,FN1,IL1B,IL1R1,ITGB2,ITGB4,MMP9,NAMPT,NFKB2,S100A8,S100A9,S1PR3,SLC39A8,TGFB1,TLR2,TNFRSF1A,TNFRSF1B
Role Of Osteoclasts In Rheumatoid Arthritis Signaling Pathway	black	8.97	0.0809	BIRC3,BTK,COL4A1,COL4A2,CREB3L2,CSF1R,FCGR1A,FCGR2A,FCGR3A/FCGR3B,HCST,IKBKE,IL18,IL1B,IL1R1,MMP14,MMP9,PLCG2,RAC2,RHOC,SPI1,SYK,TNFRSF11B,TNFRSF1A,TNFRSF1B,TYROBP
Role of Pattern Recognition Receptors in Recognition of Bacteria and Viruses	black	8.19	0.109	C1QA,C1QB,C1QC,C3,C3AR1,CASP1,CXCL8,IL18,IL1B,IRF7,MYD88,NFKB2,PLCG2,PTX3,SYK,TGFB1,TLR2
Phagosome Maturation	black	8.11	0.108	B2M,CTSS,CTSZ,CYBB,DYNLT1,HLA-A,HLA-B,HLA-C,HLA-DRA,HLA-DRB4,HLA-E,HLA-F,NCF1,NCF2,RAC2,TAP1,TCIRG1
Role Of Chondrocytes In Rheumatoid Arthritis Signaling Pathway	black	8	0.113	CASP1,CEBPD,CXCL8,FN1,IL18,IL1B,IL1R1,MMP14,MMP9,NFKB2,PYCARD,STAT3,TLR2,TNFRSF11B,TNFRSF1A,TNFRSF1B
Role of Macrophages, Fibroblasts and Endothelial Cells in Rheumatoid Arthritis	black	7.68	0.0723	CEBPD,CREB3L2,CXCL8,FCGR1A,FCGR3A/FCGR3B,FN1,ICAM1,IKBKE,IL18,IL1B,IL1R1,LTBR,MYD88,PLCB2,PLCD1,PLCG2,SOCS3,STAT3,TGFB1,TLR2,TNFRSF11B,TNFRSF1A,TNFRSF1B,VCAM1
Hepatic Fibrosis Signaling Pathway	black	7.43	0.0638	CCL3,CD40,CREB3L2,CXCL8,CYBB,FTL,ICAM1,IKBKE,IL18,IL1B,IL1R1,ITGB2,ITGB4,MYD88,MYL12A,NCF1,NCF2,NFKB2,PLCG2,RAC2,RHOC,STAT3,TGFB1,TNFRSF11B,TNFRSF1A,TNFRSF1B,VCAM1
IL-8 Signaling	black	7	0.0857	CXCL1,CXCL8,CYBB,EIF4EBP1,HMOX1,ICAM1,IKBKE,ITGB2,LIMK2,MMP9,NCF1,NCF2,PLCB2,PLD2,RAC2,RHOC,VASP,VCAM1
Role of IL-17A in Psoriasis	black	6.95	0.429	CXCL1,CXCL3,CXCL5,CXCL8,S100A8,S100A9
IL-12 Signaling and Production in Macrophages	black	6.54	0.103	APOC1,APOC2,CD40,CLU,IKBKE,IL18,IRF8,MYD88,NFKB2,S100A8,SERPINA1,SPI1,TGFB1,TLR2
Tumor Microenvironment Pathway	black	6.54	0.0894	CXCL8,FN1,HLA-A,HLA-B,HLA-C,HLA-E,HLA-F,ICAM1,IL1B,LGALS9,MMP14,MMP9,NFKB2,STAT3,TGFB1,TNFRSF1A
Role of Hypercytokinemia/hyperchemokinemia in the Pathogenesis of Influenza	black	6.21	0.128	CASP1,CCL3,CXCL10,CXCL3,CXCL8,IL18,IL1B,IRF7,MYD88,NFKB2,PYCARD
IL-6 Signaling	black	6.01	0.101	CD14,CXCL8,IKBKE,IL18,IL1B,IL1R1,NFKB2,SOCS3,STAT3,TNFAIP6,TNFRSF11B,TNFRSF1A,TNFRSF1B
Inflammasome pathway	black	5.89	0.3	CASP1,IL18,IL1B,MYD88,NFKB2,PYCARD
Role of PKR in Interferon Induction and Antiviral Response	black	5.75	0.0956	CASP1,FCGR1A,IKBKE,IL18,IL1B,MARCO,MSR1,MYD88,NFKB2,PYCARD,SCARA3,STAT3,TNFRSF1A
Iron homeostasis signaling pathway	black	5.68	0.0942	CD163,CP,FTL,GDF15,HAMP,HMOX1,HP,SLC11A1,SLC39A14,STAT3,STAT5A,STEAP3,TCIRG1
Type I Diabetes Mellitus Signaling	black	5.34	0.0511	CD86,FCER1G,HLA-A,HLA-B,HLA-C,HLA-DMA,HLA-DMB,HLA-DOA,HLA-DOB,HLA-DPA1,HLA-DPB1,HLA-DQA1,HLA-DQA2,HLA-DRA,HLA-DRB4,HLA-E,HLA-F,IKBKE,IL1B,IL1R1,MYD88,NFKB2,SOCS3,TNFRSF11B,TNFRSF1A,TNFRSF1B
CTLA4 Signaling in Cytotoxic T Lymphocytes	black	5.31	0.0477	B2M,CD86,FCER1G,FGR,FYB1,HCK,HLA-A,HLA-B,HLA-C,HLA-DMA,HLA-DMB,HLA-DOA,HLA-DOB,HLA-DPA1,HLA-DPB1,HLA-DQA1,HLA-DQA2,HLA-DRA,HLA-DRB4,HLA-E,HLA-F,HMOX1,ITGB2,NFKB2,PLCG2,PLD2,RAC2,TGFB1,VAV1
Immunogenic Cell Death Signaling Pathway	black	5.14	0.111	ANXA1,CASP1,CXCL10,FPR1,IL1B,NFKB2,PYCARD,TNFRSF11B,TNFRSF1A,TNFRSF1B
Ferroptosis Signaling Pathway	black	5.13	0.0909	ALOX5,CYBB,FTL,H2AC18/H2AC19,H2AC20,H2BC8,HMOX1,SLC1A5,SLC39A14,SLC39A8,STAT3,STEAP3
HIF1α Signaling	black	5.01	0.0721	ADM,CYBB,EIF4EBP1,HK2,HK3,HMOX1,MMP14,MMP9,NCF1,NCF2,PLCG2,RAC2,SLC2A5,STAT3,TGFB1
Antioxidant Action of Vitamin C	black	5	0.0965	CSF2RB,HMOX1,IKBKE,NFKB2,PLAAT4,PLCB2,PLCD1,PLCG2,PLD2,SLC2A5,STAT5A
T Helper Cell Differentiation	black	4.96	0.051	CD40,CD86,FCER1G,HLA-A,HLA-B,HLA-DMA,HLA-DMB,HLA-DOA,HLA-DOB,HLA-DPA1,HLA-DPB1,HLA-DQA1,HLA-DQA2,HLA-DRA,HLA-DRB4,IL10RA,IL18,IL2RG,IL4R,STAT3,TGFB1,TNFRSF11B,TNFRSF1A,TNFRSF1B
Pathogenesis of Multiple Sclerosis	black	4.84	0.444	CCL3,CCR1,CCR5,CXCL10
HMGB1 Signaling	black	4.77	0.0778	CXCL8,ICAM1,IL18,IL1B,IL1R1,NFKB2,RAC2,RHOC,TGFB1,TNFRSF11B,TNFRSF1A,TNFRSF1B,VCAM1
T Cell Receptor Signaling	black	4.77	0.0455	B2M,CD4,CD86,FCER1G,FYB1,HLA-A,HLA-B,HLA-C,HLA-DMA,HLA-DMB,HLA-DOA,HLA-DOB,HLA-DPA1,HLA-DPB1,HLA-DQA1,HLA-DQA2,HLA-DRA,HLA-DRB4,HLA-E,HLA-F,ICAM1,IKBKE,ITGB2,NFKB2,PLCG2,PTPN6,PTPRC,VAV1
Role of IL-17F in Allergic Inflammatory Airway Diseases	black	4.59	0.149	CREB3L2,CXCL1,CXCL10,CXCL5,CXCL8,IL1B,NFKB2
Systemic Lupus Erythematosus In T Cell Signaling Pathway	black	4.44	0.0435	B2M,CASP1,CASP4,CD86,CREB3L2,FCER1G,HLA-A,HLA-B,HLA-C,HLA-DMA,HLA-DMB,HLA-DOA,HLA-DOB,HLA-DPA1,HLA-DPB1,HLA-DQA1,HLA-DQA2,HLA-DRA,HLA-DRB4,HLA-E,HLA-F,MSN,RAC2,RHOC,S1PR3,STAT3,SYK,VAV1
FAT10 Cancer Signaling Pathway	black	4.41	0.14	IKBKE,NFKB2,STAT3,TGFB1,TNFRSF11B,TNFRSF1A,TNFRSF1B
STAT3 Pathway	black	4.31	0.0815	CSF2RB,IL10RA,IL13RA1,IL1B,IL1R1,IL2RG,IL4R,PTPN6,SOCS3,STAT3,TGFB1
Interferon Signaling	black	4.29	0.167	IFI35,IFITM1,IFITM2,IFITM3,PSMB8,TAP1
Acute Myeloid Leukemia Signaling	black	4.27	0.0989	CSF1R,CSF2RB,CSF3R,EIF4EBP1,NFKB2,RUNX1,SPI1,STAT3,STAT5A
Hepatic Cholestasis	black	4.16	0.0681	CD14,CXCL8,IKBKE,IL18,IL1B,IL1R1,LY96,MYD88,NFKB2,TGFB1,TNFRSF11B,TNFRSF1A,TNFRSF1B
Virus Entry via Endocytic Pathways	black	4.11	0.0847	B2M,HLA-A,HLA-B,HLA-C,HLA-E,HLA-F,ITGB2,ITGB4,PLCG2,RAC2
Caveolar-mediated Endocytosis Signaling	black	4.09	0.107	B2M,HLA-A,HLA-B,HLA-C,HLA-E,HLA-F,ITGB2,ITGB4
ICOS-ICOSL Signaling in T Helper Cells	black	4	0.0454	CD4,CD40,CD86,FCER1G,HLA-A,HLA-B,HLA-DMA,HLA-DMB,HLA-DOA,HLA-DOB,HLA-DPA1,HLA-DPB1,HLA-DQA1,HLA-DQA2,HLA-DRA,HLA-DRB4,IKBKE,IL2RG,INPP5D,NFKB2,PLEKHA4,PTPRC,VAV1
CDC42 Signaling	black	4	0.0434	ARPC1B,B2M,CDC42EP5,FCER1G,HLA-A,HLA-B,HLA-C,HLA-DMA,HLA-DMB,HLA-DOA,HLA-DOB,HLA-DPA1,HLA-DPB1,HLA-DQA1,HLA-DQA2,HLA-DRA,HLA-DRB4,HLA-E,HLA-F,ITGB2,ITGB4,LIMK2,MYL12A,VAV1,WAS
Pulmonary Healing Signaling Pathway	black	3.98	0.0653	FGR,HCK,MMP14,MMP9,MYD88,NFKB2,STAT3,STAT5A,TGFB1,TLR2,TNFRSF11B,TNFRSF1A,TNFRSF1B
Toll-like Receptor Signaling	black	3.97	0.103	CD14,IL18,IL1B,LY96,MYD88,NFKB2,TLR2,TNFAIP3
PI3K/AKT Signaling	black	3.96	0.065	CSF2RB,EIF4EBP1,GDF15,IKBKE,IL10RA,IL13RA1,IL1R1,IL2RG,IL4R,INPP5D,ITGB2,ITGB4,NFKB2
ID1 Signaling Pathway	black	3.94	0.0647	FGR,FN1,HCK,MMP9,NFKB2,PTGER4,RHOC,S100A9,STAT3,TGFB1,TNFRSF11B,TNFRSF1A,TNFRSF1B
Role of JAK family kinases in IL-6-type Cytokine Signaling	black	3.93	0.101	CEBPD,OSMR,SERPINA1,SERPINA3,SOCS3,STAT3,STAT5A,TGFB1
CD28 Signaling in T Helper Cells	black	3.88	0.0445	ARPC1B,CD4,CD86,FCER1G,HLA-A,HLA-B,HLA-DMA,HLA-DMB,HLA-DOA,HLA-DOB,HLA-DPA1,HLA-DPB1,HLA-DQA1,HLA-DQA2,HLA-DRA,HLA-DRB4,IKBKE,NFKB2,PTPN6,PTPRC,SYK,VAV1,WAS
Signaling by Rho Family GTPases	black	3.77	0.0562	ARPC1B,CDC42EP5,CYBB,GFAP,ITGB2,ITGB4,LIMK2,MSN,MYL12A,NCF1,NCF2,NFKB2,RAC2,RHOC,WAS
PPAR Signaling	black	3.73	0.0841	IKBKE,IL18,IL1B,IL1R1,NFKB2,STAT5A,TNFRSF11B,TNFRSF1A,TNFRSF1B
T Cell Exhaustion Signaling Pathway	black	3.7	0.0423	BATF,CD86,FCER1G,HLA-A,HLA-B,HLA-C,HLA-DMA,HLA-DMB,HLA-DOA,HLA-DOB,HLA-DPA1,HLA-DPB1,HLA-DQA1,HLA-DQA2,HLA-DRA,HLA-DRB4,HLA-E,HLA-F,IL10RA,LGALS9,PLCG2,PTPN6,STAT3,TGFB1
Actin Cytoskeleton Signaling	black	3.65	0.0574	ARPC1B,CD14,FN1,ITGB2,ITGB4,LIMK2,MSN,MYL12A,NCKAP1L,PFN1,PXN,RAC2,VAV1,WAS
Cardiac Hypertrophy Signaling (Enhanced)	black	3.58	0.0424	CSF2RB,CXCL8,CYBB,EIF4EBP1,IKBKE,IL10RA,IL13RA1,IL18,IL1B,IL1R1,IL2RG,IL4R,ITGB2,ITGB4,NFKB2,PLCB2,PLCD1,PLCG2,STAT3,TGFB1,TNFRSF11B,TNFRSF1A,TNFRSF1B
TNFR2 Signaling	black	3.52	0.156	BIRC3,IKBKE,NFKB2,TNFAIP3,TNFRSF1B
Wound Healing Signaling Pathway	black	3.5	0.0556	COL4A1,COL4A2,CXCL8,FN1,IL18,IL1B,IL1R1,ITGB4,MMP9,NFKB2,TGFB1,TNFRSF11B,TNFRSF1A,TNFRSF1B
LPS/IL-1 Mediated Inhibition of RXR Function	black	3.47	0.0551	APOC1,APOC2,CD14,IL18,IL1B,IL1R1,IL4I1,LY96,MAOB,MGST1,MYD88,TNFRSF11B,TNFRSF1A,TNFRSF1B
ILK Signaling	black	3.36	0.0597	CREB3L2,FN1,ITGB2,ITGB4,KRT18,MMP9,MUC1,NFKB2,PXN,RAC2,RHOC,TNFRSF1A
CDX Gastrointestinal Cancer Signaling Pathway	black	3.34	0.0594	CDK2,CXCL8,CYBB,IKBKE,IL18,IL1B,NCF1,NCF2,NFKB2,RAC2,STAT3,TGFB1
IL-9 Signaling	black	3.34	0.143	IL2RG,NFKB2,SOCS3,STAT3,STAT5A
Neuroprotective Role of THOP1 in Alzheimer's Disease	black	3.33	0.0744	C1R,CFD,HLA-A,HLA-B,HLA-C,HLA-E,HLA-F,MMP9,SERPINA3
IL-4 Signaling	black	3.21	0.0399	BATF,COL4A1,COL4A2,CREB3L2,EIF4EBP1,FCER1G,HLA-DMA,HLA-DMB,HLA-DOA,HLA-DOB,HLA-DPA1,HLA-DPB1,HLA-DQA1,HLA-DQA2,HLA-DRA,HLA-DRB4,IL13RA1,IL2RG,IL4R,NFKB2,PTPN6,STAT3,TGFB1
GP6 Signaling Pathway	black	3.18	0.0709	APBB1IP,BTK,COL4A1,COL4A2,FCER1G,FYB1,PLCG2,SYK,VAV1
IL-17A Signaling in Fibroblasts	black	3.17	0.132	CEBPD,CXCL5,IKBKE,NFKB2,NFKBIZ
Apoptosis Signaling	black	3.11	0.0769	BCL2A1,BIRC3,IKBKE,LMNA,NFKB2,PLCG2,TNFRSF1A,TNFRSF1B
Primary Immunodeficiency Signaling	black	3.09	0.102	BTK,CD4,CD40,IL2RG,PTPRC,TAP1
fMLP Signaling in Neutrophils	black	3.08	0.0687	ARPC1B,CYBB,FPR1,NCF1,NCF2,NFKB2,PLCB2,RAC2,WAS
Graft-versus-Host Disease Signaling	black	3.08	0.0426	CD86,FCER1G,HLA-A,HLA-B,HLA-C,HLA-DMA,HLA-DMB,HLA-DOA,HLA-DOB,HLA-DPA1,HLA-DPB1,HLA-DQA1,HLA-DQA2,HLA-DRA,HLA-DRB4,HLA-E,HLA-F,IL18,IL1B
RAC Signaling	black	2.94	0.0657	ARPC1B,CYBB,ITGB2,ITGB4,LIMK2,NCF1,NCF2,NFKB2,RAC2
Induction of Apoptosis by HIV1	black	2.87	0.0923	BIRC3,IKBKE,NFKB2,TNFRSF11B,TNFRSF1A,TNFRSF1B
Gαq Signaling	black	2.84	0.0588	BTK,HMOX1,IKBKE,NFKB2,PLCB2,PLCG2,PLD2,RAC2,RGS18,RHOC
Regulation of Actin-based Motility by Rho	black	2.83	0.0696	ARPC1B,ITGB2,ITGB4,MYL12A,PFN1,RAC2,RHOC,WAS
IL-13 Signaling Pathway	black	2.81	0.069	CHI3L1,FGR,HCK,IL13RA1,IL4R,SOCS3,STAT3,TGFB1
Role of Tissue Factor in Cancer	black	2.81	0.069	CXCL1,CXCL8,F3,FGR,HCK,IL1B,LIMK2,STAT5A
CD40 Signaling	black	2.8	0.0896	CD40,ICAM1,IKBKE,NFKB2,STAT3,TNFAIP3
IL-17A Signaling in Airway Cells	black	2.8	0.0896	CXCL1,CXCL3,CXCL5,IKBKE,NFKB2,STAT3
IL-23 Signaling Pathway	black	2.78	0.109	IL1B,NFKB2,RUNX1,SOCS3,STAT3
iNOS Signaling	black	2.74	0.106	CD14,IKBKE,LY96,MYD88,NFKB2
Actin Nucleation by ARP-WASP Complex	black	2.74	0.0753	ARPC1B,ITGB2,ITGB4,RAC2,RHOC,VASP,WAS
OX40 Signaling Pathway	black	2.73	0.0397	B2M,CD4,FCER1G,HLA-A,HLA-B,HLA-C,HLA-DMA,HLA-DMB,HLA-DOA,HLA-DOB,HLA-DPA1,HLA-DPB1,HLA-DQA1,HLA-DQA2,HLA-DRA,HLA-DRB4,HLA-E,HLA-F,NFKB2
Role of JAK1 and JAK3 in γc Cytokine Signaling	black	2.73	0.087	IL2RG,IL4R,SOCS3,STAT3,STAT5A,SYK
Phospholipases	black	2.73	0.087	HMOX1,PLAAT4,PLCB2,PLCD1,PLCG2,PLD2
Erythropoietin Signaling Pathway	black	2.71	0.0565	BIRC3,CSF2RB,CXCL8,IL18,IL1B,NFKB2,PTPN6,RAC2,STAT5A,TGFB1
Sphingosine-1-phosphate Signaling	black	2.71	0.0667	CASP1,CASP4,PLCB2,PLCD1,PLCG2,RAC2,RHOC,S1PR3
Eicosanoid Signaling	black	2.7	0.0857	ALOX5,ALOX5AP,PLAAT4,PTGER1,PTGER4,TBXAS1
Melatonin Degradation II	black	2.69	0.5	IL4I1,MAOB
Death Receptor Signaling	black	2.66	0.0729	ARHGDIB,BIRC3,IKBKE,LMNA,NFKB2,TNFRSF1A,TNFRSF1B
Allograft Rejection Signaling	black	2.64	0.039	B2M,CD40,CD86,FCER1G,HLA-A,HLA-B,HLA-C,HLA-DMA,HLA-DMB,HLA-DOA,HLA-DOB,HLA-DPA1,HLA-DPB1,HLA-DQA1,HLA-DQA2,HLA-DRA,HLA-DRB4,HLA-E,HLA-F
Integrin Signaling	black	2.64	0.0519	ARPC1B,ITGB2,ITGB4,MYL12A,PFN1,PLCG2,PXN,RAC2,RHOC,VASP,WAS
RHOA Signaling	black	2.62	0.0645	ARHGAP4,ARPC1B,CDC42EP5,LIMK2,LPAR6,MSN,MYL12A,PFN1
MYC Mediated Apoptosis Signaling	black	2.62	0.1	IKBKE,NFKB2,TNFRSF11B,TNFRSF1A,TNFRSF1B
TNFR1 Signaling	black	2.58	0.098	BIRC3,IKBKE,NFKB2,TNFAIP3,TNFRSF1A
FXR/RXR Activation	black	2.58	0.0635	APOC1,APOC2,C3,C4A/C4B,CLU,IL18,IL1B,SERPINA1
Pancreatic Adenocarcinoma Signaling	black	2.58	0.0635	CDK2,HMOX1,MMP9,NFKB2,PLD2,RALGDS,STAT3,TGFB1
Autoimmune Thyroid Disease Signaling	black	2.56	0.0393	CD40,CD86,FCER1G,HLA-A,HLA-B,HLA-C,HLA-DMA,HLA-DMB,HLA-DOA,HLA-DOB,HLA-DPA1,HLA-DPB1,HLA-DQA1,HLA-DQA2,HLA-DRA,HLA-DRB4,HLA-E,HLA-F
Necroptosis Signaling Pathway	black	2.55	0.0577	BIRC3,CASP1,CYBB,PYCARD,PYGL,TNFRSF11B,TNFRSF1A,TNFRSF1B,TSPO
Macropinocytosis Signaling	black	2.52	0.0789	CD14,CSF1R,ITGB2,ITGB4,MRC1,PLCG2
Extrinsic Prothrombin Activation Pathway	black	2.51	0.188	F13A1,F3,PROS1
Airway Inflammation in Asthma	black	2.49	0.121	CXCL8,MMP9,RNASE2,TGFB1
Lymphotoxin β Receptor Signaling	black	2.44	0.0909	CXCL1,IKBKE,LTBR,NFKB2,VCAM1
Role of MAPK Signaling in Inhibiting the Pathogenesis of Influenza	black	2.43	0.0759	CXCL10,CXCL8,IL1B,MYD88,NFKB2,PLAAT4
Axonal Guidance Signaling	black	2.43	0.0373	ADAMTS1,ADAMTS9,ARPC1B,ECEL1,EFNA1,ITGB2,ITGB4,LIMK2,MMP14,MMP9,MYL12A,PFN1,PLCB2,PLCD1,PLCG2,PXN,RAC2,VASP,WAS
Role of Osteoblasts, Osteoclasts and Chondrocytes in Rheumatoid Arthritis	black	2.4	0.0482	BIRC3,CSF1R,IKBKE,IL18,IL1B,IL1R1,MMP14,TGFB1,TNFRSF11B,TNFRSF1A,TNFRSF1B
Coagulation System	black	2.39	0.114	F13A1,F3,PROS1,SERPINA1
Role of IL-17A in Arthritis	black	2.37	0.0877	CXCL1,CXCL3,CXCL5,CXCL8,NFKB2
Differential Regulation of Cytokine Production in Macrophages and T Helper Cells by IL-17A and IL-17F	black	2.36	0.167	CCL3,CXCL1,IL1B
MIF-mediated Glucocorticoid Regulation	black	2.35	0.111	CD14,CD74,LY96,NFKB2
Adrenomedullin signaling pathway	black	2.35	0.0503	ADM,C3,CFH,IL18,IL1B,NFKB2,PLCB2,PLCD1,PLCG2,RAMP3
PKCθ Signaling in T Lymphocytes	black	2.34	0.0358	CD4,CD86,FCER1G,HLA-A,HLA-B,HLA-DMA,HLA-DMB,HLA-DOA,HLA-DOB,HLA-DPA1,HLA-DPB1,HLA-DQA1,HLA-DQA2,HLA-DRA,HLA-DRB4,IKBKE,NFKB2,PLCG2,RAC2,VAV1
Ephrin Receptor Signaling	black	2.3	0.0495	ARPC1B,CREB3L2,EFNA1,ITGB2,ITGB4,LIMK2,PXN,RAC2,STAT3,WAS
Coronavirus Pathogenesis Pathway	black	2.27	0.049	BST2,CASP1,CDK2,CXCL8,IL1B,IRF7,NFKB2,PYCARD,STAT3,TGFB1
Colorectal Cancer Metastasis Signaling	black	2.27	0.0443	MMP14,MMP9,NFKB2,PTGER1,PTGER4,RAC2,RALGDS,RHOC,STAT3,TGFB1,TLR2,TNFRSF1A
Role of JAK2 in Hormone-like Cytokine Signaling	black	2.21	0.0806	BIRC3,PTPN6,SOCS3,STAT3,STAT5A
Role Of Osteoblasts In Rheumatoid Arthritis Signaling Pathway	black	2.18	0.0451	CTSS,CTSZ,CXCL8,IL18,IL1B,MMP14,MMP9,STAT3,STAT5A,TGFB1,TNFRSF11B
Fc Epsilon RI Signaling	black	2.16	0.0593	BTK,FCER1G,INPP5D,PLCG2,RAC2,SYK,VAV1
Airway Pathology in Chronic Obstructive Pulmonary Disease	black	2.16	0.0593	CXCL1,CXCL3,CXCL8,IL18,IL1B,MMP9,TGFB1
Trehalose Degradation II (Trehalase)	black	2.16	0.286	HK2,HK3
p38 MAPK Signaling	black	2.12	0.0583	CREB3L2,IL18,IL1B,IL1R1,TGFB1,TNFRSF1A,TNFRSF1B
Apelin Adipocyte Signaling Pathway	black	2.11	0.0652	APLNR,CYBB,MGST1,NCF1,NCF2,RAC2
FAK Signaling	black	2.1	0.0298	ADORA3,APLNR,ARPC1B,C3AR1,CCR1,CCR5,CSF2RB,EFNA1,FCER1G,FPR1,GPR183,GPR84,IL10RA,IL13RA1,IL1R1,IL2RG,IL4R,ITGB2,ITGB4,LPAR6,MMP14,MMP9,NFKB2,PLCG2,PTGER1,PTGER4,PXN,S1PR3,SOCS3,TGFB1,WAS
WNT/Ca+ pathway	black	2.1	0.0758	CREB3L2,NFKB2,PLCB2,PLCD1,PLCG2
Oncostatin M Signaling	black	2.07	0.093	CHI3L1,OSMR,STAT3,STAT5A
NUR77 Signaling in T Lymphocytes	black	2.06	0.0351	B2M,CD86,FCER1G,HLA-A,HLA-B,HLA-C,HLA-DMA,HLA-DMB,HLA-DOA,HLA-DOB,HLA-DPA1,HLA-DPB1,HLA-DQA1,HLA-DQA2,HLA-DRA,HLA-DRB4,HLA-E,HLA-F
Differential Regulation of Cytokine Production in Intestinal Epithelial Cells by IL-17A and IL-17F	black	2.06	0.13	CCL3,CXCL1,IL1B
RHOGDI Signaling	black	2.05	0.0455	ARHGAP4,ARHGDIB,ARPC1B,ITGB2,ITGB4,LIMK2,MSN,MYL12A,RAC2,RHOC
Breast Cancer Regulation by Stathmin1	black	2.05	0.0337	ADORA3,APLNR,C3AR1,CCR1,CCR5,CDK2,CREB3L2,FPR1,GPR183,GPR84,LPAR6,MMP9,NFKB2,PLCB2,PTGER1,PTGER4,RAC2,S1PR3,STAT3,TGFB1
IL-17 Signaling	black	2.05	0.0481	CXCL1,CXCL3,CXCL5,CXCL8,IL18,IL1B,MMP9,TGFB1,TNFRSF11B
Pulmonary Fibrosis Idiopathic Signaling Pathway	black	2.05	0.0399	ADAMTS1,COL4A1,COL4A2,EIF4EBP1,FN1,IL13RA1,IL1B,MMP14,MMP9,MUC1,NFKB2,STAT3,TGFB1
MIF Regulation of Innate Immunity	black	2.04	0.0909	CD14,CD74,LY96,NFKB2
IL-22 Signaling	black	2	0.125	SOCS3,STAT3,STAT5A
Tumoricidal Function of Hepatic Natural Killer Cells	black	2	0.125	ICAM1,LYVE1,SRGN
GM-CSF Signaling	black	2	0.0714	BCL2A1,CSF2RB,HCK,RUNX1,STAT3
Growth Hormone Signaling	black	1.97	0.0704	PLCG2,PTPN6,SOCS3,STAT3,STAT5A
Apelin Cardiomyocyte Signaling Pathway	black	1.96	0.0606	APLNR,MYL12A,PLCB2,PLCD1,PLCG2,TGFB1
Protein Kinase A Signaling	black	1.95	0.0365	CREB3L2,EBI3,H1-2,MYL12A,NFKB2,PHKG1,PLCB2,PLCD1,PLCG2,PTPN6,PTPRC,PXN,PYGL,TGFB1,VASP
IL-17A Signaling in Gastric Cells	black	1.91	0.115	CXCL1,CXCL10,CXCL8
Role of JAK1, JAK2 and TYK2 in Interferon Signaling	black	1.91	0.115	NFKB2,PTPN6,STAT3
D-myo-inositol (1,4,5)-Trisphosphate Biosynthesis	black	1.91	0.115	PLCB2,PLCD1,PLCG2
PFKFB4 Signaling Pathway	black	1.91	0.0833	CREB3L2,HK2,HK3,TGFB1
Gα12/13 Signaling	black	1.89	0.0526	BTK,IKBKE,LPAR6,MYL12A,NFKB2,PXN,VAV1
Granzyme A Signaling	black	1.87	0.0667	CASP1,FN1,H1-2,IL1B,NDUFA4L2
G-Protein Coupled Receptor Signaling	black	1.86	0.0313	ADORA3,APLNR,C3AR1,CCR1,CCR5,CREB3L2,FPR1,GPR183,GPR84,IKBKE,LPAR6,MYL12A,NFKB2,PLCB2,PLCG2,PTGER1,PTGER4,PXN,RAC2,RGS18,S1PR3,STAT3
Leptin Signaling in Obesity	black	1.85	0.0658	PLCB2,PLCD1,PLCG2,SOCS3,STAT3
Insulin Secretion Signaling Pathway	black	1.85	0.0404	CREB3L2,EIF4EBP1,FGR,HCK,PABPC1,PLCB2,PLCD1,PLCG2,SLC2A5,STAT3,STAT5A
Protein Ubiquitination Pathway	black	1.83	0.0401	B2M,BIRC3,HLA-A,HLA-B,HLA-C,HLA-E,HLA-F,PSMB8,PSMB9,PSME1,TAP1
IL-3 Signaling	black	1.79	0.0633	CSF2RB,INPP5D,PTPN6,STAT3,STAT5A
Role of Cytokines in Mediating Communication between Immune Cells	black	1.74	0.0741	CXCL8,IL18,IL1B,TGFB1
FLT3 Signaling in Hematopoietic Progenitor Cells	black	1.72	0.061	CREB3L2,EIF4EBP1,INPP5D,STAT3,STAT5A
JAK/STAT Signaling	black	1.72	0.061	NFKB2,PTPN6,SOCS3,STAT3,STAT5A
Glycogen Degradation II	black	1.69	0.167	PYGL,TYMP
GDP-glucose Biosynthesis	black	1.69	0.167	HK2,HK3
BAG2 Signaling Pathway	black	1.68	0.0595	ANXA2,NFKB2,PSMB8,PSMB9,PSME1
Autophagy	black	1.67	0.0417	CREB3L2,MYD88,NFKB2,SLC1A5,TGFB1,TNFRSF11B,TNFRSF1A,TNFRSF1B,VAMP8
Glucose and Glucose-1-phosphate Degradation	black	1.62	0.154	HK2,HK3
Oleate Biosynthesis II (Animals)	black	1.62	0.154	FADS1,FADS2
UDP-N-acetyl-D-galactosamine Biosynthesis II	black	1.62	0.154	HK2,HK3
Cholecystokinin/Gastrin-mediated Signaling	black	1.61	0.0504	IL18,IL1B,PLCB2,PXN,RAC2,RHOC
GADD45 Signaling	black	1.58	0.0667	CDK2,IL1B,NFKB2,TGFB1
Glycogen Degradation III	black	1.56	0.143	PYGL,TYMP
Phenylalanine Degradation IV (Mammalian, via Side Chain)	black	1.56	0.143	IL4I1,MAOB
Ceramide Signaling	black	1.55	0.0549	NFKB2,S1PR3,TNFRSF11B,TNFRSF1A,TNFRSF1B
IL-15 Production	black	1.54	0.0488	BTK,CSF1R,FGR,HCK,NFKB2,SYK
Regulation Of The Epithelial Mesenchymal Transition By Growth Factors Pathway	black	1.54	0.0417	IKBKE,MMP9,NFKB2,STAT3,TGFB1,TNFRSF11B,TNFRSF1A,TNFRSF1B
Endothelin-1 Signaling	black	1.52	0.0412	CASP1,CASP4,HMOX1,PLAAT4,PLCB2,PLCD1,PLCG2,PLD2
PPARα/RXRα Activation	black	1.51	0.041	IKBKE,IL1B,IL1R1,NFKB2,PLCB2,PLCD1,PLCG2,TGFB1
Choline Biosynthesis III	black	1.5	0.133	HMOX1,PLD2
Leukotriene Biosynthesis	black	1.5	0.133	ALOX5,ALOX5AP
TWEAK Signaling	black	1.5	0.0811	BIRC3,IKBKE,NFKB2
Noradrenaline and Adrenaline Degradation	black	1.5	0.0811	ADH1B,IL4I1,MAOB
Prolactin Signaling	black	1.48	0.0526	NMI,PLCG2,SOCS3,STAT3,STAT5A
Inhibition of ARE-Mediated mRNA Degradation Pathway	black	1.48	0.0432	PSMB8,PSMB9,PSME1,TNFRSF11B,TNFRSF1A,TNFRSF1B,ZFP36
Activation of IRF by Cytosolic Pattern Recognition Receptors	black	1.47	0.0615	CD40,IKBKE,IRF7,NFKB2
Systemic Lupus Erythematosus In B Cell Signaling Pathway	black	1.47	0.0289	BTK,CD40,CXCL8,FCGR2A,FGR,HCK,IL18,IL1B,INPP5D,IRF7,MYD88,NFKB2,PIK3AP1,PLAAT4,PLCG2,PTPN6,RAC2,STAT3,SYK,TGFB1,VAV1
HOTAIR Regulatory Pathway	black	1.46	0.0429	ICAM1,MMP14,MMP9,NFKB2,RHOC,STAT3,TGFB1
HGF Signaling	black	1.42	0.0455	CDK2,ITGB2,ITGB4,PLCG2,PXN,STAT3
Ribonucleotide Reductase Signaling Pathway	black	1.38	0.0412	CDK2,CREB3L2,EIF4EBP1,MMP9,NFKB2,STAT3,YBX1
Clathrin-mediated Endocytosis Signaling	black	1.37	0.0385	APOC1,APOC2,ARPC1B,CLU,ITGB2,ITGB4,S100A8,SERPINA1
B Cell Development	black	1.36	0.0307	CD40,CD86,HLA-A,HLA-B,HLA-DMA,HLA-DMB,HLA-DOA,HLA-DOB,HLA-DPA1,HLA-DPB1,HLA-DQA1,HLA-DQA2,HLA-DRA,HLA-DRB4,PTPRC
IGF-1 Signaling	black	1.32	0.0476	IGFBP4,IGFBP5,PXN,SOCS3,STAT3
γ-linolenate Biosynthesis II (Animals)	black	1.31	0.105	FADS1,FADS2
Gαi Signaling	black	1.31	0.0429	ADORA3,APLNR,FPR1,RALGDS,S1PR3,STAT3
ERK/MAPK Signaling	black	1.3	0.0372	CREB3L2,EIF4EBP1,ITGB2,ITGB4,PLCG2,PXN,RAC2,STAT3
Sirtuin Signaling Pathway	black	1.3	0.0341	AGTRAP,CXCL8,H1-2,NAMPT,NDUFA4L2,NFKB2,PCK1,STAT3,TSPO,UCP2
Coronavirus Replication Pathway	black	1.28	0.0667	IFITM1,IFITM2,IFITM3
Tight Junction Signaling	black	1.28	0.0391	NFKB2,RAB13,TGFB1,TNFRSF11B,TNFRSF1A,TNFRSF1B,VASP
Calcium-induced T Lymphocyte Apoptosis	black	1.28	0.0304	CD4,FCER1G,HLA-A,HLA-B,HLA-DMA,HLA-DMB,HLA-DOA,HLA-DOB,HLA-DPA1,HLA-DPB1,HLA-DQA1,HLA-DQA2,HLA-DRA,HLA-DRB4
Sperm Motility	black	1.27	0.035	BTK,CSF1R,FGR,HCK,PLAAT4,PLCB2,PLCD1,PLCG2,SYK
Role of RIG1-like Receptors in Antiviral Innate Immunity	black	1.26	0.0652	IKBKE,IRF7,NFKB2
DNA damage-induced 14-3-3σ Signaling	black	1.26	0.0652	CASP1,CASP4,CDK2
NF-κB Activation by Viruses	black	1.23	0.0513	CCR5,CD4,IKBKE,NFKB2
Maturity Onset Diabetes of Young (MODY) Signaling	black	1.21	0.0506	APOC1,APOC2,NFKB2,UCP2
Putrescine Degradation III	black	1.2	0.0909	IL4I1,MAOB
HER-2 Signaling in Breast Cancer	black	1.19	0.0352	FCER1G,FGR,HCK,IKBKE,ITGB2,ITGB4,NFKB2,STAT3
PTEN Signaling	black	1.18	0.0397	IKBKE,INPP5D,ITGB2,ITGB4,NFKB2,RAC2
Chemokine Signaling	black	1.18	0.0494	CCR5,LIMK2,PLCB2,PLCG2
CREB Signaling in Neurons	black	1.18	0.028	ADORA3,APLNR,C3AR1,CCR1,CCR5,CREB3L2,FPR1,GPR183,GPR84,LPAR6,PLCB2,PLCD1,PLCG2,PTGER1,PTGER4,S1PR3,TGFB1
Apelin Cardiac Fibroblast Signaling Pathway	black	1.16	0.087	APLNR,TGFB1
Type II Diabetes Mellitus Signaling	black	1.16	0.0392	IKBKE,NFKB2,SOCS3,TNFRSF11B,TNFRSF1A,TNFRSF1B
Neuregulin Signaling	black	1.16	0.0427	DCN,ITGB2,ITGB4,PLCG2,STAT5A
PAK Signaling	black	1.16	0.0427	ITGB2,ITGB4,LIMK2,MYL12A,PXN
Heme Degradation	black	1.14	0.25	HMOX1
TR/RXR Activation	black	1.14	0.0476	HP,PCK1,SLC16A3,UCP2
D-myo-inositol-5-phosphate Metabolism	black	1.12	0.0359	INPP5D,PLCB2,PLCD1,PLCG2,PTPN6,PTPRC,SOCS3
cAMP-mediated signaling	black	1.11	0.0339	ADORA3,APLNR,CREB3L2,FPR1,PTGER4,RGS18,S1PR3,STAT3
Regulation of Cellular Mechanics by Calpain Protease	black	1.06	0.0449	CDK2,ITGB2,ITGB4,PXN
CSDE1 Signaling Pathway	black	1.06	0.0536	FN1,PABPC1,TGFB1
FAT10 Signaling Pathway	black	1.06	0.0536	PSMB8,PSMB9,PSME1
CLEAR Signaling Pathway	black	1.05	0.0316	CD63,CREB3L2,IFI30,TCIRG1,TGFB1,TLR2,TNFRSF11B,TNFRSF1A,TNFRSF1B
Tryptophan Degradation X (Mammalian, via Tryptamine)	black	1.04	0.0741	IL4I1,MAOB
14-3-3-mediated Signaling	black	1.04	0.0394	GFAP,PLCB2,PLCD1,PLCG2,TNFRSF1A
PI3K Signaling in B Lymphocytes	black	1.04	0.0271	BTK,C3,CD40,CD81,IKBKE,IL4R,INPP5D,NFKB2,PIK3AP1,PLCB2,PLCD1,PLCG2,PLEKHA4,PTPRC,SYK,VAV1
MSP-RON Signaling Pathway	black	1.02	0.0517	CSF2RB,ITGB2,TLR2
CXCR4 Signaling	black	1.01	0.0357	CD4,MYL12A,PLCB2,PXN,RAC2,RHOC
Germ Cell-Sertoli Cell Junction Signaling	black	0.996	0.0353	LIMK2,PXN,RAC2,RHOC,TGFB1,TNFRSF1A
Glioblastoma Multiforme Signaling	black	0.987	0.0351	CDK2,PLCB2,PLCD1,PLCG2,RAC2,RHOC
P2Y Purigenic Receptor Signaling Pathway	black	0.979	0.0376	CREB3L2,NFKB2,PLCB2,PLCD1,PLCG2
IL-1 Signaling	black	0.975	0.0417	IKBKE,IL1R1,MYD88,NFKB2
Semaphorin Signaling in Neurons	black	0.971	0.0492	LIMK2,RAC2,RHOC
NAD Biosynthesis III	black	0.971	0.167	NAMPT
IL-2 Signaling	black	0.955	0.0484	IL2RG,STAT5A,SYK
Thrombopoietin Signaling	black	0.939	0.0476	PLCG2,STAT3,STAT5A
Dopamine Degradation	black	0.917	0.0625	IL4I1,MAOB
MSP-RON Signaling In Cancer Cells Pathway	black	0.907	0.0357	CREB3L2,CSF2RB,ITGB4,NFKB2,STAT3
Apelin Endothelial Signaling Pathway	black	0.9	0.0355	APLNR,ICAM1,NFKB2,PLCB2,VCAM1
Sumoylation Pathway	black	0.893	0.0388	ARHGDIB,NFKB2,RAC2,RHOC
Thrombin Signaling	black	0.879	0.0311	MYL12A,NFKB2,PLCB2,PLCD1,PLCG2,RAC2,RHOC
4-1BB Signaling in T Lymphocytes	black	0.876	0.0588	IKBKE,NFKB2
Inhibition of Angiogenesis by TSP1	black	0.876	0.0588	MMP9,TGFB1
Synaptogenesis Signaling Pathway	black	0.854	0.0286	ARPC1B,CREB3L2,EFNA1,EIF4EBP1,FGR,HCK,PLCG2,STXBP2,WAS
Chronic Myeloid Leukemia Signaling	black	0.848	0.0374	IKBKE,NFKB2,STAT5A,TGFB1
Serotonin Degradation	black	0.83	0.0423	ADH1B,IL4I1,MAOB
Estrogen Receptor Signaling	black	0.827	0.0269	CREB3L2,EIF4EBP1,LIMK2,MMP14,MMP9,MYL12A,NDUFA4L2,NFKB2,PLCB2,PLCD1,PLCG2
Superpathway of Inositol Phosphate Compounds	black	0.818	0.0299	INPP5D,PLCB2,PLCD1,PLCG2,PTPN6,PTPRC,SOCS3
Semaphorin Neuronal Repulsive Signaling Pathway	black	0.818	0.0333	ITGB2,ITGB4,LIMK2,MYL12A,PLCG2
Melatonin Signaling	black	0.815	0.0417	PLCB2,PLCD1,PLCG2
Ephrin B Signaling	black	0.815	0.0417	PXN,RAC2,VAV1
NAD Signaling Pathway	black	0.81	0.0331	H1-2,H2BC8,NAMPT,NFKB2,TGFB1
Glioma Invasiveness Signaling	black	0.804	0.0411	MMP9,RAC2,RHOC
Salvage Pathways of Pyrimidine Deoxyribonucleotides	black	0.804	0.111	TYMP
Opioid Signaling Pathway	black	0.801	0.0286	CREB3L2,FGR,HCK,NFKB2,PLD2,RAC2,RGS1,RGS18
Docosahexaenoic Acid (DHA) Signaling	black	0.799	0.0526	BCL2A1,IL1B
Factors Promoting Cardiogenesis in Vertebrates	black	0.793	0.0327	CREB3L2,PLCB2,PLCD1,PLCG2,TGFB1
Inhibition of Matrix Metalloproteases	black	0.78	0.0513	MMP14,MMP9
GPCR-Mediated Integration of Enteroendocrine Signaling Exemplified by an L Cell	black	0.78	0.04	PLCB2,PLCD1,PLCG2
Role of NFAT in Regulation of the Immune Response	black	0.77	0.0231	BTK,CD4,CD86,FCER1G,FCGR1A,FCGR2A,FCGR3A/FCGR3B,HLA-A,HLA-B,HLA-DMA,HLA-DMB,HLA-DOA,HLA-DOB,HLA-DPA1,HLA-DPB1,HLA-DQA1,HLA-DQA2,HLA-DRA,HLA-DRB4,IKBKE,NFKB2,PLCB2,PLCG2,SYK
Angiopoietin Signaling	black	0.767	0.0395	IKBKE,NFKB2,STAT5A
Oxytocin In Brain Signaling Pathway	black	0.764	0.0302	CASP1,CREB3L2,IL1B,NFKB2,PLAAT4,PYCARD
Prostanoid Biosynthesis	black	0.764	0.1	TBXAS1
Aryl Hydrocarbon Receptor Signaling	black	0.747	0.0314	CDK2,IL1B,MGST1,NFKB2,TGFB1
VDR/RXR Activation	black	0.745	0.0385	CD14,CXCL10,IGFBP5
IL-7 Signaling Pathway	black	0.745	0.0385	CDK2,IL2RG,STAT5A
April Mediated Signaling	black	0.73	0.0476	IKBKE,NFKB2
Intrinsic Prothrombin Activation Pathway	black	0.73	0.0476	F13A1,PROS1
NF-κB Signaling	black	0.726	0.0245	CD40,FCER1G,IL18,IL1B,IL1R1,LTBR,MYD88,NFKB2,PLCG2,TLR2,TNFAIP3,TNFRSF11B,TNFRSF1A,TNFRSF1B
NGF Signaling	black	0.724	0.0333	CREB3L2,IKBKE,NFKB2,PLCG2
Renin-Angiotensin Signaling	black	0.717	0.0331	NFKB2,PLCG2,PTPN6,STAT3
B Cell Activating Factor Signaling	black	0.714	0.0465	IKBKE,NFKB2
Estrogen-Dependent Breast Cancer Signaling	black	0.712	0.037	CREB3L2,NFKB2,STAT5A
TEC Kinase Signaling	black	0.701	0.0242	BTK,FCER1G,FGR,HCK,ITGB2,ITGB4,NFKB2,PLCG2,RAC2,RHOC,STAT3,STAT5A,VAV1,WAS
Serotonin Receptor Signaling	black	0.686	0.0444	IL4I1,MAOB
Apelin Pancreas Signaling Pathway	black	0.672	0.0435	APLNR,NFKB2
LPS-stimulated MAPK Signaling	black	0.67	0.0353	CD14,IKBKE,NFKB2
B Cell Receptor Signaling	black	0.668	0.0236	APBB1IP,BCL2A1,BTK,CREB3L2,FCGR2A,IKBKE,INPP5D,NFKB2,PIK3AP1,PLCG2,PTPN6,PTPRC,RAC2,SYK,VAV1
FGF Signaling	black	0.66	0.0349	CREB3L2,PTPN6,STAT3
Cardiac Hypertrophy Signaling	black	0.658	0.0268	MYL12A,PLCB2,PLCD1,PLCG2,RAC2,RHOC,TGFB1
Ephrin A Signaling	black	0.658	0.0426	EFNA1,VAV1
PDGF Signaling	black	0.65	0.0345	INPP5D,PLCG2,STAT3
Xenobiotic Metabolism AHR Signaling Pathway	black	0.65	0.0345	IL1B,MGST1,NFKB2
Synaptic Long Term Potentiation	black	0.627	0.0303	CREB3L2,PLCB2,PLCD1,PLCG2
Circadian Rhythm Signaling	black	0.622	0.0261	CREB3L2,EIF4EBP1,FGR,HCK,PLCB2,PLCD1,PLCG2
RANK Signaling in Osteoclasts	black	0.614	0.033	BIRC3,IKBKE,NFKB2
D-myo-inositol (1,4,5)-trisphosphate Degradation	black	0.583	0.0625	INPP5D
Small Cell Lung Cancer Signaling	black	0.57	0.0312	CDK2,IKBKE,NFKB2
Salvage Pathways of Pyrimidine Ribonucleotides	black	0.562	0.0309	CDK2,LIMK2,PCK1
1D-myo-inositol Hexakisphosphate Biosynthesis II (Mammalian)	black	0.561	0.0588	INPP5D
D-myo-inositol (1,3,4)-trisphosphate Biosynthesis	black	0.561	0.0588	INPP5D
Melanocyte Development and Pigmentation Signaling	black	0.554	0.0306	CREB3L2,PLCG2,PTPN6
UVA-Induced MAPK Signaling	black	0.554	0.0306	PLCB2,PLCD1,PLCG2
Huntington's Disease Signaling	black	0.55	0.0247	CASP1,CASP4,CREB3L2,PLCB2,PSMB8,PSMB9,PSME1
Cell Cycle Control of Chromosomal Replication	black	0.548	0.0357	CDK2,MCM5
VEGF Signaling	black	0.547	0.0303	PLCG2,PTPN6,PXN
Isoleucine Degradation I	black	0.539	0.0556	ECHDC3
CD27 Signaling in Lymphocytes	black	0.538	0.0351	IKBKE,NFKB2
Neuropathic Pain Signaling In Dorsal Horn Neurons	black	0.532	0.0297	PLCB2,PLCD1,PLCG2
Glutaryl-CoA Degradation	black	0.52	0.0526	TBXAS1
Regulation of the Epithelial-Mesenchymal Transition Pathway	black	0.519	0.0256	LOX,MMP9,NFKB2,STAT3,TGFB1
Xenobiotic Metabolism Signaling	black	0.514	0.0241	FTL,HMOX1,IL1B,IL4I1,MAOB,MGST1,NFKB2
Cellular Effects of Sildenafil (Viagra)	black	0.509	0.0267	MYL12A,PLCB2,PLCD1,PLCG2
Altered T Cell and B Cell Signaling in Rheumatoid Arthritis	black	0.506	0.0213	CD40,CD86,FCER1G,HLA-A,HLA-B,HLA-DMA,HLA-DMB,HLA-DOA,HLA-DOB,HLA-DPA1,HLA-DPB1,HLA-DQA1,HLA-DQA2,HLA-DRA,HLA-DRB4,IL18,IL1B,NFKB2,TGFB1,TLR2
Paxillin Signaling	black	0.488	0.028	ITGB2,ITGB4,PXN
Valine Degradation I	black	0.484	0.0476	ECHDC3
Senescence Pathway	black	0.481	0.0234	CDK2,CXCL8,EIF4EBP1,IKBKE,NFKB2,TGFB1,TLR2
α-Adrenergic Signaling	black	0.475	0.0275	PHKG1,PLCG2,PYGL
eNOS Signaling	black	0.474	0.0256	AQP1,AQP9,LPAR6,PLCG2
Molecular Mechanisms of Cancer	black	0.472	0.0222	BIRC3,CDK2,ITGB2,ITGB4,NFKB2,PLCB2,RAC2,RALGDS,RHOC,TGFB1
RAR Activation	black	0.469	0.0244	ADH1B,CSF2RB,NFKB2,STAT5A,TGFB1
Epithelial Adherens Junction Signaling	black	0.469	0.0255	ARPC1B,LIMK2,MYL12A,WAS
Superpathway of D-myo-inositol (1,4,5)-trisphosphate Metabolism	black	0.467	0.0455	INPP5D
ERB2-ERBB3 Signaling	black	0.462	0.0308	STAT3,STAT5A
Pyridoxal 5'-phosphate Salvage Pathway	black	0.462	0.0308	CDK2,LIMK2
Role of PI3K/AKT Signaling in the Pathogenesis of Influenza	black	0.453	0.0303	CCR5,NFKB2
Pyrimidine Deoxyribonucleotides De Novo Biosynthesis I	black	0.452	0.0435	PCK1
Superpathway of Melatonin Degradation	black	0.445	0.0299	IL4I1,MAOB
Prostate Cancer Signaling	black	0.442	0.0263	CDK2,CREB3L2,NFKB2
Role of MAPK Signaling in Promoting the Pathogenesis of Influenza	black	0.442	0.0263	NFKB2,PLAAT4,TCIRG1
Cell Cycle: G1/S Checkpoint Regulation	black	0.438	0.0294	CDK2,TGFB1
Bladder Cancer Signaling	black	0.431	0.0259	CXCL8,MMP14,MMP9
Agrin Interactions at Neuromuscular Junction	black	0.429	0.029	PXN,RAC2
mTOR Signaling	black	0.427	0.0234	EIF4EBP1,HMOX1,PLD2,RAC2,RHOC
CDP-diacylglycerol Biosynthesis I	black	0.424	0.04	LPCAT2
GPCR-Mediated Nutrient Sensing in Enteroendocrine Cells	black	0.419	0.0254	PLCB2,PLCD1,PLCG2
Estrogen-mediated S-phase Entry	black	0.41	0.0385	CDK2
Tryptophan Degradation III (Eukaryotic)	black	0.41	0.0385	TBXAS1
Phosphatidylglycerol Biosynthesis II (Non-plastidic)	black	0.398	0.037	LPCAT2
Apelin Liver Signaling Pathway	black	0.398	0.037	APLNR
Gαs Signaling	black	0.38	0.024	CREB3L2,HCK,PTGER4
Th17 Activation Pathway	black	0.375	0.0207	BATF,FCER1G,IL1B,IL1R1,MYD88,NFKB2,PTGER4,RUNX1,SOCS3,STAT3
Glutathione Redox Reactions I	black	0.374	0.0345	MGST1
Endocannabinoid Developing Neuron Pathway	black	0.37	0.0236	CREB3L2,RAC2,STAT3
D-myo-inositol (1,4,5,6)-Tetrakisphosphate Biosynthesis	black	0.364	0.0223	INPP5D,PTPN6,PTPRC,SOCS3
D-myo-inositol (3,4,5,6)-tetrakisphosphate Biosynthesis	black	0.364	0.0223	INPP5D,PTPN6,PTPRC,SOCS3
Neurovascular Coupling Signaling Pathway	black	0.357	0.0216	GABRE,PLAAT4,PLCB2,PLD2,PTGER4
Regulation of eIF4 and p70S6K Signaling	black	0.356	0.0221	EIF4EBP1,ITGB2,ITGB4,PABPC1
Dopamine Receptor Signaling	black	0.353	0.025	IL4I1,MAOB
BEX2 Signaling Pathway	black	0.34	0.0244	NFKB2,STAT3
Dopamine-DARPP32 Feedback in cAMP Signaling	black	0.335	0.0215	CREB3L2,PLCB2,PLCD1,PLCG2
Role of MAPK Signaling in the Pathogenesis of Influenza	black	0.329	0.0238	CXCL10,PLAAT4
PEDF Signaling	black	0.329	0.0238	IKBKE,NFKB2
Cyclins and Cell Cycle Regulation	black	0.323	0.0235	CDK2,TGFB1
Reelin Signaling in Neurons	black	0.319	0.0217	ARPC1B,FGR,HCK
GNRH Signaling	black	0.317	0.0209	CREB3L2,NFKB2,PLCB2,PXN
3-phosphoinositide Degradation	black	0.317	0.0209	INPP5D,PTPN6,PTPRC,SOCS3
Communication between Innate and Adaptive Immune Cells	black	0.314	0.0193	B2M,CCL3,CD4,CD40,CD86,CXCL10,CXCL8,FCER1G,HLA-A,HLA-B,HLA-C,HLA-DRA,HLA-DRB4,HLA-E,HLA-F,IL18,IL1B,TLR2
Ethanol Degradation II	black	0.314	0.0286	ADH1B
Fatty Acid β-oxidation I	black	0.314	0.0286	ECHDC3
Adipogenesis pathway	black	0.314	0.0216	CEBPD,TGFB1,TNFRSF1A
Xenobiotic Metabolism PXR Signaling Pathway	black	0.313	0.0208	CDK2,IL4I1,MAOB,MGST1
Regulation Of The Epithelial Mesenchymal Transition In Development Pathway	black	0.312	0.023	LOX,NFKB2
Insulin Receptor Signaling	black	0.31	0.0214	EIF4EBP1,INPP5D,SOCS3
Glutathione-mediated Detoxification	black	0.298	0.027	MGST1
Xenobiotic Metabolism General Signaling Pathway	black	0.298	0.021	FTL,HMOX1,MGST1
Synaptic Long Term Depression	black	0.292	0.0202	PLAAT4,PLCB2,PLCD1,PLCG2
Cell Cycle Regulation by BTG Family Proteins	black	0.29	0.0263	CDK2
Pyrimidine Ribonucleotides Interconversion	black	0.29	0.0263	PCK1
Notch Signaling	black	0.29	0.0263	MFNG
Endocannabinoid Cancer Inhibition Pathway	black	0.282	0.0204	CASP1,CASP4,CREB3L2
Endocannabinoid Neuronal Synapse Pathway	black	0.275	0.0201	PLCB2,PLCD1,PLCG2
3-phosphoinositide Biosynthesis	black	0.269	0.0195	INPP5D,PTPN6,PTPRC,SOCS3
Pyrimidine Ribonucleotides De Novo Biosynthesis	black	0.268	0.0244	PCK1
TGF-β Signaling	black	0.268	0.0208	IRF7,TGFB1
Sertoli Cell-Sertoli Cell Junction Signaling	black	0.266	0.0194	ITGB2,ITGB4,TNFRSF1A,WAS
Retinoate Biosynthesis I	black	0.26	0.0238	ADH1B
ATM Signaling	black	0.25	0.02	CDK2,CREB3L2
Apelin Muscle Signaling Pathway	black	0.224	0.0208	APLNR
UVB-Induced MAPK Signaling	black	0.203	0.0192	EIF4EBP1
Dilated Cardiomyopathy Signaling Pathway	black	0	0.00667	LMNA
Oxytocin Signaling Pathway	black	0	0.0142	CREB3L2,CXCL8,NFKB2,PLCB2
SNARE Signaling Pathway	black	0	0.00735	STXBP2
MicroRNA Biogenesis Signaling Pathway	black	0	0.0107	HMOX1,TGFB1
Amyotrophic Lateral Sclerosis Signaling	black	0	0.0172	BIRC3,CASP1
NRF2-mediated Oxidative Stress Response	black	0	0.0127	FTL,HMOX1,MGST1
p53 Signaling	black	0	0.0102	CDK2
Mitochondrial Dysfunction	black	0	0.0175	MAOB,NDUFA4L2,UCP2
FcγRIIB Signaling in B Lymphocytes	black	0	0.0075	BTK,INPP5D,PLCG2,SYK
CCR5 Signaling in Macrophages	black	0	0.01	CCL3,CCR5,CD4,FCER1G,PLCG2
Cytotoxic T Lymphocyte-mediated Apoptosis of Target Cells	black	0	0.0165	B2M,FCER1G,HLA-A,HLA-B,HLA-C,HLA-E,HLA-F
CCR3 Signaling in Eosinophils	black	0	0.0149	LIMK2,PLCB2
IL-15 Signaling	black	0	0.0113	CXCL8,IL2RG,NFKB2,STAT3,STAT5A,SYK
Relaxin Signaling	black	0	0.0129	MMP9,NFKB2
CNTF Signaling	black	0	0.0175	STAT3
Lipid Antigen Presentation by CD1	black	0	0.00482	B2M,FCER1G
Corticotropin Releasing Hormone Signaling	black	0	0.0132	CREB3L2,PLCG2
Mitotic Roles of Polo-Like Kinase	black	0	0.0149	TGFB1
Role of CHK Proteins in Cell Cycle Checkpoint Control	black	0	0.0172	CDK2
Human Embryonic Stem Cell Pluripotency	black	0	0.00995	STAT3,TGFB1
DNA Methylation and Transcriptional Repression Signaling	black	0	0.00893	CDK2
Antiproliferative Role of Somatostatin Receptor 2	black	0	0.013	PTPN6
Androgen Signaling	black	0	0.00592	NFKB2
Aldosterone Signaling in Epithelial Cells	black	0	0.0174	PLCB2,PLCD1,PLCG2
Role of NANOG in Mammalian Embryonic Stem Cell Pluripotency	black	0	0.00806	STAT3
Renal Cell Carcinoma Signaling	black	0	0.0127	TGFB1
Glioma Signaling	black	0	0.008	PLCG2
Thyroid Cancer Signaling	black	0	0.0127	CXCL8
p70S6K Signaling	black	0	0.012	BTK,IL2RG,IL4R,PLCB2,PLCD1,PLCG2,SYK
ERK5 Signaling	black	0	0.0135	CREB3L2
G Beta Gamma Signaling	black	0	0.0155	BTK,PLCG2
G Protein Signaling Mediated by Tubby	black	0	0.0128	FCER1G,FYB1,NAMPT,PLCB2,PLCG2,VAV1
Systemic Lupus Erythematosus Signaling	black	0	0.0169	C7,CD40,CD86,FCER1G,FCGR1A,FCGR2A,FCGR3A/FCGR3B,HLA-A,HLA-B,HLA-C,HLA-E,HLA-F,IL18,IL1B,INPP5D,PLCG2,PTPN6,PTPRC
EIF2 Signaling	black	0	0.00881	PABPC1,RPL22L1
AMPK Signaling	black	0	0.00826	CREB3L2,EIF4EBP1
Phospholipase C Signaling	black	0	0.0152	BTK,CREB3L2,FCER1G,FCGR2A,HMOX1,ITGB2,ITGB4,MYL12A,NFKB2,PLCB2,PLCD1,PLCG2,PLD2,RAC2,RALGDS,RHOC,SYK
Ovarian Cancer Signaling	black	0	0.00633	MMP9
Role of NFAT in Cardiac Hypertrophy	black	0	0.0179	PLCB2,PLCD1,PLCG2,TGFB1
Regulation of IL-2 Expression in Activated and Anergic T Lymphocytes	black	0	0.013	FCER1G,IKBKE,NFKB2,PLCG2,TGFB1,VAV1
Antiproliferative Role of TOB in T Cell Signaling	black	0	0.00939	CDK2,FCER1G,PABPC1,TGFB1
Gap Junction Signaling	black	0	0.0152	PLCB2,PLCD1,PLCG2
Telomerase Signaling	black	0	0.00926	IL2RG
Mouse Embryonic Stem Cell Pluripotency	black	0	0.00962	STAT3
Hematopoiesis from Pluripotent Stem Cells	black	0	0.00674	CD4,CXCL8,FCER1G
Transcriptional Regulatory Network in Embryonic Stem Cells	black	0	0.0185	STAT3
VEGF Family Ligand-Receptor Interactions	black	0	0.0119	PLCG2
ERBB Signaling	black	0	0.0108	PLCG2
ERBB4 Signaling	black	0	0.0147	PLCG2
GDNF Family Ligand-Receptor Interactions	black	0	0.0132	PLCG2
Netrin Signaling	black	0	0.0139	RAC2
Heparan Sulfate Biosynthesis	black	0	0.0114	TNFAIP6
Heparan Sulfate Biosynthesis (Late Stages)	black	0	0.0123	TNFAIP6
Triacylglycerol Degradation	black	0	0.0169	TNFAIP6
Triacylglycerol Biosynthesis	black	0	0.0182	LPCAT2
Stearate Biosynthesis I (Animals)	black	0	0.0143	TBXAS1
Remodeling of Epithelial Adherens Junctions	black	0	0.0147	ARPC1B
HIPPO signaling	black	0	0.0116	TEAD3
PCP (Planar Cell Polarity) Pathway	black	0	0.0167	PFN1
Unfolded protein response	black	0	0.0111	CEBPD
EGF Signaling	black	0	0.0179	STAT3
SAPK/JNK Signaling	black	0	0.00398	FCER1G,RAC2
GABA Receptor Signaling	black	0	0.00758	GABRE
WNT/β-catenin Signaling	black	0	0.00575	TGFB1
Neurotrophin/TRK Signaling	black	0	0.0128	CREB3L2
Hypoxia Signaling in the Cardiovascular System	black	0	0.0132	CREB3L2
BMP signaling pathway	black	0	0.011	NFKB2
Gustation Pathway	black	0	0.0148	GABRE,LPAR6,PLCB2
Cancer Drug Resistance By Drug Efflux	black	0	0.0172	YBX1
SPINK1 Pancreatic Cancer Pathway	black	0	0.0167	TGFB1
SPINK1 General Cancer Pathway	black	0	0.0145	STAT3
White Adipose Tissue Browning Pathway	black	0	0.0145	CREB3L2,FCER1G
Xenobiotic Metabolism CAR Signaling Pathway	black	0	0.00524	MGST1
Kinetochore Metaphase Signaling Pathway	black	0	0.018	H2AC18/H2AC19,H2AC20
Calcium Signaling	black	0	0.00455	CREB3L2
Ferroptosis Signaling Pathway	red	5.34	0.0985	ANGPTL4,ARF4,CDKN1A,CTH,EMP1,H2AZ1,H2BC12,PRKAG2,RRAS2,SAT1,TFRC,TXNRD1,WWTR1
Opioid Signaling Pathway	red	5.05	0.0679	AP2A2,CACNA1H,CAMK1,CAMK1D,EGR4,FOSB,GNA14,GNB1L,GNG10,MAP2K3,MAPK6,MYC,PDYN,PNOC,PRKAG2,PRKCZ,RGS12,RGS16,RRAS2
Protein Kinase A Signaling	red	4.62	0.056	AKAP12,AKAP13,DUSP15,DUSP4,DUSP5,DUSP6,GNB1L,GNG10,KDELR3,NFATC1,NFKBIE,NGFR,PDE4B,PPP1R10,PPP1R14C,PRKAG2,PRKCZ,PTGS2,PTP4A1,PTPN1,RELB,SFN,UBASH3B
Molecular Mechanisms of Cancer	red	4.45	0.0533	ARHGEF10,BMP2,CDK3,CDK8,CDKN1A,FAS,FZD3,GNA14,GNB1L,GNG10,JUN,MAP2K3,MYC,NFKBIE,PA2G4,PAK2,PRKAG2,PRKCZ,RELB,RHOQ,RHOU,RND1,RRAS2,WNT1
HMGB1 Signaling	red	4.24	0.0778	CCL2,CLCF1,JUN,LIF,LTB,MAP2K3,NGFR,RELB,RHOQ,RHOU,RND1,RRAS2,TNFSF9
Signaling by Rho Family GTPases	red	4.24	0.0637	ACTA1,ACTC1,ACTG1,ARHGEF10,BAIAP2,CDH11,CLIP1,GNA14,GNB1L,GNG10,JUN,PAK2,PRKCZ,RELB,RHOQ,RHOU,RND1
Gαq Signaling	red	4.16	0.0765	GNA14,GNB1L,GNG10,HTR2A,NFATC1,NFKBIE,PRKCZ,RELB,RGS16,RGS2,RHOQ,RHOU,RND1
CDK5 Signaling	red	3.79	0.087	BDNF,EGR1,FOSB,LAMB3,MAPK6,NGFR,PPP1R10,PPP1R14C,PRKAG2,RRAS2
UDP-N-acetyl-D-glucosamine Biosynthesis II	red	3.75	0.5	GFPT1,GFPT2,UAP1
GPCR-Mediated Integration of Enteroendocrine Signaling Exemplified by an L Cell	red	3.74	0.107	ADCYAP1,ADRB3,CHRM2,GAL,GLP2R,GNA14,NMB,PRKAG2
IL-1 Signaling	red	3.71	0.0938	GNA14,GNB1L,GNG10,JUN,MAP2K3,NFKBIE,PRKAG2,RELB,TRAF6
Death Receptor Signaling	red	3.71	0.0938	ACTA1,ACTC1,ACTG1,FAS,HSPB3,HSPB7,NFKBIE,RELB,TNFRSF10B
Circadian Rhythm Signaling	red	3.7	0.0597	ADCYAP1,BDNF,CACNA1H,CRY1,CRY2,CTH,GNA14,GNB1L,GNG10,MAP2K3,MYC,NFIL3,NGFR,PRKAG2,PRKCZ,RRAS2
April Mediated Signaling	red	3.63	0.143	JUN,NFATC1,NFKBIE,RELB,TRAF3,TRAF6
Cardiac Hypertrophy Signaling (Enhanced)	red	3.62	0.0461	AKAP13,CLCF1,FZD3,GNA14,GNB1L,GNG10,HSPB3,HSPB7,IGF1R,JUN,LIF,LTB,MAP2K3,MYC,NFATC1,NGFR,PDE4B,PRKAG2,PRKCZ,PTGS2,RCAN1,RELB,RRAS2,TNFSF9,WNT1
GADD45 Signaling	red	3.58	0.117	CDKN1A,GADD45A,GADD45B,GADD45G,MAP2K3,MYC,RELB
B Cell Activating Factor Signaling	red	3.57	0.14	JUN,NFATC1,NFKBIE,RELB,TRAF3,TRAF6
Role of Macrophages, Fibroblasts and Endothelial Cells in Rheumatoid Arthritis	red	3.57	0.0542	CCL2,CSNK1A1,DKK2,FZD3,JUN,LTB,MAP2K3,MYC,NFATC1,NFKBIE,NGFR,PDGFB,PRKCZ,RRAS2,SOCS1,TRAF3,TRAF6,WNT1
Adenine and Adenosine Salvage III	red	3.51	0.429	ADA,ADAT3,PNP
EIF2 Signaling	red	3.45	0.0617	ACTA1,ACTC1,AGO2,ATF3,DDIT3,EIF3B,EIF4A1,EIF4A3,EIF5B,HSPA5,IGF1R,MYC,RRAS2,TRIB3
Human Embryonic Stem Cell Pluripotency	red	3.44	0.0647	BDNF,BMP2,FZD3,ID2,INHBA,LIF,MAP2K3,MYC,PDGFB,PRKCZ,RRAS2,SPHK1,WNT1
Erythropoietin Signaling Pathway	red	3.4	0.0678	CLCF1,HBA1/HBA2,HBB,JUN,LIF,LTB,NFKBIE,PRKCZ,RELB,RRAS2,TNFSF9,WNT1
IL-6 Signaling	red	3.38	0.0775	HSPB3,HSPB7,JUN,MAP2K3,NFKBIE,NGFR,RELB,RRAS2,SOCS1,TRAF6
D-myo-inositol (1,4,5,6)-Tetrakisphosphate Biosynthesis	red	3.36	0.067	DOT1L,DUSP14,DUSP15,DUSP4,DUSP5,DUSP6,NOCT,NUDT15,PPP1R10,PPP1R14C,PTPN1,PXYLP1
D-myo-inositol (3,4,5,6)-tetrakisphosphate Biosynthesis	red	3.36	0.067	DOT1L,DUSP14,DUSP15,DUSP4,DUSP5,DUSP6,NOCT,NUDT15,PPP1R10,PPP1R14C,PTPN1,PXYLP1
PPAR Signaling	red	3.35	0.0841	JUN,NFKBIE,NGFR,PDGFB,PTGS2,RELB,RRAS2,SRA1,TRAF6
Superpathway of Inositol Phosphate Compounds	red	3.32	0.0598	DOT1L,DUSP14,DUSP15,DUSP4,DUSP5,DUSP6,INPP5A,ITPKC,NOCT,NUDT15,PPP1R10,PPP1R14C,PTPN1,PXYLP1
CD40 Signaling	red	3.29	0.104	JUN,MAP2K3,NFKBIE,PTGS2,RELB,TRAF3,TRAF6
NRF2-mediated Oxidative Stress Response	red	3.26	0.0591	ACTA1,ACTC1,ACTG1,CDC34,DNAJB5,FOSL1,GSTO1,JUN,JUNB,MAFF,MAP2K3,PRKCZ,RRAS2,TXNRD1
IL-8 Signaling	red	3.26	0.0619	GNA14,GNB1L,GNG10,JUN,NFKBIE,PAK2,PRKCZ,PTGS2,RHOQ,RHOU,RND1,RRAS2,TRAF6
Role of PKR in Interferon Induction and Antiviral Response	red	3.2	0.0735	ATF3,FAS,HSPA5,JUN,MAP2K3,NFKBIE,PDGFB,RELB,TRAF3,TRAF6
Purine Ribonucleosides Degradation to Ribose-1-phosphate	red	3.15	0.333	ADA,ADAT3,PNP
Hepatic Fibrosis Signaling Pathway	red	3.14	0.0473	CCL2,CSNK1A1,FZD3,JUN,MAP2K3,MYC,NFKBIE,NGFR,PDGFB,PRKAG2,PRKCZ,RELB,RHOQ,RHOU,RND1,RRAS2,TFRC,TIMP1,TRAF6,WNT1
GNRH Signaling	red	3.11	0.0628	CACNA1H,EGR1,GNA14,GNB1L,GNG10,JUN,MAP2K3,PAK2,PRKAG2,PRKCZ,RELB,RRAS2
3-phosphoinositide Degradation	red	3.11	0.0628	DOT1L,DUSP14,DUSP15,DUSP4,DUSP5,DUSP6,NOCT,NUDT15,PPP1R10,PPP1R14C,PTPN1,PXYLP1
RHOGDI Signaling	red	3.07	0.0591	ACTA1,ACTC1,ACTG1,ARHGEF10,CD44,CDH11,GNA14,GNB1L,GNG10,PAK2,RHOQ,RHOU,RND1
CXCR4 Signaling	red	3.04	0.0655	EGR1,GNA14,GNB1L,GNG10,JUN,PAK2,PRKCZ,RHOQ,RHOU,RND1,RRAS2
D-myo-inositol-5-phosphate Metabolism	red	3.03	0.0615	DOT1L,DUSP14,DUSP15,DUSP4,DUSP5,DUSP6,NOCT,NUDT15,PPP1R10,PPP1R14C,PTPN1,PXYLP1
Wound Healing Signaling Pathway	red	3	0.0556	CLCF1,COL5A1,JUN,LAMB3,LIF,LTB,MAP2K3,NFKBIE,NGFR,PDGFB,RRAS2,TAC1,TNFSF9,TRAF6
Role of NFAT in Cardiac Hypertrophy	red	3	0.058	CACNA1H,CAMK1,CAMK1D,CSNK1A1,GNB1L,GNG10,IGF1R,LIF,MAP2K3,PRKAG2,PRKCZ,RCAN1,RRAS2
Germ Cell-Sertoli Cell Junction Signaling	red	3	0.0647	ACTA1,ACTC1,ACTG1,AFDN,MAP2K3,PAK2,RHOQ,RHOU,RND1,RRAS2,TUBB2A
G-Protein Coupled Receptor Signaling	red	2.97	0.0398	ADRB3,CHRM2,DUSP4,DUSP6,FOXO6,FZD3,GLP2R,GNA14,GNB1L,GNG10,GPR3,GPR68,HTR2A,JUN,KCNN4,MAP2K3,NFATC1,NFKBIE,PAK2,PDE4B,PRKAG2,RELB,RGS12,RGS16,RGS2,RRAS2,SSTR2,WWTR1
p53 Signaling	red	2.95	0.0816	CDKN1A,FAS,GADD45A,GADD45B,GADD45G,JUN,SFN,TNFRSF10B
CSDE1 Signaling Pathway	red	2.95	0.107	AGO2,CCL2,EDC4,MYC,PABPC4,SDC4
IL-17A Signaling in Fibroblasts	red	2.94	0.132	CCL2,JUN,NFKBIE,RELB,TRAF6
Axonal Guidance Signaling	red	2.89	0.0432	ADAM19,ADAMTS19,ADAMTS7,BAIAP2,BDNF,BMP2,FZD3,GNA14,GNB1L,GNG10,NFATC1,NGFR,PAK2,PDGFB,PMPCA,PRKAG2,PRKCZ,RND1,RRAS2,SHANK2,TUBB2A,WNT1
MSP-RON Signaling Pathway	red	2.87	0.103	ACTA1,ACTC1,ACTG1,CCL2,F12,PRKCZ
3-phosphoinositide Biosynthesis	red	2.84	0.0585	DOT1L,DUSP14,DUSP15,DUSP4,DUSP5,DUSP6,NOCT,NUDT15,PPP1R10,PPP1R14C,PTPN1,PXYLP1
Polyamine Regulation in Colon Cancer	red	2.83	0.102	GNB1L,JUN,MAP2K3,MXD1,MYC,SAT1
Tight Junction Signaling	red	2.82	0.0615	ACTA1,ACTC1,ACTG1,AFDN,JUN,NGFR,PRKAG2,PRKCZ,RELB,SAFB,YBX3
Tumor Microenvironment Pathway	red	2.82	0.0615	CCL2,CD44,FAS,FOXO6,JUN,MYC,PDGFB,PTGS2,RELB,RRAS2,SLC2A3
HIF1α Signaling	red	2.79	0.0577	CAMK1,CAMK1D,CDKN1A,HSPA5,JUN,MAP2K3,PDGFB,PRKCZ,RRAS2,SAT1,SLC2A3,SLC2A8
Mechanisms of Viral Exit from Host Cells	red	2.79	0.122	ACTA1,ACTC1,ACTG1,PRKCZ,SH3GL1
Relaxin Signaling	red	2.77	0.0645	CTH,GNA14,GNB1L,GNG10,JUN,NFKBIE,PDE4B,PRKAG2,PRKCZ,RELB
IGF-1 Signaling	red	2.76	0.0762	CCN1,IGF1R,JUN,PRKAG2,PRKCZ,RRAS2,SFN,SOCS1
Colorectal Cancer Metastasis Signaling	red	2.71	0.0517	FZD3,GNA14,GNB1L,GNG10,JUN,MYC,PRKAG2,PTGS2,RELB,RHOQ,RHOU,RND1,RRAS2,WNT1
IL-17 Signaling	red	2.67	0.0588	CCL2,CLCF1,JUN,LIF,LTB,MAP2K3,PTGS2,RGS16,RRAS2,TNFSF9,TRAF6
Autophagy	red	2.65	0.0556	ATG101,DAPK3,DDIT3,GNB1L,JUN,MYC,NGFR,PDGFB,PRKAG2,SLC7A5,TRAF3,TRAF6
Pathogen Induced Cytokine Storm Signaling Pathway	red	2.61	0.0458	CCL2,CCL3L1,CCL3L3,CCL4L1/CCL4L2,CLCF1,COL5A1,CXCL14,JUN,LIF,LTB,MAPK6,MYC,NGFR,SLC2A3,SLC2A8,TNFRSF10B,TNFSF9
Hepatic Cholestasis	red	2.6	0.0576	CLCF1,JUN,LIF,LTB,NFKBIE,NGFR,PRKAG2,PRKCZ,RELB,TNFSF9,TRAF6
DNA Methylation and Transcriptional Repression Signaling	red	2.59	0.0714	CDK3,CDK8,GADD45A,GADD45B,GADD45G,MBD4,MYC,TET3
Regulation Of The Epithelial Mesenchymal Transition By Growth Factors Pathway	red	2.58	0.0573	EGR1,ID2,JUN,LTB,MAP2K3,NGFR,PDGFB,RELB,RRAS2,TNFSF9,WWTR1
iNOS Signaling	red	2.52	0.106	HMGA1,JUN,NFKBIE,RELB,TRAF6
Apelin Endothelial Signaling Pathway	red	2.51	0.0638	CCL2,GNA14,GNB1L,GNG10,JUN,PRKAG2,PRKCZ,RELB,RRAS2
Thrombin Signaling	red	2.51	0.0533	ARHGEF10,CAMK1,CAMK1D,GNA14,GNB1L,GNG10,PRKCZ,RELB,RHOQ,RHOU,RND1,RRAS2
Agrin Interactions at Neuromuscular Junction	red	2.48	0.087	ACTA1,ACTC1,ACTG1,JUN,PAK2,RRAS2
HER-2 Signaling in Breast Cancer	red	2.48	0.0529	ARF4,CDKN1A,GNB1L,JUN,MYC,NFKBIE,PRKCZ,PTGS2,RELB,RHEB,RRAS2,TP53RK
Oxytocin In Brain Signaling Pathway	red	2.46	0.0553	ADCYAP1,CACNA1H,DDIT3,GNB1L,GNG10,PNPLA8,PRKCZ,PTGS2,PTPN1,RGS2,RRAS2
Glioblastoma Multiforme Signaling	red	2.46	0.0585	CDKN1A,FZD3,IGF1R,MYC,PDGFB,RHOQ,RHOU,RND1,RRAS2,WNT1
ILK Signaling	red	2.43	0.0547	ACTA1,ACTC1,ACTG1,BMP2,JUN,MYC,PTGS2,RELB,RHOQ,RHOU,RND1
Cholecystokinin/Gastrin-mediated Signaling	red	2.42	0.0672	JUN,MAP2K3,PRKCZ,PTGS2,RHOQ,RHOU,RND1,RRAS2
MSP-RON Signaling In Macrophages Pathway	red	2.42	0.0672	ETV3,F12,JUN,PRKCZ,PTGS2,RELB,RRAS2,SOCS1
MYC Mediated Apoptosis Signaling	red	2.4	0.1	ADRB3,FAS,MYC,NGFR,PRKAG2
p38 MAPK Signaling	red	2.4	0.0667	DDIT3,FAS,HSPB3,HSPB7,MAP2K3,MYC,TIFA,TRAF6
Small Cell Lung Cancer Signaling	red	2.37	0.0729	MYC,NFKBIE,PA2G4,PTGS2,RELB,TRAF3,TRAF6
Arsenate Detoxification I (Glutaredoxin)	red	2.37	0.4	GSTO1,PNP
Adenosine Nucleotides Degradation II	red	2.37	0.188	ADA,ADAT3,PNP
Glioma Invasiveness Signaling	red	2.36	0.0822	CD44,RHOQ,RHOU,RND1,RRAS2,TIMP1
Clathrin-mediated Endocytosis Signaling	red	2.32	0.0529	ACTA1,ACTC1,ACTG1,AP2A2,GAK,LDLR,MYO1E,PDGFB,SH3GL1,SNX9,TFRC
Glioma Signaling	red	2.29	0.064	CAMK1,CAMK1D,CDKN1A,IGF1R,PA2G4,PDGFB,PRKCZ,RRAS2
4-1BB Signaling in T Lymphocytes	red	2.26	0.118	JUN,NFKBIE,RELB,TNFSF9
Neuropathic Pain Signaling In Dorsal Horn Neurons	red	2.25	0.0693	BDNF,CAMK1,CAMK1D,KCNN4,PRKAG2,PRKCZ,TAC1
Antiproliferative Role of Somatostatin Receptor 2	red	2.24	0.0779	CDKN1A,CTH,GNB1L,GNG10,RRAS2,SSTR2
Role Of Osteoblasts In Rheumatoid Arthritis Signaling Pathway	red	2.23	0.0492	BMP2,CLCF1,CSNK1A1,CTSL,DKK2,FZD3,IGF1R,LIF,LTB,PTGS2,TNFSF9,WNT1
mTOR Signaling	red	2.23	0.0514	EIF3B,EIF4A1,EIF4A3,GNB1L,PRKAG2,PRKCZ,RHEB,RHOQ,RHOU,RND1,RRAS2
Neurotrophin/TRK Signaling	red	2.22	0.0769	BDNF,JUN,MAP2K3,NGFR,RRAS2,SPRY2
ERK/MAPK Signaling	red	2.21	0.0512	DUSP4,DUSP6,HSPB3,HSPB7,MYC,NFATC1,PAK2,PPP1R10,PPP1R14C,PRKAG2,RRAS2
Role Of Osteoclasts In Rheumatoid Arthritis Signaling Pathway	red	2.2	0.0453	ADAM19,COL5A1,FOXO6,JUN,MAP2K3,NFATC1,NFKBIE,NGFR,PTPN1,RHOQ,RHOU,RND1,RRAS2,TRAF6
Role of JAK family kinases in IL-6-type Cytokine Signaling	red	2.19	0.0759	CLCF1,JUNB,LIF,MYC,SOCS1,TIMP1
Role of MAPK Signaling in Inhibiting the Pathogenesis of Influenza	red	2.19	0.0759	CCL2,JUN,MAP2K3,NFKBIE,PNPLA8,PTGS2
fMLP Signaling in Neutrophils	red	2.17	0.0611	GNA14,GNB1L,GNG10,NFATC1,NFKBIE,PRKCZ,RELB,RRAS2
Role of IL-17A in Arthritis	red	2.16	0.0877	CCL2,MAP2K3,NFKBIE,PTGS2,RELB
Purine Nucleotides Degradation II (Aerobic)	red	2.15	0.158	ADA,ADAT3,PNP
P2Y Purigenic Receptor Signaling Pathway	red	2.14	0.0602	GNB1L,GNG10,JUN,MYC,PRKAG2,PRKCZ,RELB,RRAS2
TWEAK Signaling	red	2.13	0.108	NFKBIE,RELB,TNFRSF12A,TRAF3
Production of Nitric Oxide and Reactive Oxygen Species in Macrophages	red	2.12	0.0524	JUN,NFKBIE,NGFR,PPP1R10,PPP1R14C,PRKCZ,RELB,RHOQ,RHOU,RND1
Inhibition of ARE-Mediated mRNA Degradation Pathway	red	2.12	0.0556	AGO2,EDC4,LTB,MAPK6,NGFR,PRKAG2,PSME4,SFN,TNFSF9
JAK/STAT Signaling	red	2.11	0.0732	CDKN1A,JUN,PTPN1,RELB,RRAS2,SOCS1
CLEAR Signaling Pathway	red	2.11	0.0456	ATP6V1C2,GNB1L,IGF1R,MAPK6,NGFR,PDGFB,PRKAG2,PRKCZ,RHEB,RRAGD,RRAS2,SESN2,SFN
LPS-stimulated MAPK Signaling	red	2.04	0.0706	JUN,MAP2K3,NFKBIE,PRKCZ,RELB,RRAS2
Endoplasmic Reticulum Stress Pathway	red	2.03	0.143	DDIT3,HSPA5,XBP1
Role of Osteoblasts, Osteoclasts and Chondrocytes in Rheumatoid Arthritis	red	2.03	0.0482	BMP2,CSNK1A1,DKK2,FZD3,JUN,MAP2K3,NFATC1,NFKBIE,NGFR,TRAF6,WNT1
Gap Junction Signaling	red	2.02	0.0505	ACTA1,ACTC1,ACTG1,CSNK1A1,CTH,HTR2A,PRKAG2,PRKCZ,RRAS2,TUBB2A
HIPPO signaling	red	2.01	0.0698	CD44,PPP1R10,PPP1R14C,SFN,TEAD4,WWTR1
Pulmonary Fibrosis Idiopathic Signaling Pathway	red	2.01	0.0429	ACTA1,ACTC1,ACTG1,COL5A1,EGR1,FOXO6,FZD3,JUN,MAP2K3,PDGFB,RELB,RRAS2,WNT1,WWTR1
Cardiac Hypertrophy Signaling	red	2.01	0.046	ADRB3,GNA14,GNB1L,GNG10,IGF1R,JUN,MAP2K3,PRKAG2,RHOQ,RHOU,RND1,RRAS2
Insulin Receptor Signaling	red	2.01	0.0571	PPP1R10,PPP1R14C,PRKAG2,PRKCZ,PTPN1,RHOQ,RRAS2,TRIP10
Androgen Signaling	red	2.01	0.0533	CACNA1H,GNA14,GNB1L,GNG10,JUN,PRKAG2,PRKCZ,RELB,TAF7
Role Of Chondrocytes In Rheumatoid Arthritis Signaling Pathway	red	1.99	0.0567	CCL2,EGR1,GNB1L,JUN,NGFR,PRKAG2,PTGS2,TRAF6
Antioxidant Action of Vitamin C	red	1.97	0.0614	GSTO1,NFKBIE,PNPLA8,RELB,SLC2A3,SLC2A8,TXNRD1
Role of MAPK Signaling in Promoting the Pathogenesis of Influenza	red	1.97	0.0614	ATP6V1C2,JUN,MAP2K3,NFKBIE,PNPLA8,PTGS2,RRAS2
CDX Gastrointestinal Cancer Signaling Pathway	red	1.96	0.0495	BMP2,CLCF1,FZD3,JUN,LIF,LTB,PTGS2,RELB,TNFSF9,WNT1
Regulation of Actin-based Motility by Rho	red	1.95	0.0609	ACTA1,ACTC1,BAIAP2,PAK2,RHOQ,RHOU,RND1
WNT/β-catenin Signaling	red	1.93	0.0517	CD44,CSNK1A1,DKK2,FZD3,JUN,MYC,SOX4,TLE3,WNT1
cAMP-mediated signaling	red	1.92	0.0466	ADRB3,AKAP12,AKAP13,CAMK1,CAMK1D,CHRM2,DUSP4,DUSP6,PDE4B,RGS12,RGS2
Activation of IRF by Cytosolic Pattern Recognition Receptors	red	1.92	0.0769	JUN,NFKBIE,RELB,TRAF3,TRAF6
Pyridoxal 5'-phosphate Salvage Pathway	red	1.92	0.0769	CDK8,CSNK1A1,MAP2K3,MAPK6,PAK2
Vitamin-C Transport	red	1.92	0.13	GSTO1,SLC2A3,TXNRD1
Sertoli Cell-Sertoli Cell Junction Signaling	red	1.91	0.0485	ACTA1,ACTC1,ACTG1,AFDN,JUN,MAP2K3,PRKAG2,RRAS2,TUBB2A,YBX3
Ceramide Signaling	red	1.9	0.0659	JUN,NGFR,PRKCZ,RELB,RRAS2,SPHK1
Virus Entry via Endocytic Pathways	red	1.9	0.0593	ACTA1,ACTC1,ACTG1,AP2A2,PRKCZ,RRAS2,TFRC
Crosstalk between Dendritic Cells and Natural Killer Cells	red	1.9	0.0659	ACTA1,ACTC1,ACTG1,FAS,LTB,RELB
Endocannabinoid Cancer Inhibition Pathway	red	1.89	0.0544	ATF3,CDKN1A,DDIT3,GNB1L,MAP2K3,MYC,PRKAG2,TRIB3
MIF Regulation of Innate Immunity	red	1.87	0.0909	JUN,NFKBIE,PTGS2,RELB
Renin-Angiotensin Signaling	red	1.84	0.0579	CCL2,JUN,PAK2,PRKAG2,PRKCZ,RELB,RRAS2
Neuroprotective Role of THOP1 in Alzheimer's Disease	red	1.84	0.0579	HTRA3,MASP1,PDYN,PNOC,PRKAG2,PRSS56,TAC1
Remodeling of Epithelial Adherens Junctions	red	1.84	0.0735	ACTA1,ACTC1,ACTG1,CLIP1,TUBB2A
Cardiac β-adrenergic Signaling	red	1.84	0.05	AKAP12,AKAP13,GNA14,GNB1L,GNG10,PDE4B,PPP1R10,PPP1R14C,PRKAG2
Integrin Signaling	red	1.83	0.0472	ACTA1,ACTC1,ACTG1,ARF4,PAK2,PDGFB,RHOQ,RHOU,RND1,RRAS2
Prolactin Signaling	red	1.82	0.0632	JUN,KCNMA1,MYC,PRKCZ,RRAS2,SOCS1
Breast Cancer Regulation by Stathmin1	red	1.81	0.0354	ADRB3,ARHGEF10,CAMK1,CAMK1D,CHRM2,FZD3,GLP2R,GNB1L,GNG10,GPR3,GPR68,HTR2A,JUN,PDGFB,PPP1R10,PPP1R14C,PRKAG2,PRKCZ,RRAS2,SSTR2,TUBB2A
Role of RIG1-like Receptors in Antiviral Innate Immunity	red	1.8	0.087	NFKBIE,RELB,TRAF3,TRAF6
Type II Diabetes Mellitus Signaling	red	1.79	0.0523	CACNA1H,MAFA,NFKBIE,NGFR,PRKAG2,PRKCZ,RELB,SOCS1
TGF-β Signaling	red	1.79	0.0625	BMP2,INHBA,JUN,MAP2K3,RRAS2,TRAF6
IL-10 Signaling	red	1.78	0.0519	BMP2,CDKN1A,JUN,MAP2K3,NFKBIE,PRKAG2,RELB,TRAF6
Acute Phase Response Signaling	red	1.77	0.0486	JUN,MAP2K3,NFKBIE,NGFR,RELB,RRAS2,SERPINF2,SOCS1,TRAF6
Oxytocin Signaling Pathway	red	1.77	0.0426	CTH,GNB1L,GNG10,HSPB3,HSPB7,MAPK6,NFATC1,PRKAG2,PRKCZ,PTGS2,RELB,RRAS2
Huntington's Disease Signaling	red	1.75	0.0424	AP2A2,BDNF,GNA14,GNB1L,GNG10,HAP1,HSPA5,IFT57,IGF1R,JUN,PRKCZ,PSME4
Apelin Muscle Signaling Pathway	red	1.74	0.0833	GNA14,GNB1L,GNG10,PRKAG2
Spliceosomal Cycle	red	1.71	0.0816	CDC5L,EIF4A3,RBM8A,SNIP1
G Beta Gamma Signaling	red	1.71	0.0543	CACNA1H,GNA14,GNB1L,GNG10,PRKAG2,PRKCZ,RRAS2
Aryl Hydrocarbon Receptor Signaling	red	1.7	0.0503	CDKN1A,FAS,GSTO1,HSPB3,HSPB7,JUN,MYC,RELB
ERK5 Signaling	red	1.7	0.0676	FOSL1,LIF,MYC,RRAS2,SFN
Cell Cycle: G2/M DNA Damage Checkpoint Regulation	red	1.68	0.08	CDC34,CDKN1A,GADD45A,SFN
FAT10 Cancer Signaling Pathway	red	1.68	0.08	MAD2L2,NFKBIE,NGFR,RELB
Caveolar-mediated Endocytosis Signaling	red	1.68	0.0667	ACTA1,ACTC1,ACTG1,DYRK3,PTPN1
L-cysteine Degradation II	red	1.68	1	CTH
Sperm Motility	red	1.68	0.0428	CACNA1H,DYRK3,GNA14,GNB1L,GNG10,IGF1R,MAP2K3,PDE4B,PNPLA8,PRKAG2,PRKCZ
GABA Receptor Signaling	red	1.66	0.053	AP2A2,CACNA1H,GABRG3,GNA14,GNB1L,GNG10,KCNN4
TNFR1 Signaling	red	1.65	0.0784	JUN,NFKBIE,PAK2,RELB
PPARα/RXRα Activation	red	1.64	0.0462	AP2A2,GNA14,JUN,MAP2K3,NFKBIE,PRKAG2,RELB,RRAS2,TRAF6
VDR/RXR Activation	red	1.61	0.0641	CDKN1A,GADD45A,MXD1,PRKCZ,SERPINB1
IL-7 Signaling Pathway	red	1.61	0.0641	FOXO6,JUN,MYC,NFATC1,SOCS1
STAT3 Pathway	red	1.61	0.0519	CDKN1A,IGF1R,MYC,NGFR,PDGFB,RRAS2,SOCS1
Senescence Pathway	red	1.59	0.0401	ATF3,CDKN1A,GADD45A,GADD45B,GADD45G,JUN,MAP2K3,MAPK6,NFATC1,PRKCZ,RRAS2,TRAF6
Pulmonary Healing Signaling Pathway	red	1.59	0.0452	FZD3,MYC,NFATC1,NGFR,PRKAG2,PRKCZ,RRAS2,WNT1,WWTR1
Neurovascular Coupling Signaling Pathway	red	1.59	0.0431	CACNA1H,CHRM2,CTH,GABRG3,KCNMA1,KCNN4,PNPLA8,PRKAG2,PTGS2,SLCO2A1
RAC Signaling	red	1.58	0.0511	BAIAP2,CD44,JUN,PAK2,PRKCZ,RELB,RRAS2
ID1 Signaling Pathway	red	1.56	0.0448	ATF3,BMP2,CDKN1A,EGR1,IGF1R,LIF,MYC,NGFR,RRAS2
Iron homeostasis signaling pathway	red	1.56	0.0507	ATP6V1C2,BMP2,CDC34,HBA1/HBA2,HBB,PDGFB,TFRC
α-Adrenergic Signaling	red	1.55	0.055	GNA14,GNB1L,GNG10,PRKAG2,PRKCZ,RRAS2
Estrogen-Dependent Breast Cancer Signaling	red	1.55	0.0617	HSD17B7,IGF1R,JUN,RELB,RRAS2
Chemokine Signaling	red	1.55	0.0617	CAMK1,CAMK1D,CCL2,JUN,RRAS2
Lymphotoxin β Receptor Signaling	red	1.54	0.0727	LTB,RELB,TRAF3,TRAF6
Gαi Signaling	red	1.53	0.05	CHRM2,GNA14,GNB1L,GNG10,PRKAG2,RGS12,RRAS2
TNFR2 Signaling	red	1.53	0.0938	JUN,NFKBIE,RELB
Coronavirus Pathogenesis Pathway	red	1.53	0.0441	CCL2,CTSL,DDIT3,JUN,NFKBIE,PA2G4,PTGS2,RELB,TRAF3
Insulin Secretion Signaling Pathway	red	1.52	0.0404	AGO2,CACNA1H,EIF4A1,EIF4A3,GNA14,MAFA,PRKAG2,PRKCZ,SEC61A1,SLC2A3,SLC2A8
CD27 Signaling in Lymphocytes	red	1.49	0.0702	JUN,MAP2K3,NFKBIE,RELB
Role of MAPK Signaling in the Pathogenesis of Influenza	red	1.49	0.0595	CCL2,MAP2K3,PNPLA8,PTGS2,RRAS2
PEDF Signaling	red	1.49	0.0595	BDNF,FAS,NFKBIE,RELB,RRAS2
BAG2 Signaling Pathway	red	1.49	0.0595	CDKN1A,HSPA5,MYC,PSME4,RELB
Agranulocyte Adhesion and Diapedesis	red	1.46	0.0429	ACTA1,ACTC1,ACTG1,CCL2,CCL3L1,CCL3L3,CCL4L1/CCL4L2,CXCL14,SDC4
PDGF Signaling	red	1.43	0.0575	JUN,MYC,PDGFB,RRAS2,SPHK1
Neuroinflammation Signaling Pathway	red	1.42	0.0379	BDNF,CCL2,FAS,GABRG3,JUN,MAPK6,NFATC1,PTGS2,RELB,TRAF3,TRAF6,WNT1
PCP (Planar Cell Polarity) Pathway	red	1.42	0.0667	FZD3,JUN,JUNB,WNT1
Endocannabinoid Neuronal Synapse Pathway	red	1.41	0.047	CACNA1H,GNA14,GNB1L,GNG10,MAPK6,PRKAG2,PTGS2
Semaphorin Signaling in Neurons	red	1.4	0.0656	PAK2,RHOQ,RHOU,RND1
MIF-mediated Glucocorticoid Regulation	red	1.4	0.0833	NFKBIE,PTGS2,RELB
Dilated Cardiomyopathy Signaling Pathway	red	1.4	0.0467	ACTA1,ACTC1,ACTG1,CACNA1H,CAMK1,CAMK1D,PRKAG2
Cellular Effects of Sildenafil (Viagra)	red	1.4	0.0467	ACTA1,ACTC1,ACTG1,KCNN4,PABPC4,PDE4B,PRKAG2
PTEN Signaling	red	1.38	0.0464	CDKN1A,FOXO6,IGF1R,NGFR,PRKCZ,RELB,RRAS2
UDP-D-xylose and UDP-D-glucuronate Biosynthesis	red	1.38	0.5	UGDH
Xanthine and Xanthosine Salvage	red	1.38	0.5	PNP
Cysteine Biosynthesis/Homocysteine Degradation	red	1.38	0.5	CTH
Unfolded protein response	red	1.38	0.0556	DDIT3,DNAJB5,HSPA5,INSIG1,XBP1
Corticotropin Releasing Hormone Signaling	red	1.37	0.0461	BDNF,CACNA1H,CTH,JUN,PRKAG2,PRKCZ,PTGS2
Acute Myeloid Leukemia Signaling	red	1.36	0.0549	MAP2K3,MYC,PIM2,RELB,RRAS2
RANK Signaling in Osteoclasts	red	1.36	0.0549	JUN,NFATC1,NFKBIE,RELB,TRAF6
BMP signaling pathway	red	1.36	0.0549	BMP2,JUN,PRKAG2,RELB,RRAS2
Thrombopoietin Signaling	red	1.36	0.0635	JUN,MYC,PRKCZ,RRAS2
LXR/RXR Activation	red	1.34	0.0488	CCL2,LDLR,NGFR,PTGS2,RELB,SERPINF2
Actin Nucleation by ARP-WASP Complex	red	1.33	0.0538	BAIAP2,RHOQ,RHOU,RND1,RRAS2
ERBB Signaling	red	1.33	0.0538	JUN,MAP2K3,PAK2,PRKCZ,RRAS2
Sirtuin Signaling Pathway	red	1.32	0.0375	ATG101,DOT1L,DUSP6,GADD45A,GADD45B,GADD45G,JUN,MAPK6,MYC,RELB,TIMM44
Role of Pattern Recognition Receptors in Recognition of Bacteria and Viruses	red	1.32	0.0449	CLCF1,LIF,LTB,PRKCZ,RELB,TNFSF9,TRAF6
Induction of Apoptosis by HIV1	red	1.32	0.0615	FAS,NFKBIE,NGFR,RELB
1D-myo-inositol Hexakisphosphate Biosynthesis II (Mammalian)	red	1.31	0.118	INPP5A,ITPKC
D-myo-inositol (1,3,4)-trisphosphate Biosynthesis	red	1.31	0.118	INPP5A,ITPKC
Epithelial Adherens Junction Signaling	red	1.31	0.0446	AFDN,BAIAP2,IGF1R,PAK2,PRKAG2,RRAS2,SFN
Gαs Signaling	red	1.31	0.048	ADRB3,GNA14,GNB1L,GNG10,PRKAG2,RGS2
Ovarian Cancer Signaling	red	1.3	0.0443	CD44,FZD3,PA2G4,PRKAG2,PTGS2,RRAS2,WNT1
Endocannabinoid Developing Neuron Pathway	red	1.28	0.0472	GNB1L,GNG10,MAP2K3,MAPK6,PRKAG2,RRAS2
Estrogen Receptor Signaling	red	1.28	0.0342	CDK8,CDKN1A,FOXO6,GNA14,GNB1L,GNG10,IGF1R,JUN,MYC,PRKAG2,PRKCZ,RELB,RRAS2,SRA1
Hepatic Fibrosis / Hepatic Stellate Cell Activation	red	1.27	0.0412	CCL2,COL5A1,FAS,IGF1R,NGFR,PDGFB,RELB,TIMP1
Endothelin-1 Signaling	red	1.27	0.0412	GNA14,JUN,MAPK6,MYC,PNPLA8,PRKCZ,PTGS2,RRAS2
Salvage Pathways of Pyrimidine Ribonucleotides	red	1.26	0.0515	CDK8,CSNK1A1,MAP2K3,MAPK6,PAK2
Cell Cycle: G1/S Checkpoint Regulation	red	1.26	0.0588	CDC34,CDKN1A,MYC,PA2G4
VEGF Signaling	red	1.23	0.0505	ACTA1,ACTC1,ACTG1,RRAS2,SFN
ATM Signaling	red	1.22	0.05	CDKN1A,GADD45A,GADD45B,GADD45G,JUN
Adrenomedullin signaling pathway	red	1.22	0.0402	CTH,GNA14,KCNN4,MAP2K3,MAPK6,PRKAG2,RELB,RRAS2
Synaptic Long Term Potentiation	red	1.21	0.0455	GNA14,PPP1R10,PPP1R14C,PRKAG2,PRKCZ,RRAS2
Guanine and Guanosine Salvage I	red	1.21	0.333	PNP
Ascorbate Recycling (Cytosolic)	red	1.21	0.333	GSTO1
Adenine and Adenosine Salvage I	red	1.21	0.333	PNP
L-serine Degradation	red	1.21	0.333	SDS
N-acetylglucosamine Degradation I	red	1.21	0.333	AMDHD2
CCR3 Signaling in Eosinophils	red	1.19	0.0448	GNA14,GNB1L,GNG10,PAK2,PRKCZ,RRAS2
Sumoylation Pathway	red	1.17	0.0485	FAS,JUN,RHOQ,RHOU,RND1
Mouse Embryonic Stem Cell Pluripotency	red	1.16	0.0481	FZD3,ID2,LIF,MYC,RRAS2
AMPK Signaling	red	1.14	0.0372	ADRB3,CDKN1A,FOXO6,GNA14,GNB1L,GNG10,MAP2K3,PRKAG2,RAB39A
Apelin Pancreas Signaling Pathway	red	1.14	0.0652	DDIT3,PRKAG2,RELB
Chronic Myeloid Leukemia Signaling	red	1.12	0.0467	CDKN1A,MYC,PA2G4,RELB,RRAS2
Paxillin Signaling	red	1.12	0.0467	ACTA1,ACTC1,ACTG1,PAK2,RRAS2
MSP-RON Signaling In Cancer Cells Pathway	red	1.12	0.0429	F12,JUN,MYC,RELB,RRAS2,SFN
Role of IL-17F in Allergic Inflammatory Airway Diseases	red	1.12	0.0638	CCL2,RELB,TRAF6
Angiopoietin Signaling	red	1.11	0.0526	NFKBIE,PAK2,RELB,RRAS2
Hypoxia Signaling in the Cardiovascular System	red	1.11	0.0526	CDC34,JUN,NFKBIE,UBE2H
Superpathway of D-myo-inositol (1,4,5)-trisphosphate Metabolism	red	1.11	0.0909	INPP5A,ITPKC
Hereditary Breast Cancer Signaling	red	1.09	0.0423	CDKN1A,GADD45A,GADD45B,GADD45G,RRAS2,SFN
Spermine and Spermidine Degradation I	red	1.09	0.25	SAT1
N-acetylglucosamine Degradation II	red	1.09	0.25	AMDHD2
NF-κB Activation by Viruses	red	1.08	0.0513	NFKBIE,PRKCZ,RELB,RRAS2
Toll-like Receptor Signaling	red	1.08	0.0513	JUN,MAP2K3,RELB,TRAF6
Apelin Cardiac Fibroblast Signaling Pathway	red	1.08	0.087	PRKAG2,SPHK1
Renal Cell Carcinoma Signaling	red	1.07	0.0506	JUN,PAK2,PDGFB,RRAS2
Thyroid Cancer Signaling	red	1.07	0.0506	BDNF,JUN,MYC,RRAS2
UVC-Induced MAPK Signaling	red	1.03	0.0588	JUN,PRKCZ,RRAS2
CREB Signaling in Neurons	red	1.03	0.0297	ADRB3,CACNA1H,CHRM2,FZD3,GLP2R,GNA14,GNB1L,GNG10,GPR3,GPR68,HTR2A,IGF1R,NGFR,PDGFB,PRKAG2,PRKCZ,RRAS2,SSTR2
Prostate Cancer Signaling	red	1.03	0.0439	CDKN1A,NFKBIE,PA2G4,RELB,RRAS2
BEX2 Signaling Pathway	red	1.02	0.0488	CDKN1A,JUN,NGFR,RELB
Calcium Signaling	red	1.02	0.0364	ACTA1,ACTC1,CACNA1H,CAMK1,CAMK1D,NFATC1,PRKAG2,RCAN1
Semaphorin Neuronal Repulsive Signaling Pathway	red	1.01	0.04	CD44,MAP2K3,PAK2,PDE4B,PRKAG2,RND1
CMP-N-acetylneuraminate Biosynthesis I (Eukaryotes)	red	0.996	0.2	NANS
Role of JAK1, JAK2 and TYK2 in Interferon Signaling	red	0.983	0.0769	RELB,SOCS1
Estrogen-mediated S-phase Entry	red	0.983	0.0769	CDKN1A,MYC
Airway Pathology in Chronic Obstructive Pulmonary Disease	red	0.979	0.0424	CCL2,CLCF1,LIF,LTB,TNFSF9
GPCR-Mediated Nutrient Sensing in Enteroendocrine Cells	red	0.979	0.0424	CACNA1H,GNA14,GNG10,PRKAG2,PRKCZ
Macrophage Classical Activation Signaling Pathway	red	0.975	0.037	CLCF1,LIF,LTB,NFKBIE,SOCS1,TNFSF9,TRAF6
Granulocyte Adhesion and Diapedesis	red	0.975	0.037	CCL2,CCL3L1,CCL3L3,CCL4L1/CCL4L2,CXCL14,NGFR,SDC4
Sphingosine-1-phosphate Signaling	red	0.959	0.0417	PDGFB,RHOQ,RHOU,RND1,SPHK1
NGF Signaling	red	0.959	0.0417	NGFR,PRKCZ,RELB,RRAS2,TRAF6
Xenobiotic Metabolism PXR Signaling Pathway	red	0.947	0.0365	GSTO1,HS3ST2,PPP1R10,PPP1R14C,PRKAG2,PRKCZ,SRA1
Leukocyte Extravasation Signaling	red	0.939	0.0363	ACTA1,ACTC1,ACTG1,AFDN,CD44,PRKCZ,TIMP1
IL-15 Production	red	0.924	0.0407	DYRK3,IGF1R,MAP2K3,PRKCZ,RELB
Chondroitin and Dermatan Biosynthesis	red	0.921	0.167	CSGALNACT2
Zymosterol Biosynthesis	red	0.921	0.167	HSD17B7
Regulation of the Epithelial-Mesenchymal Transition Pathway	red	0.921	0.0359	EGR1,FZD3,ID2,MAP2K3,RELB,RRAS2,WNT1
Role of NANOG in Mammalian Embryonic Stem Cell Pluripotency	red	0.914	0.0403	BMP2,FZD3,LIF,RRAS2,WNT1
RHOA Signaling	red	0.914	0.0403	ACTA1,ACTC1,ACTG1,BAIAP2,IGF1R
Immunogenic Cell Death Signaling Pathway	red	0.91	0.0444	DAPK3,DDIT3,HSPA5,NGFR
Cancer Drug Resistance By Drug Efflux	red	0.91	0.0517	FOXO6,PTGS2,RRAS2
Natural Killer Cell Signaling	red	0.896	0.0354	HSPA5,MAP2K3,NFATC1,PAK2,RELB,RRAS2,TRAF6
Synaptic Long Term Depression	red	0.896	0.0354	CACNA1H,CTH,GNA14,IGF1R,PNPLA8,PRKCZ,RRAS2
Protein Ubiquitination Pathway	red	0.896	0.0328	CDC34,DNAJB5,HSPA5,HSPB3,HSPB7,NEDD4L,TRAF6,UBE2H,USP3
14-3-3-mediated Signaling	red	0.883	0.0394	JUN,PRKCZ,RRAS2,SFN,TUBB2A
PI3K/AKT Signaling	red	0.883	0.035	CDKN1A,NFKBIE,PTGS2,RELB,RHEB,RRAS2,SFN
HOTAIR Regulatory Pathway	red	0.883	0.0368	AGO2,CD44,CDKN1A,MYC,RELB,WNT1
Dermatan Sulfate Biosynthesis	red	0.876	0.05	CSGALNACT2,DSEL,HS3ST2
Macrophage Alternative Activation Signaling Pathway	red	0.866	0.0347	GNB1L,JUN,KDM6B,MYC,NFKBIE,RELB,SOCS1
Fcγ Receptor-mediated Phagocytosis in Macrophages and Monocytes	red	0.863	0.0426	ACTA1,ACTC1,ACTG1,PRKCZ
Thioredoxin Pathway	red	0.857	0.143	TXNRD1
Phosphatidylcholine Biosynthesis I	red	0.857	0.143	CHKA
S100 Family Signaling Pathway	red	0.848	0.0272	ADRB3,BDNF,CACNA1H,CDKN1A,CHRM2,FZD3,GLP2R,GPR3,GPR68,HTR2A,JUN,MAP2K3,MAPK6,PRKAG2,PRKCZ,S100A16,SERPINF2,SSTR2,TRAF3,TRAF6,WNT1
IL-2 Signaling	red	0.845	0.0484	JUN,RRAS2,SOCS1
HGF Signaling	red	0.833	0.0379	CDKN1A,JUN,PRKCZ,PTGS2,RRAS2
Gα12/13 Signaling	red	0.824	0.0376	CDH11,JUN,NFKBIE,RELB,RRAS2
Atherosclerosis Signaling	red	0.824	0.0376	CCL2,PDGFB,PNPLA8,RELB,TNFRSF12A
Aldosterone Signaling in Epithelial Cells	red	0.804	0.0349	DNAJB5,HSPA5,HSPB3,HSPB7,KCNMA1,PRKCZ
Sphingomyelin Metabolism	red	0.804	0.125	SGMS2
ERB2-ERBB3 Signaling	red	0.801	0.0462	JUN,MYC,RRAS2
IL-12 Signaling and Production in Macrophages	red	0.793	0.0368	JUN,NFKBIE,PRKCZ,RELB,TRAF6
WNT/Ca+ pathway	red	0.788	0.0455	FZD3,NFATC1,RELB
Glutamate Receptor Signaling	red	0.788	0.0455	GNB1L,GNG10,HOMER1
Xenobiotic Metabolism Signaling	red	0.785	0.0309	CAMK1,CAMK1D,GSTO1,HS3ST2,MAP2K3,PRKCZ,RELB,RRAS2,SRA1
White Adipose Tissue Browning Pathway	red	0.777	0.0362	ADRB3,BDNF,CACNA1H,PRKAG2,VGF
Coagulation System	red	0.775	0.0571	F12,SERPINF2
IL-17A Signaling in Airway Cells	red	0.775	0.0448	NFKBIE,RELB,TRAF6
Adipogenesis pathway	red	0.767	0.036	BMP2,DDIT3,FZD3,NOCT,XBP1
Phosphatidylethanolamine Biosynthesis II	red	0.757	0.111	CHKA
Apoptosis Signaling	red	0.752	0.0385	FAS,NFKBIE,RELB,RRAS2
Regulation of eIF4 and p70S6K Signaling	red	0.735	0.0331	AGO2,EIF3B,EIF4A1,EIF4A3,PRKCZ,RRAS2
Growth Hormone Signaling	red	0.724	0.0423	IGF1R,PRKCZ,SOCS1
Multiple Sclerosis Signaling Pathway	red	0.721	0.0315	CLCF1,DUSP6,FAS,LIF,LTB,MASP1,TNFSF9
Prostanoid Biosynthesis	red	0.717	0.1	PTGS2
Glycine Betaine Degradation	red	0.717	0.1	SDS
Melatonin Signaling	red	0.712	0.0417	MAP2K3,PRKAG2,PRKCZ
Basal Cell Carcinoma Signaling	red	0.712	0.0417	BMP2,FZD3,WNT1
Ephrin B Signaling	red	0.712	0.0417	GNA14,GNB1L,GNG10
Netrin Signaling	red	0.712	0.0417	CACNA1H,NFATC1,PRKAG2
Kinetochore Metaphase Signaling Pathway	red	0.684	0.036	H2AZ1,MAD2L2,PPP1R10,PPP1R14C
GDNF Family Ligand-Receptor Interactions	red	0.666	0.0395	DOK5,JUN,RRAS2
Macropinocytosis Signaling	red	0.666	0.0395	PDGFB,PRKCZ,RRAS2
Factors Promoting Cardiogenesis in Vertebrates	red	0.654	0.0327	BMP2,FZD3,MYC,PRKCZ,WNT1
Role of WNT/GSK-3β Signaling in the Pathogenesis of Influenza	red	0.644	0.0385	CSNK1A1,FZD3,WNT1
IL-13 Signaling Pathway	red	0.64	0.0345	FOSL2,JUN,SOCS1,TRAF6
Bladder Cancer Signaling	red	0.64	0.0345	CDKN1A,MYC,PA2G4,RRAS2
Role of Tissue Factor in Cancer	red	0.64	0.0345	CCN1,EGR1,GNA14,RRAS2
Osteoarthritis Pathway	red	0.635	0.0297	BMP2,FZD3,PRKAG2,PTGS2,RELB,SDC4,SPHK1
IL-3 Signaling	red	0.633	0.038	JUN,PRKCZ,RRAS2
Neuregulin Signaling	red	0.631	0.0342	ERRFI1,MYC,PRKCZ,RRAS2
BER (Base Excision Repair) Pathway	red	0.625	0.0455	MAP2K3,MBD4
Dopamine Receptor Signaling	red	0.623	0.0375	PPP1R10,PPP1R14C,PRKAG2
Cholesterol Biosynthesis I	red	0.616	0.0769	HSD17B7
NAD Phosphorylation and Dephosphorylation	red	0.616	0.0769	PXYLP1
Cholesterol Biosynthesis II (via 24,25-dihydrolanosterol)	red	0.616	0.0769	HSD17B7
Guanosine Nucleotides Degradation III	red	0.616	0.0769	PNP
Cholesterol Biosynthesis III (via Desmosterol)	red	0.616	0.0769	HSD17B7
UDP-N-acetyl-D-galactosamine Biosynthesis II	red	0.616	0.0769	UAP1
Coronavirus Replication Pathway	red	0.611	0.0444	CTSL,TUBB2A
DNA damage-induced 14-3-3σ Signaling	red	0.597	0.0435	CDKN1A,SFN
Ephrin Receptor Signaling	red	0.593	0.0297	GNA14,GNB1L,GNG10,PAK2,PDGFB,RRAS2
Actin Cytoskeleton Signaling	red	0.59	0.0287	ACTA1,ACTC1,ACTG1,BAIAP2,PAK2,PDGFB,RRAS2
Urate Biosynthesis/Inosine 5'-phosphate Degradation	red	0.588	0.0714	PNP
Colanic Acid Building Blocks Biosynthesis	red	0.588	0.0714	UGDH
Dermatan Sulfate Biosynthesis (Late Stages)	red	0.583	0.0426	DSEL,HS3ST2
Retinol Biosynthesis	red	0.583	0.0426	DAGLB,RDH10
RAR Activation	red	0.577	0.0293	JUN,PRKAG2,PRKCZ,RDH10,RELB,SRA1
Cyclins and Cell Cycle Regulation	red	0.573	0.0353	CDC34,CDKN1A,PA2G4
PFKFB4 Signaling Pathway	red	0.57	0.0417	MAP2K3,PRKAG2
Pancreatic Adenocarcinoma Signaling	red	0.561	0.0317	CDKN1A,PA2G4,PTGS2,RELB
Regulation Of The Epithelial Mesenchymal Transition In Development Pathway	red	0.556	0.0345	FZD3,RELB,WNT1
Melanoma Signaling	red	0.547	0.04	CDKN1A,RRAS2
Chondroitin Sulfate Biosynthesis (Late Stages)	red	0.547	0.04	CSGALNACT2,HS3ST2
Ribonucleotide Reductase Signaling Pathway	red	0.539	0.0294	CDC34,CDKN1A,GNB1L,JUN,MYC
Extrinsic Prothrombin Activation Pathway	red	0.539	0.0625	F12
Chondroitin Sulfate Degradation (Metazoa)	red	0.539	0.0625	CEMIP
D-myo-inositol (1,4,5)-trisphosphate Degradation	red	0.539	0.0625	INPP5A
Amyloid Processing	red	0.535	0.0392	CSNK1A1,PRKAG2
UVB-Induced MAPK Signaling	red	0.523	0.0385	JUN,PRKCZ
RAN Signaling	red	0.517	0.0588	KPNA1
Dermatan Sulfate Degradation (Metazoa)	red	0.517	0.0588	CEMIP
Pyroptosis Signaling Pathway	red	0.504	0.0323	NGFR,PRKAG2,TRAF3
Differential Regulation of Cytokine Production in Macrophages and T Helper Cells by IL-17A and IL-17F	red	0.496	0.0556	CCL2
Isoleucine Degradation I	red	0.496	0.0556	SDS
Cell Cycle Control of Chromosomal Replication	red	0.48	0.0357	CDK3,CDK8
Reelin Signaling in Neurons	red	0.479	0.029	AFDN,ARHGEF10,MAP2K3,VLDLR
TEC Kinase Signaling	red	0.474	0.0242	ACTA1,ACTC1,ACTG1,FAS,GNA14,GNB1L,GNG10,PAK2,PRKCZ,RELB,RHOQ,RHOU,RND1,TNFRSF10B
Chondroitin Sulfate Biosynthesis	red	0.46	0.0345	CSGALNACT2,HS3ST2
Synaptogenesis Signaling Pathway	red	0.46	0.0254	AFDN,AP2A2,BDNF,CDH11,PRKAG2,RRAS2,SGTA,VLDLR
Dopamine-DARPP32 Feedback in cAMP Signaling	red	0.449	0.0269	CSNK1A1,PPP1R10,PPP1R14C,PRKAG2,PRKCZ
Xenobiotic Metabolism General Signaling Pathway	red	0.449	0.028	GSTO1,MAP2K3,PRKCZ,RRAS2
Valine Degradation I	red	0.442	0.0476	SDS
Fatty Acid α-oxidation	red	0.442	0.0476	PTGS2
Endometrial Cancer Signaling	red	0.441	0.0333	MYC,RRAS2
Putrescine Degradation III	red	0.427	0.0455	SAT1
Role of JAK2 in Hormone-like Cytokine Signaling	red	0.424	0.0323	PTPN1,SOCS1
Xenobiotic Metabolism CAR Signaling Pathway	red	0.424	0.0262	GSTO1,HS3ST2,MAP2K3,PRKCZ,SRA1
Differential Regulation of Cytokine Production in Intestinal Epithelial Cells by IL-17A and IL-17F	red	0.411	0.0435	CCL2
The Visual Cycle	red	0.411	0.0435	RDH10
NAD Signaling Pathway	red	0.405	0.0265	H2BC12,PDGFB,PRKAG2,SLC7A5
Phagosome Formation	red	0.402	0.023	ADRB3,CHRM2,CLIP1,FZD3,GLP2R,GPR3,GPR68,HTR2A,MAP2K3,MAPK6,PAK2,PNPLA8,PRKCZ,RRAS2,SPHK1,SSTR2
Telomerase Signaling	red	0.399	0.0278	CDKN1A,MYC,RRAS2
Tumoricidal Function of Hepatic Natural Killer Cells	red	0.397	0.0417	FAS
Role of PI3K/AKT Signaling in the Pathogenesis of Influenza	red	0.39	0.0303	NFKBIE,RELB
CDP-diacylglycerol Biosynthesis I	red	0.384	0.04	AGPAT4
Necroptosis Signaling Pathway	red	0.379	0.0256	FAS,NGFR,TIMM44,TNFRSF10B
ERBB4 Signaling	red	0.375	0.0294	PRKCZ,RRAS2
IL-17A Signaling in Gastric Cells	red	0.371	0.0385	JUN
Gustation Pathway	red	0.37	0.0246	CACNA1H,DAGLB,GABRG3,KCNN4,PRKAG2
Phagosome Maturation	red	0.369	0.0253	ATP6V1C2,CTSL,TUBB2A,VPS37B
Role of JAK1 and JAK3 in γc Cytokine Signaling	red	0.368	0.029	RRAS2,SOCS1
Eicosanoid Signaling	red	0.361	0.0286	PNPLA8,PTGS2
Cardiomyocyte Differentiation via BMP Receptors	red	0.359	0.037	BMP2
NAD Salvage Pathway II	red	0.359	0.037	PXYLP1
Phosphatidylglycerol Biosynthesis II (Non-plastidic)	red	0.359	0.037	AGPAT4
Apelin Liver Signaling Pathway	red	0.359	0.037	FAS
PAK Signaling	red	0.348	0.0256	PAK2,PDGFB,RRAS2
Cysteine Biosynthesis III (mammalia)	red	0.347	0.0357	CTH
Fc Epsilon RI Signaling	red	0.342	0.0254	MAP2K3,PRKCZ,RRAS2
Glucocorticoid Receptor Signaling	red	0.341	0.0223	CCL2,CDKN1A,HSPA5,JUN,MYC,NFATC1,NFKBIE,PRKAG2,PTGS2,RRAS2,SRA1,TAF7,TRAF6
Superpathway of Cholesterol Biosynthesis	red	0.336	0.0345	HSD17B7
Nitric Oxide Signaling in the Cardiovascular System	red	0.332	0.025	ADRB3,PRKAG2,PRKCZ
Th1 Pathway	red	0.321	0.0246	NFATC1,NFIL3,SOCS1
Sonic Hedgehog Signaling	red	0.315	0.0323	PRKAG2
TREM1 Signaling	red	0.314	0.026	CCL2,RELB
Th1 and Th2 Activation Pathway	red	0.308	0.0233	JUN,NFATC1,NFIL3,SOCS1
GP6 Signaling Pathway	red	0.298	0.0236	COL5A1,LAMB3,PRKCZ
Role of BRCA1 in DNA Damage Response	red	0.297	0.025	CDKN1A,GADD45A
Airway Inflammation in Asthma	red	0.297	0.0303	CCL2
Heparan Sulfate Biosynthesis (Late Stages)	red	0.291	0.0247	GLCE,HS3ST2
Inhibition of Angiogenesis by TSP1	red	0.287	0.0294	JUN
Oxytocin In Spinal Neurons Signaling Pathway	red	0.279	0.0286	CTH
IL-9 Signaling	red	0.279	0.0286	RELB
Fatty Acid β-oxidation I	red	0.279	0.0286	SDS
TR/RXR Activation	red	0.275	0.0238	LDLR,TRH
VEGF Family Ligand-Receptor Interactions	red	0.275	0.0238	PRKCZ,RRAS2
Interferon Signaling	red	0.271	0.0278	SOCS1
Glutathione-mediated Detoxification	red	0.263	0.027	GSTO1
Complement System	red	0.263	0.027	MASP1
SNARE Signaling Pathway	red	0.26	0.0221	PRKAG2,RAB39A,SGTA
Xenobiotic Metabolism AHR Signaling Pathway	red	0.26	0.023	GSTO1,RELB
Cell Cycle Regulation by BTG Family Proteins	red	0.256	0.0263	NOCT
Pyrimidine Ribonucleotides Interconversion	red	0.256	0.0263	NUDT15
Notch Signaling	red	0.256	0.0263	HES7
Heparan Sulfate Biosynthesis	red	0.254	0.0227	GLCE,HS3ST2
MicroRNA Biogenesis Signaling Pathway	red	0.253	0.0214	AGO2,MYC,PDGFB,RRAS2
Inhibition of Matrix Metalloproteases	red	0.248	0.0256	TIMP1
Apelin Adipocyte Signaling Pathway	red	0.236	0.0217	MAPK6,PRKAG2
Pyrimidine Ribonucleotides De Novo Biosynthesis	red	0.234	0.0244	NUDT15
Superpathway of Methionine Degradation	red	0.234	0.0244	CTH
Intrinsic Prothrombin Activation Pathway	red	0.228	0.0238	F12
Retinoate Biosynthesis I	red	0.228	0.0238	RDH10
Non-Small Cell Lung Cancer Signaling	red	0.227	0.0213	PA2G4,RRAS2
Oncostatin M Signaling	red	0.222	0.0233	RRAS2
Estrogen Biosynthesis	red	0.21	0.0222	HSD17B7
Serotonin Receptor Signaling	red	0.21	0.0222	HTR2A
tRNA Splicing	red	0.204	0.0217	PDE4B
IL-23 Signaling Pathway	red	0.204	0.0217	RELB
nNOS Signaling in Neurons	red	0.199	0.0213	PRKCZ
Ephrin A Signaling	red	0.199	0.0213	NGFR
Neutrophil Extracellular Trap Signaling Pathway	red	0	0.0145	COL5A1,MAP2K3,PNPLA8,PRKCZ,SERPINB1,TIMM44
LPS/IL-1 Mediated Inhibition of RXR Function	red	0	0.0197	GSTO1,HS3ST2,JUN,NGFR,TRAF6
FXR/RXR Activation	red	0	0.0159	SERPINF2,VLDLR
PXR/RXR Activation	red	0	0.0154	PRKAG2
Role of NFAT in Regulation of the Immune Response	red	0	0.0106	CSNK1A1,GNA14,GNB1L,GNG10,JUN,KPNA1,NFATC1,NFKBIE,RCAN1,RELB,RRAS2
FcγRIIB Signaling in B Lymphocytes	red	0	0.00375	CACNA1H,RRAS2
CCR5 Signaling in Macrophages	red	0	0.014	CACNA1H,FAS,GNA14,GNB1L,GNG10,JUN,PRKCZ
Calcium-induced T Lymphocyte Apoptosis	red	0	0.00217	PRKCZ
Cytotoxic T Lymphocyte-mediated Apoptosis of Target Cells	red	0	0.00235	FAS
CTLA4 Signaling in Cytotoxic T Lymphocytes	red	0	0.00658	AP2A2,JUN,NFATC1,RRAS2
T Helper Cell Differentiation	red	0	0.00212	NGFR
CD28 Signaling in T Helper Cells	red	0	0.00774	JUN,NFATC1,NFKBIE,RELB
IL-15 Signaling	red	0	0.00756	GNB1L,MYC,RELB,RRAS2
Dendritic Cell Maturation	red	0	0.00839	LTB,NFKBIE,NGFR,RELB,TRAF6
CNTF Signaling	red	0	0.0175	RRAS2
ICOS-ICOSL Signaling in T Helper Cells	red	0	0.00592	NFATC1,NFKBIE,RELB
Lipid Antigen Presentation by CD1	red	0	0.00241	AP2A2
Mitotic Roles of Polo-Like Kinase	red	0	0.0149	PLK3
Role of CHK Proteins in Cell Cycle Checkpoint Control	red	0	0.0172	CDKN1A
FLT3 Signaling in Hematopoietic Progenitor Cells	red	0	0.0122	RRAS2
Melanocyte Development and Pigmentation Signaling	red	0	0.0204	PRKAG2,RRAS2
Type I Diabetes Mellitus Signaling	red	0	0.0138	FAS,MAP2K3,NFKBIE,NGFR,RELB,SOCS1,TRAF6
Primary Immunodeficiency Signaling	red	0	0.0169	ADA
Allograft Rejection Signaling	red	0	0.00205	FAS
Autoimmune Thyroid Disease Signaling	red	0	0.00218	FAS
Graft-versus-Host Disease Signaling	red	0	0.00224	FAS
p70S6K Signaling	red	0	0.00516	PRKCZ,RRAS2,SFN
G Protein Signaling Mediated by Tubby	red	0	0.00855	GNA14,GNB1L,GNG10,MYC
Communication between Innate and Adaptive Immune Cells	red	0	0.00107	CCL3L3
Systemic Lupus Erythematosus Signaling	red	0	0.00375	JUN,NFATC1,PIM2,RRAS2
CDC42 Signaling	red	0	0.0104	BAIAP2,CLIP1,FNBP1L,JUN,PAK2,PRKCZ
FAK Signaling	red	0	0.0154	ADRB3,AGO2,CHRM2,FZD3,GLP2R,GPR3,GPR68,HTR2A,IGF1R,JUN,MYC,PAK2,RRAS2,SH3GL1,SOCS1,SSTR2
Retinoic acid Mediated Apoptosis Signaling	red	0	0.0167	TNFRSF10B
Phospholipase C Signaling	red	0	0.00892	ARHGEF10,GNB1L,GNG10,NFATC1,PRKCZ,RELB,RHOQ,RHOU,RND1,RRAS2
Altered T Cell and B Cell Signaling in Rheumatoid Arthritis	red	0	0.00426	FAS,LTB,RELB,TRAF3
Leptin Signaling in Obesity	red	0	0.0132	PRKAG2
Regulation of IL-2 Expression in Activated and Anergic T Lymphocytes	red	0	0.013	JUN,NFATC1,NFKBIE,PABPC4,RELB,RRAS2
NUR77 Signaling in T Lymphocytes	red	0	0.0039	NFATC1,PRKCZ
PKCθ Signaling in T Lymphocytes	red	0	0.0108	CACNA1H,JUN,NFATC1,NFKBIE,RELB,RRAS2
Role of Hypercytokinemia/hyperchemokinemia in the Pathogenesis of Influenza	red	0	0.0116	CCL2
Antiproliferative Role of TOB in T Cell Signaling	red	0	0.00469	CDC34,PABPC4
OX40 Signaling Pathway	red	0	0.00837	JUN,NFKBIE,RELB,TRAF3
PI3K Signaling in B Lymphocytes	red	0	0.0118	ATF3,JUN,NFATC1,NFKBIE,PRKCZ,RELB,RRAS2
Assembly of RNA Polymerase II Complex	red	0	0.02	TAF7
Hematopoiesis from Pluripotent Stem Cells	red	0	0.00225	LIF
eNOS Signaling	red	0	0.0192	HSPA5,PRKAG2,PRKCZ
nNOS Signaling in Skeletal Muscle Cells	red	0	0.0208	CACNA1H
Triacylglycerol Degradation	red	0	0.0169	DAGLB
Phospholipases	red	0	0.0145	PNPLA8
Triacylglycerol Biosynthesis	red	0	0.0182	AGPAT4
Regulation of Cellular Mechanics by Calpain Protease	red	0	0.0112	RRAS2
UVA-Induced MAPK Signaling	red	0	0.0204	JUN,RRAS2
EGF Signaling	red	0	0.0179	JUN
SAPK/JNK Signaling	red	0	0.0139	DUSP4,GADD45A,GNB1L,GNG10,JUN,NFATC1,RRAS2
FGF Signaling	red	0	0.0116	MAP2K3
IL-4 Signaling	red	0	0.0104	COL5A1,FAS,GNB1L,NFIL3,RRAS2,SOCS1
B Cell Receptor Signaling	red	0	0.011	EGR1,JUN,MAP2K3,NFATC1,NFKBIE,RELB,RRAS2
Phototransduction Pathway	red	0	0.0185	PRKAG2
NF-κB Signaling	red	0	0.0158	BMP2,IGF1R,NFKBIE,NGFR,PRKCZ,RELB,RRAS2,TRAF3,TRAF6
T Cell Receptor Signaling	red	0	0.0146	DUSP5,DUSP6,GNB1L,JUN,MAP2K3,NFATC1,NFKBIE,RELB,RRAS2
PD-1, PD-L1 cancer immunotherapy pathway	red	0	0.00935	NGFR
Th2 Pathway	red	0	0.0073	JUN
Th17 Activation Pathway	red	0	0.0062	NFATC1,RELB,TRAF6
SPINK1 General Cancer Pathway	red	0	0.0145	RRAS2
Apelin Cardiomyocyte Signaling Pathway	red	0	0.0202	MAPK6,PRKCZ
FAT10 Signaling Pathway	red	0	0.0179	PSME4
T Cell Exhaustion Signaling Pathway	red	0	0.00529	JUN,NFATC1,RRAS2
Systemic Lupus Erythematosus In T Cell Signaling Pathway	red	0	0.0156	CD44,FAS,GADD45A,GNB1L,JUN,MAP2K3,RHOQ,RHOU,RND1,RRAS2
Systemic Lupus Erythematosus In B Cell Signaling Pathway	red	0	0.0193	CLCF1,FOXO6,JUN,LIF,LTB,MYC,NFATC1,PIM2,PRKCZ,RELB,RRAS2,TNFSF9,TRAF3,TRAF6
GM-CSF Signaling	red	0	0.0143	RRAS2

## Sheet: Supplementary Table 5
Supplementary Table 5.
Results of the upstream regulator analysis of schizophrenia symptom-related gene modules
© 2000-2022 QIAGEN. All rights reserved.
Upstream Regulator	module	Molecule Type	Activation z-score	p-value of overlap	Target Molecules in Dataset
ponesimod	blue	chemical drug	-0.302	9.9e-07	HAS2,IL10,MT1A,MT1E,MT1F,MT1G,MT1H,MT1M,MT1X,MT2A,S1PR2
Eldr	blue	other	3.583	1.53e-06	AURKA,BIRC5,BLM,BRCA1,CLSPN,DEPDC1,DLGAP5,EME1,FOXM1,GTSE1,HJURP,KIF11,KIF14,KIF18B,KIF4A,NCAPG,NEK2,ORC1,SPC25,TICRR
l-asparaginase	blue	biologic drug	-3.784	2.31e-06	AURKA,BARD1,BIRC5,CENPL,CENPM,CENPN,CHEK1,CLSPN,E2F7,ERCC6L,FANCD2,GINS2,KIF11,KIF18B,KIF20B,KIF4A,KNL1,LIPG,MTHFD2,NCAPG,NCAPH,NSL1,NUPR1,ORC1,RAD51AP1,RAD51B,RAD9B,RBL1,SGO1,SPC25,SPDL1
KDM6A	blue	enzyme	1.625	6.29e-06	A1CF,ALB,ANKS4B,CCR4,CFI,CLDN8,CSF2,FFAR2,FGF5,GDNF,HNF4A,HOXC11,IRAK3,SERPINA10,TM4SF4,TTR,UPK1B,UPK3B
CSF2	blue	cytokine	5.549	7.98e-06	ATP6V0D2,AURKA,BAX,BCL2L11,BIRC5,CARD6,CASP2,CD180,CD209,CD28,CD33,CD40LG,CD8A,CDCA2,CDH1,CEACAM1,CENPE,CHAF1B,CIITA,CLEC4C,CLEC4E,CLEC7A,COL8A1,CSF2,CSF2RA,CTSC,CYP4F2,E2F7,ERCC6L,F2R,F2RL2,FFAR2,FOXM1,HAS2,HJURP,HOXB4,HRH4,HRK,ICOSLG/LOC102723996,IDO1,IFNLR1,IGF1,IL10,IL12B,IL15,IL19,IL2RA,IL5RA,IRAK3,IRF4,ITGAX,ITGB3,KIF11,LAMP3,LEP,LY75,LY9,MDM2,MKNK1,MNS1,NCAPH,NEK2,NLRP3,NR4A1,NUAK2,PECAM1,…
zinc oxide	blue	chemical drug	1.633	1.17e-05	MT1A,MT1E,MT1F,MT1G,MT1H,MT1X
IFNA2	blue	cytokine	4.425	2.29e-05	APOL6,BAX,BIRC5,CCL5,CD28,CD70,CEACAM1,CIITA,CORO2A,ENPP1,GBP4,HSH2D,IDO1,IFI27L2,IFI44L,IL10,IL10RB,IL2RA,IL2RB,IRF1,ISG20,KCNJ6,KCNK17,KDM5A,LAMP3,LILRB4,LYN,MDM2,MT1F,MT1G,MT1M,MT1X,MT2A,MX2,MYH2,OAS1,OAS2,PARP9,PTAFR,RBL1,RIPOR2,SERPINB9,SP100,SP110,TBX21,TLR3,TP53,XAF1,ZBP1,ZC3HAV1
EP400	blue	other	3.582	2.41e-05	E2F2,E2F7,FOXM1,HESX1,NCAPG2,NEK2,PPARG,RBL1,SGO1,SKA1,SKP2,SUV39H2,TBX21,TP53,UHRF1
chenodeoxycholic acid	blue	chemical - endogenous mammalian	1.671	3.42e-05	ABCB11,ABCC3,APOF,APOM,AQP2,CPT1A,CYP3A4,CYP3A5,CYP8B1,FGA,FGB,G6PC1,HNF4A,KNG1,LIPC,MUC2,NR1H4,PON1,SLC10A1,SLC5A8,SULT1E1,SULT2A1,TRPV1,UGT2B4,VDR
IL6	blue	cytokine	2.802	3.85e-05	ABCB11,ABCC3,ACKR2,ADAMTS4,ADAMTS5,AKR1B10,ALB,ANGPT1,BAX,BCL2L11,BIRC5,CCL24,CCL5,CCR4,CCR6,CD209,CDH1,CEACAM1,CENPE,CFP,CHEK1,CIITA,CLEC4E,CSF2,CTSC,CYP1A2,CYP1B1,CYP2B6,CYP2C9,CYP3A4,CYP3A5,E2F2,EREG,ERN1,ESR2,FASLG,FFAR2,FGA,FGB,FGF23,FOXM1,FRRS1,G6PC1,GBP3,GCG,GINS1,GP5,GPR78,GREM1,HBZ,HFE,HRK,ICOSLG/LOC102723996,IDO1,IGF1,IL10,IL11,IL12B,IL15,IL21,IL22,IL23R,IL6R,IL7R,IRF1,IRF4,ITGB3,KIF11,…
GW 4064	blue	chemical toxicant	2.204	3.92e-05	ABCB11,ABCG8,ADIPOQ,ADIPOR2,APOF,APOM,AQP2,BAAT,CYP8B1,FGA,FGB,G6PC1,KNG1,LIPC,NR1H4,PON1,SLC10A1,SLC13A1,SULT2A1,UGT2B4
PHF1	blue	transcription regulator	0.714	4.83e-05	ATOH1,BAX,HOXA10,HOXA11,HOXA6,HOXB4,HOXB6,HOXB7,HOXC8,MDM2,TP53
CDX2	blue	transcription regulator	1.858	4.95e-05	ATOH1,B3GALT5,BIRC5,CDH1,CDH17,CLDN18,DSC3,FGF1,FUT2,GUCY2C,HNF4A,HOXA11,HOXA13,HOXA5,HOXB4,HOXB7,HOXC10,HOXC8,KCNJ15,LAMC2,LEF1,MUC2,MUC4,MUC5AC,NLRP3,NR1H4,PARD6B,PGC,POU5F1,PRDM1,SALL4,SLC15A1,SLC5A1,TAL1,TFEB,TREH,VTI1A
FOXA2	blue	transcription regulator	0.772	6.29e-05	ALB,APOM,CCL22,CCL24,CDH1,CHD6,CPM,CPT1A,CYP2A6 (includes others),CYP2C9,DCX,EN1,FGB,FOXA1,G6PC1,G6PC2,GCG,GIPR,HHIP,HNF4A,IAPP,IGF1,IL10,LHX1,LYZ,MAP1B,MLF1,MUC2,MUC4,MUC5AC,MYOCD,NR1H4,ONECUT1,PDX1,PON1,PPARG,PPP1R14A,PYY,SFTPB,SLC10A1,SLC2A4,ST18,TAT,TBX1,TCF7,TNNI1,TTR,WNT7B
CBFB	blue	transcription regulator	-0.079	7.88e-05	BCL2L11,CCR6,CD160,CDH1,FASLG,GPLD1,IKZF3,IL22,IL2RA,IL2RB,ITGAL,LIMD1,LTB4R,MMP13,OCLN,PDE3B,PPARG,RAB3IP,RUNX3,SMURF2,SNAI2,TBX21,TLR7
ZBTB10	blue	transcription regulator	4.28	0.00011	AGO3,BCL2L11,BIRC5,CCL24,CCL5,CD1D,CD34,CD8A,DTX3L,GBP3,GBP4,GBP6,HPSE,IDO1,IL10,IL10RB,IL12B,IL15,IL2RA,IRF1,IRF4,IRGM,ISG20,LY9,MALT1,OAS1,PARP9,RNF135,SLFN13,SP4,TNFSF15,TRAF3IP2,XAF1,ZBP1
NONO	blue	transcription regulator	2.685	0.000112	BRIP1,CCL5,DDX60L,EREG,GBP4,HESX1,HSH2D,IDO1,IFI44L,ISG20,MASTL,MX2,NUPR1,OAS1,OAS2,PARP14,PARP9,PDE11A,PDE3B,PDE4C,PDE4D,PDE7A,PNPT1,RNF213,SLFN5,SP110,TLR3,TNFSF15,TNFSF8,XAF1
motexafin gadolinium	blue	chemical drug	0.816	0.000116	MT1E,MT1F,MT1G,MT1H,MT1X,MT2A
CDK4	blue	kinase	1.154	0.00012	AURKA,BCL2L11,BRCA1,CDCA2,CENPN,CIP2A,CLPB,E2F7,FAM204A,GAS2L3,GPALPP1,HJURP,KIF11,KIF20B,KIF4A,KNL1,LCORL,MCM7,MNS1,NCAPH,NEK2,PBLD,PCLAF,RBMS3,SPC25,TBCK,TIGD1,TMEM17,TP53,TRAPPC2,TRIP13,ZNF610
atorvastatin	blue	chemical drug	-1.404	0.000177	ABCC3,ABCG8,ABRAXAS1,ADIPOQ,AGER,ALPP,CCBE1,CD40LG,CYP2B6,CYP8B1,DMC1,EDNRA,ELF3,ERN1,F2R,FMC1,GJC1,GOLGA6L6 (includes others),HHIP,HYPK,IL10,IL17RD,IL2RA,ITGAL,LEP,LIPG,LMOD3,MCMDC2,MYOCD,NLRP8,NOS1,NOX4,NR4A1,PNPT1,PPARG,SLC10A1,SMAD2,TGFB3,TMEM106A,TMEM17,TMEM267,TP53,USP49,ZNF652
STAT5A	blue	transcription regulator	1.489	0.000196	ADIPOQ,ANKRD22,BAX,C9orf152,CASP2,CASP6,CASP8,CD70,CDH1,CDH17,CEACAM1,CHEK1,CPA4,CYP1B1,ERAP2,ESR2,FASLG,FKBP14,FOXA1,GCNT3,GYS2,GZMM,HOXA13,HOXB6,IGF1,IL2RA,IL2RB,IL6R,IL7R,IRF1,KLRG1,LEF1,MDM2,MUC13,OAS1,ONECUT1,PPARG,PRDM1,PRF1,PRLR,PROM2,PTK6,RAB19,RIN2,SBSPON,SLC10A1,SLC34A2,TBX1,TBX21,TNFRSF9,TNNI1,TP53,XIAP
Interferon alpha	blue	group	3.619	0.000202	ANKRD10,APOBEC3A,APOBEC3F,APOBEC3G,APOL1,ASCC2,BCL2L13,CASP8,CCL22,CCL5,CD1D,CD209,CD70,CD8A,CDH1,CEACAM1,CELSR1,CGAS,CIITA,CSF2,CYP1A2,CYP1B1,CYP2C9,CYP3A4,ENPP1,F2R,FASLG,GATA3,GBP3,GBP6,GINS2,HELZ2,IDO1,IFI44L,IFNLR1,IL10,IL11,IL12B,IL12RB1,IL15,IL15RA,IL17RA,IL21,IL21R,IL2RA,IL2RB,IL6R,IL7R,IRF1,IRF4,ISG20,ITGA11,KLRG1,KRT17,LAMP3,LILRB4,MAP4K4,MDM2,MEFV,MIS18A,MTHFD2,MX2,OAS1,OAS2,PARP14,PAR…
TBX21	blue	transcription regulator	-0.085	0.000209	CCR4,FASLG,FOXA1,GATA3,IL12RB1,IL21,IL22,IL23R,IL2RB,IL6R,IL7R,ITK,KLRD1,KLRG1,PRDM1,PRF1,PTGDR2,RUNX3,TBX21,TP53
NUPR1	blue	transcription regulator	-2.905	0.00025	ABL2,ARHGAP11A,AS3MT,ATAD5,ATP8B1,AURKA,BLM,BRCA1,C3orf62,CARD8,CASP2,CDCA2,CDK15,CENPI,CENPL,CKAP2L,CMKLR2,DPH6,EME1,EPGN,ERCC6L,EREG,FAM111B,FAM114A1,FANCD2,FCF1,FGF1,FLVCR1,GCG,GINS1,GMEB1,GNE,GOLGA6L6 (includes others),GTSE1,HFE,HJURP,IGF2BP3,IL6R,KIF11,KNL1,MCM10,MMS22L,MT1X,MTFMT,MX2,NAAA,NFIB,NSL1,NUCKS1,NUPR1,P4HA2,PARP9,PDK1,PM20D2,PODNL1,POLA2,POLH,POLQ,PRELID2,PRND,PTPRJ,SHCBP1,SHOX2,S…
NCOA3	blue	transcription regulator	2.849	0.000268	ANKRD1,ATOH1,CCDC80,CYP2B6,ERVFRD-1,FGFR2,GCM1,IGF1,IRF1,LAMP3,LECT2,LIN28A,MCM7,MUC2,NANOG,NR0B1,PARD6B,PPARD,PPARG,SALL4,SFTPB,XDH,ZFP42
TREM1	blue	transmembrane receptor	2.189	0.00029	ABL2,CCL5,CRTAM,CSF2,E2F7,FFAR2,GIPR,GPRC5A,GREM1,HS3ST3B1,HSD3B7,HTRA4,IDO1,IL10,IL12B,IL15RA,IL36RN,IL6R,IRF1,ITGAX,KCNJ2,LAMP3,LY9,MCOLN2,MFN1,MMP19,MT1E,MT1F,MT1M,NFKBIB,PLAC8,PLCXD1,PPARG,RIN2,SNAPC1,TBC1D7,TNFSF14,TNFSF15,TNIP3
Irgm1	blue	other	-3.598	0.000369	CCL5,CGAS,CRYBG1,GBP4,GBP6,GINS1,IRF1,IRGM,ISG20,LILRB4,MX2,NCAPG,NEK2,NUPR1,OAS1,OAS2,RRM2,STIL,TLR3,TRIM5,TRIM56,XAF1,ZBP1
hydroxyurea	blue	chemical drug	4.229	0.000369	APOBEC3A,BAX,CCL5,CGA,CHEK1,CSF2,E2F2,GATA3,GINS2,GPR132,HJURP,IL11,ISG20,MDM2,MMP13,OAS1,POLA2,POLH,PRDM1,RASGRP3,RRM2,TP53,UHRF1
IRGM	blue	enzyme	-3.85	0.000374	APOBEC3F,APOBEC3G,CGAS,DDX60L,GBP4,IFI44L,ISG20,MX2,OAS1,OAS2,SP140L,TLR3,TRIM6,XAF1,ZBP1
SOD2	blue	enzyme		0.000422	ACADL,ACER1,ACP3,ADH4,ANGPT1,ASB11,ASB4,COLEC12,DDX55,INHBE,JDP2,KNG1,LIPC,MMP13,MT1E,MYO3B,NANOG,POU5F1,SCN9A,SOD2,TMC1,TP53,TRPM8,ZNF526
SB203580	blue	chemical drug	-5.411	0.000465	ADAMTS4,ADIPOQ,AK7,APOBEC3G,APOL1,BAX,BCL2L11,BDKRB1,BIRC5,BRCA1,CASP10,CCL5,CD28,CDH1,CEACAM1,CHEK2,CIITA,CSF2,CYP1B1,DUOX2,EGF,EMP2,EREG,ERVFRD-1,F2RL3,FASLG,G6PC1,GBP4,HAS2,IDO1,IL10,IL11,IL12B,IL12RB1,IL2RA,IRF1,ISG20,ITGB3,LIMS1,MFSD4B,MITF,MMP13,MUC2,MUC4,MUC5AC,MYOCD,MYOG,NKX3-1,NOL9,NOX4,NPHS1,NPPB,NR4A1,OCLN,OPRM1,PATJ,PLAUR,PPARD,PPARG,PRRG4,PTGES,RBMS2,REL,SERPINB9,SLC5A5,SOD2,TAT,TGFB…
ZBTB16	blue	transcription regulator	0.461	0.000667	ABO,ALPP,AURKC,CCR4,CCR6,CD180,CD200R1,CD34,CD3G,CD8A,CLEC4C,CSF2,CYP4A22,CYP8B1,F2R,FABP2,FASLG,GALNT6,GATA3,HOXC8,HPSE,ICOSLG/LOC102723996,IL12B,IL12RB1,IL21R,IL22,IL23R,IL2RA,IL7R,IRF6,ITGB3,KLHL6,LDHC,LTB4R,MPL,POLA2,REL,RUNX3,SLAMF6,TLR6,TNFSF8
CpG ODN 1555	blue	chemical reagent	1.993	0.000688	IL15,IL15RA,TNFRSF13B,TNFRSF13C
RSC1A1	blue	other		0.000688	LEP,SLC28A2,SLC28A3,SLC5A1
KRT17	blue	other	0.616	0.000749	CCL22,CCL24,CCL5,CCR4,CDH1,CLEC7A,CXCR2,IL10,IL15,KRT8,MMP13,SNAI2
FOXA1	blue	transcription regulator	-0.523	0.00078	AQP2,BEST2,CDH1,CFTR,DCX,EN1,ERCC8,FABP2,FNDC3B,FOXA1,G6PC1,GIPR,GREB1,HHIP,HNF4A,IL10,LYN,MALT1,MUC2,MUC4,MUC5AC,MYOCD,NANOG,NDUFV3,PYY,SFTPC,SNAI2,SPDEF,TAT,TCF7,TNNI1,TTR,WNT7B
HNF1B	blue	transcription regulator	1.753	0.000885	ALB,B3GALT5,CCDC80,CD99,CDH1,F11R,FBLIM1,FGB,FZD2,HMGA2,HNF4A,IFT88,MUC4,NR1H4,OCLN,ONECUT1,PDE4C,PDX1,PKHD1,PLAUR,PSTPIP2,PTGIS,SLC5A1,SNAI2,TM4SF4,TTR
KPT-9274	blue	chemical drug	-1.664	0.000945	BRCA1,BRIP1,FANCD2,PAK4,RAD51C,XRCC2
(S,R)-3-(4-hydroxyphenyl)-4,5-dihydro-5-isoxazole acetic acid, methyl ester	blue	chemical reagent	-2.967	0.000963	BAX,CCR4,CCR6,IL10,IL11,IL12B,IL15,IL15RA,IL17RA,IL23R,IL2RA,IL7R
NANOG	blue	transcription regulator	1.781	0.00107	BIRC5,EN1,FBXW10B,FGF5,FOXH1,GDF5,GDF6,INHBE,IRF6,LYN,MAP1B,MIXL1,NANOG,NPIPA5 (includes others),ONECUT1,OTP,PDX1,POU5F1,PRDM14,PRRC2C,REST,RIPPLY3,ROCK1,SALL4,SMAD2,SMARCC1,SMURF2,TET2,TGFB3,TP53,XIAP,ZFP42,ZIC3
WNT3A	blue	cytokine	3.172	0.00109	ACADL,ADAMTS4,ADGRF1,ADM2,ALPK2,ANGPT1,ATOH1,ATP6V0D2,BCL2L11,CAMK4,CAVIN4,CCDC80,CCL22,CCL5,CCN5,CDH1,CDK15,COLEC12,COX6B2,EN1,FGF18,FGF5,FOXM1,FZD2,GDNF,GFI1B,HAS2,HHIP,IL10,IL12B,IRX3,JDP2,KCNK17,LEF1,MITF,MIXL1,MMP13,MT1X,MYH2,MYH6,NANOG,NR6A1,NRG1,PIWIL1,PNPLA3,POU5F1,PPARG,PRDM1,PRDM14,PTH1R,RASGRP3,RFLNB,SIM1,TBX5,TCF7,TFCP2L1,TGFB3,TNC,WNT7B
IRF4	blue	transcription regulator	1.308	0.00113	AICDA,ALPK2,CASP10,CCR4,CD28,CIITA,CSF2,FAIM,GATA3,GPRIN3,IL10,IL12B,IL12RB1,IL15RA,IL17RA,IL21,IL22,IL23R,IL2RA,IL7R,IRF1,IRF4,ISG20,ITGAL,LEF1,OAS1,PLAUR,PRDM1,PTP4A2,SPIB,STAG2,STK4,TBX21,TCF7,TNFRSF9,TSPAN31
CD80	blue	transmembrane receptor	1.671	0.00123	BAX,CASP8,CD28,CD40LG,CSF2,FASLG,IDO1,IL10,IL2RA,IL2RB,TBX21,TNFRSF9
laminaran	blue	chemical drug	2.887	0.00123	CLEC4E,EREG,IDO1,IFI44L,IL2RA,IL7R,MAS1,MCOLN2,MT2A,TNC,TNFRSF9,TNIP3
CD3E	blue	transmembrane receptor	3.2	0.00123	BLM,BRCA1,CCL22,CD3G,CD8B,CDT1,CHEK1,CLSPN,CSF2,FASLG,GINS1,IL10,IL2RA,ITK,MALT1,MCM7,NFKBIB,PIK3CG,STK4,TIPIN,TOPBP1,XRCC2
NU 1025	blue	chemical toxicant		0.00136	BRCA2,IL12B,TP53
isradipine	blue	chemical drug		0.00136	CYP2B6,CYP2C9,CYP3A4
MIR23A/24-2/27A cluster	blue	group		0.00136	HOXA10,HOXA11,HOXA5
mir23a/24-2/27a	blue	group		0.00136	HOXA10,HOXA11,HOXA5
citrus sinensis extract	blue	chemical drug		0.00136	TRPA1,TRPM6,TRPM8
MDM4	blue	transcription regulator	-2.206	0.00136	BAX,CELSR1,EN1,HIPK2,KRT8,LEF1,MDM2,SOD2,TP53,WNT7B
CCND1	blue	transcription regulator	2.259	0.00144	AHI1,AURKA,BHMT2,BIRC5,BRCA1,BRIP1,CDCA2,CDH1,CENPN,CIP2A,CLPB,CLSPN,COL20A1,DEPDC1,E2F7,EPGN,EREG,ESCO2,FAM204A,FOXM1,GAS2L3,GPALPP1,GPRC5A,HJURP,ITGB3,KIF11,KIF20B,KIF4A,KNL1,LCORL,MACF1,MCM10,MCM7,MNS1,NANOG,NCAPH,NOP58,PBLD,PCLAF,PPARG,RBL1,RBMS3,RRM2,SOX11,SPC25,TBCK,TGFB3,TIGD1,TMEM17,TP53,TP53INP2,TRAPPC2,TRIP13,TRPM8,UHRF1,ZNF610
MAPK1	blue	kinase	-1.191	0.00145	ANTXR2,APOL6,ARHGAP11A,AURKA,BIRC5,CCDC80,CCDC82,CCL5,CD84,CDH1,CGA,CPPED1,CRYBG1,DLX3,FASLG,FAT2,GATA3,GNRHR,HOXA11,IGF2BP3,IL10,IL12RB1,IL2RA,ISG20,ITGB3,KRT17,LAD1,LAMP3,MBP,MITF,MMP13,MNS1,MUC5AC,MX2,NANOG,NR4A1,NUPR1,OAS1,OAS2,OLFML2A,ORC1,PAQR6,PLA2G4F,POU2F2,POU5F1,PTGER2,RCAN3,SHCBP1,SLC4A7,SLITRK6,SMARCC1,SP100,SP110,TBX21,TLR3,TNFRSF9,TP53,TRIM38,TRIM5,VDR,XIAP,ZC3HAV1,ZFP42
1,10-phenanthroline	blue	chemical toxicant	1.254	0.00145	ALPP,CXCR2,FASLG,MDM2,PDX1,SPN,TP53
phenytoin	blue	chemical drug	1.429	0.00145	CCL5,CYP2B6,CYP2C9,CYP3A4,CYP3A5,NR4A1,TGFB3
GATA1	blue	transcription regulator	3.323	0.00154	ANGPT2,BCL2L11,BIRC5,CCL5,CCR4,CIITA,CIR1,ENPP1,GATA3,GFI1B,GP1BB,GP6,GYPA,GYPE,HIPK2,HPSE,IKZF3,IL6R,IL7R,INHA,ITGAX,ITGB3,JDP2,LYZ,MBP,MECOM,MITF,MPL,MS4A2,PAPPA2,PECAM1,POLA2,POU4F1,PSMG4,PSTPIP2,PTGDR2,RBL1,REL,RUNX3,SLC24A1,SLC4A1,SLC50A1,ST18,ST3GAL6,TAL1,TFDP2,TFEB,UHRF1,VDR,ZNF366
FOXM1	blue	transcription regulator	4.215	0.00158	AURKA,BIRC5,BRCA2,BRIP1,CCL5,CDCA2,CDH1,CENPB,CENPE,FOXA1,FOXM1,FUT4,GATA3,GCG,GTSE1,IGF1,LEF1,MCM8,MUC5AC,MYOCD,NANOG,NEK2,PECAM1,PLAUR,POU5F1,PRR11,RRM2,SFTPB,SKP2,SNAI2,SOD2,TP53
PCLAF	blue	other	2.447	0.00159	AURKA,CENPE,ECT2,FOXM1,KIF4A,NEK2
GFER	blue	enzyme	1.057	0.00159	CPT1A,CYP1A2,CYP3A4,FUT4,NANOG,POU5F1
AC0072782	blue	other	-1.633	0.00159	AZU1,KLRG1,LYZ,TBXA2R,TNIP3,UCN
torkinib	blue	chemical drug	-2.843	0.00162	AKAP9,ANKRD1,AURKA,BIRC5,BLM,BRIP1,CDCA2,CDH1,CLSPN,CPT1A,CYP1B1,E2F2,GINS1,GINS2,GINS3,HAS2,IL6R,KIF14,KIF18B,KNL1,MASTL,MCM10,MTHFD2,NCAPG,NR4A1,ORC1,ORC6,PDLIM2,POLA2,RAD54B,SKP2,SOD2,XRCC2,ZNF296
STAT3	blue	transcription regulator	3.042	0.00163	ADGRF2,ADIPOQ,AICDA,ANGPT2,ATOH1,ATP6V0D2,BCL2L11,BIRC5,CCDC88A,CCL5,CD209,CD226,CD40LG,CDH1,CDON,CDYL,CEACAM1,CHEK1,CIITA,COPG2,CSF2,CTF1,CXCR2,CYP1B1,DLEC1,DRAXIN,E2F7,EBF1,ECT2,EME1,ESR2,FASLG,FFAR2,FGA,FGB,FGF23,FUT4,G6PC1,GATA3,GBP3,GBP6,GPR65,HAS2,HNF4A,HOXA10,HYAL1,ICAM4,IKZF3,IL10,IL11,IL12B,IL12RB1,IL17RA,IL21,IL22,IL23R,IL2RA,IL2RB,IL6R,IRF1,IRF4,ISG20,KRT17,LEP,LILRB4,LYZ,MITF,MMP13,MX…
IKZF2	blue	transcription regulator	-3.317	0.00169	CD28,CSF2,GATA3,IKZF3,IL10,IRF1,IRF4,KLRG1,NR4A1,RUNX3,TNFRSF9
tetradecanoylphorbol acetate	blue	chemical drug	3.887	0.0017	ADAMTS4,AGER,AKR1B10,ALB,ANGPT1,ANGPT2,APOBEC3A,APOBEC3G,APOM,ATP23,AURKA,AVPR1B,AZU1,BAX,BIRC5,BLM,C10orf90,CAV2,CCL5,CCR4,CCR6,CD209,CD226,CD28,CD40LG,CD70,CDH1,CFTR,CGA,CIITA,CLEC2D,CRTAM,CRX,CSF2,CSF2RA,CTSV,CXCR2,CYP1A2,CYP21A2,CYP2A6 (includes others),DSG1,DSG3,EEF1AKMT3,EGF,EN1,ERCC6L,ESR2,FASLG,FFAR2,FOXP1,GATA3,GLIS1,GNRHR,GP6,GPRC5A,GRHL2,GSDMB,H4C3,HAS2,HJURP,HMGA2,HNF4A,HOXA5,HOXB7,HP…
HNF1A	blue	transcription regulator	4.827	0.00182	A1CF,ABCC9,ADH4,ALB,ALS2,ANGPTL3,ANKS4B,APOM,ARHGAP11A,ARL17A/ARL17B,ATP7A,B3GALT5,BMP3,C2,C8G,C9,CCDC198,CCL28,CFI,CLDN8,CYP1A2,CYP2C9,CYP3A43,CYP4V2,DSC1,EBF1,ELF3,FFAR2,FGA,FGB,FGF10,FRK,FUT6,G6PC1,G6PC2,GCNT3,GPATCH2,GRTP1,GTF2E1,HHLA2,HNF4A,IAPP,IGF1,KIR3DL1,KNG1,LEF1,MT1H,MT1X,MUC4,NPFFR2,NR1H4,ONECUT1,PAFAH2,PATJ,PDK1,PDX1,PEX13,PIGR,PKHD1,PNO1,PRLR,RAB33B,RAB37,SERPINA10,SFXN2,SLC10A1,SLC…
CBX5	blue	transcription regulator	-4.315	0.00183	ANKRD22,BIRC5,C9orf152,CDH17,CEACAM1,CPA4,CYP1B1,CYP2B6,ERAP2,FKBP14,FOXA1,GCNT3,HOXA13,HOXB6,LEF1,MUC13,MYOG,OAS1,PPARG,PROM2,PTK6,RIN2,SBSPON,TP53,ZKSCAN3,ZNF445
KAT6A	blue	enzyme	3.349	0.00188	CC2D2A,CDCA2,DLX3,E2F2,GPLD1,HOXA10,HOXA11,HOXA13,HOXA5,HOXA6,HOXB4,HOXB6,HOXC10,HOXC11,HOXC8,ITGA8,SIM2,SKP2
FOXI1	blue	transcription regulator	0.805	0.00188	ATP6V0D2,SLC12A3,SLC26A4,SLC4A1
XPC	blue	transcription regulator		0.00188	CASP2,KIN,MBP,TP53
MED1	blue	transcription regulator	3.274	0.00195	ACP6,ADIPOQ,AURKA,BAX,BIRC5,CCN5,CYP1A2,CYP2B6,CYP3A5,EBF1,FOXM1,GHR,GREB1,HAS2,IGF1,IL2RB,IRF4,LAD1,LEF1,MB,MDM2,NANOG,POU2AF1,POU5F1,PPARG,PRDM1,PRDM14,PRLR,RABGAP1L,SALL4,SLC2A4,SULT2A1,TBX21,TET2,TNNI1,TP53,TRPM8,VDR,ZFP42
Srgn	blue	other	2.496	0.0021	BANP,CD8A,GEMIN8,GPR65,IL12B,IL21,IL21R,ITGAX,LYZ,NEURL3,POU2AF1,RINL,SERPINB9
AKT inhibitor VIII	blue	chemical reagent	-0.251	0.00214	BAX,BCL2L11,CD28,CDH1,FASLG,GCG,GZMM,HAS2,IL7R,SLC5A5,SRD5A1
GATA2	blue	transcription regulator	1.076	0.00214	ABCA13,ANGPT1,ANGPT2,C9,CCL5,CD226,CD300LD,CD34,CD96,CLDN18,CLEC4E,CLNK,DENND2A,E2F2,ECT2L,EDNRA,EMCN,F2R,F2RL2,FCN1,FOXL1,FOXP1,GATA3,GFI1B,GNRHR,GP1BB,GP5,GP6,GPR141,GPR65,GREM1,GRM6,GRTP1,HBZ,HNF4A,HOXA10,ICAM4,IL2RB,KHDC1L,LAX1,LTB4R,MAT1A,MATN1,MCTP2,MFSD2B,MPIG6B,MPL,MS4A2,NME8,PECAM1,PIK3CG,PPARG,PRRG4,RHCE/RHD,ROCK1,SAMD5,SERPINB10,SKP2,SLC4A1,SPN,SUCNR1,TAL1,TMEM40,TP53,TPH1,TRIM58,TSPAN…
YY2	blue	transcription regulator	-0.315	0.00215	CSF2,MYH6,NANOG,POU5F1,TDGF1,TET2,TP53
mir-30	blue	microRNA	-2.47	0.0022	BAX,BCL2L11,CHD7,IL12B,ITGB3,LHX9,LIN28A,PRDM1,SKP2,SMAD2,TCF7,TNRC6A,TP53,UGT8
KDM3B	blue	enzyme	-1.941	0.00224	ABCA12,CDH26,COLEC12,DDX53,DEPDC1,DGKH,DLGAP5,FRMD4B,GTSE1,HJURP,IGF1,KIF18B,KNL1,MB,NCAPG,PAPPA,ZNF772
COMMD3-BMI1	blue	transcription regulator	-2.714	0.00239	EBF1,FOXA1,HOXA10,HOXA13,HOXA5,HOXA6,HOXB6,HOXB7,HOXC8,IGF2BP3,LEF1,POU2AF1
L-threonine	blue	chemical - endogenous mammalian	1.412	0.00261	ALB,NANOG,POU5F1,SOD2,ZFP42
EBF4	blue	transcription regulator	0.49	0.00261	IL2RB,JAK3,KLRD1,PRF1,TBX21
Hmga2	blue	enzyme		0.00261	HNF4A,IL15,IL15RA,IL2RA,MYOG
mir-24	blue	microRNA	-0.408	0.00264	BCL2L11,CCR6,GATA3,ICOSLG/LOC102723996,IL12B,IL21,IL2RA,JPH2,PAK4,PDX1,PRDM1,SLC4A1,SNAI2,TBX21
TCF3	blue	transcription regulator	0.663	0.00273	ADIPOQ,AICDA,ARSA,ATOH1,AURKA,BCL2L11,BIK,BIRC5,BLNK,CASP6,CCL28,CCR4,CD200R1,CD3G,CD8B,CDH1,CHRNA5,CIP2A,CTSV,EBF1,ECT2,ENPP1,ESCO2,FGFR2,GATA3,GFI1B,GNE,GPLD1,GYPA,HESX1,IL21R,IL2RA,IL2RB,IL7R,IRF1,IRF4,JDP2,KIF11,KIF4A,LEF1,LILRB4,MYOG,NANOG,NCAPG,NEK2,NIBAN3,NR0B1,NUPR1,PLAC8,POU2AF1,PPARG,PRDM1,RIPOR2,RRM2,SCN4A,SCX,SMAGP,SMARCC1,SPC24,SPC25,SPIB,SULT2B1,TBX21,TFCP2L1,ZBP1,ZP2
KMT2D	blue	transcription regulator	2.123	0.00279	AP1S3,B3GNT6,BAG2,BVES,CCDC138,CNTLN,DSC1,DSC2,DSC3,DSG3,GK5,IL36RN,IMMP2L,IRF1,IRF6,KRT17,MYOM3,NKAPL,PARP11,POGLUT3,PPARG,PTGR2,RAB42,RABEPK,RELL1,SIX4,SLC38A6,SYDE2,TCF15,TMEM53,TRMT2B,VSIG8,WTIP,ZNF250,ZNF750,ZNF761
NCOA2	blue	transcription regulator	3.545	0.0028	ABCB11,ADH4,ADIPOQ,APOM,BCAS1,CCL22,CCL5,CIITA,CYP2B6,FGB,G6PC1,GPX8,IRF1,IRF4,KLRC3,LECT2,LIN28A,LIPC,LIPG,LYZ,MC2R,MMP13,MYOG,NANOG,PARD6B,PPARG,PPP1R3B,SALL4,SFTPB,TRIM5,VDR
RBPJ	blue	transcription regulator	-3.22	0.0028	ATOH1,BMP3,CSF2,ECT2,EGF,FGF1,FGF10,FGF18,FGF5,GDF5,GDNF,HAS2,IGF1,IL10,IL17RA,IL22,IL7R,INHA,LEF1,MMP13,MUC2,MYOG,PIK3CG,PRDM1,PRKAR2A,RUNX3,SNAI2,TDGF1,TGFB3,TNC,VEGFD
NCOR1	blue	transcription regulator	-2.714	0.00287	ABCB11,ADIPOQ,APOF,CDH1,CGA,CYP3A5,G6PC1,HAS2,IL15,LYZ,MB,MYOG,NKX3-1,OAS1,OAS2,OXNAD1,PPARG,PRDM1,SLC25A45,UGT2B15,ZBP1
PARP1	blue	enzyme	1.081	0.00292	BAX,BRCA2,CCL5,CCR6,CDH1,CSF2,CXCR2,DNAAF4,GBP4,GBP6,HAS2,IGF1,IL10,IL12B,IL23R,IL2RA,IRGM,ITGAL,MDM2,MITF,OPRM1,POU2F1,SFTPB,SH3BP2,TBX21,TMOD3,TP53
GLI2	blue	transcription regulator	0.604	0.00298	CCL22,CCL24,CCL5,CCR4,CD40LG,CDH1,CLEC7A,COL10A1,CXCR2,DLX3,GATA3,HHIP,IL10,IL15,IL6R,IRF6,KRT17,MITF,MMP13,NANOG,PAX1,PGC,VDR,XIAP
PRDM1	blue	transcription regulator	-1.607	0.00299	AICDA,APOBEC3C,APOM,BCL2L11,CABP5,CASP8,CASZ1,CD160,CD1D,CIITA,CPA4,CSF2,CYP4V2,F5,FGA,FGB,FZD2,GIMAP7,HOXB4,ICOSLG/LOC102723996,IDO1,IFNLR1,IL10,IL7R,IRF4,LAX1,LILRB1,MALL,MT2A,NLRP12,NLRP3,OAS1,OAS2,PDE4C,PLAC8,PRDM1,PRF1,SLC16A5,SLC5A8,SLC6A12,SMPDL3B,SPIB,SRD5A1,TBX21,TNFRSF13B,TREH,TRIM38,TRPM8,TTR
triamcinolone acetonide	blue	chemical drug	0.068	0.00301	AGXT,B3GNT6,BAX,BCL2L11,CRYBG1,DGKH,E2F2,EDNRA,FGFR2,FUT4,HFE,HIPK2,KIF4A,LSP1,MARVELD2,MMP13,MT1E,MT1F,MT1G,MT1H,MT1M,MT1X,MT2A,NOS1,PEX13,PRF1,RPP14,SLC4A7,SOAT1,SOD2,ST8SIA4,SULT2A1,TAT,TNFAIP8,TREH,UGT8,ZNF343
TREX1	blue	enzyme	-3.328	0.00303	APOL6,CASP8,CCL5,CLEC4E,DTX3L,GBP4,HELZ2,IFI44L,IL12B,IL15,IRF1,IRF4,ISG20,MAVS,MEFV,MX2,NLRC3,NLRP3,OAS1,OAS2,PARP14,PARP9,SLFN5,SP110,TLR6,TRIM56,XAF1,ZBP1,ZC3HAV1
lipopolysaccharide	blue	chemical drug	7.35	0.0031	AAMDC,ABCB11,ABCC3,ABCG8,ACADL,ADAMTS4,ADAMTS5,ADGB,ADGRE2,ADIPOQ,AGER,AICDA,ALB,ALPP,ANGPT2,ANGPTL3,ANKRD1,ANKRD22,APOBEC3A,APOBEC3F,APOBEC3G,APOL6,ASCC3,ATRX,ATXN7L1,AVPR1A,AZU1,BAX,BCL2L11,BDKRB1,BIRC5,BLNK,BRDT,CARD6,CASP6,CASP8,CASR,CCAR1,CCDC170,CCL22,CCL24,CCL5,CCNL1,CCR4,CCR6,CD160,CD180,CD1D,CD209,CD28,CD300LD,CD33,CD40LG,CD70,CD8A,CD8B,CDH1,CEACAM1,CEACAM8,CENPI,CFP,CFTR,CGAS,CHAF1B,CHD…
CBX7	blue	other	-1.222	0.00317	AKR1B10,ANKRD1,CBX2,CDH1,CYP1B1,KYNU,NANOG,PAPPA,PRDM1
EIF4G1	blue	translation regulator	2.121	0.00325	ATRX,BIRC5,BRCA1,BRCA2,CHEK1,MRE11,TP53,XIAP
Tcf7	blue	transcription regulator	-2.958	0.00327	BRCA1,CCL5,CCR4,CCR6,CDH1,CHEK1,CNR2,CSF2,DAPK2,DGKH,EMILIN2,EN1,FASLG,GATA3,ICOSLG/LOC102723996,IKZF3,IL15RA,IL21R,IL22,IL23R,IL2RA,IL2RB,IL7R,IRAK3,IRF4,KIF11,KLRG1,LAIR1,LEF1,LYN,LYZ,MBOAT1,NANOG,NHSL2,NR6A1,NUPR1,PECAM1,PKIB,PLAG1,PPARG,PRDM1,PRDM14,PRF1,PTGER2,RASGRP3,RBPMS,REL,SOAT1,STX11,TBX21,TEX15,TGFB3,TNFRSF13C,TRPM1,ZC3H12D
FOXA3	blue	transcription regulator	1.383	0.00334	CPT1A,CYP2C19,CYP2C9,CYP3A4,CYP3A5,FOXA1,G6PC1,TAT,TBX1,TNFRSF9,TTR
FOXP3	blue	transcription regulator	0.689	0.00338	BCL2L11,BRCA1,CCL5,CCR4,CD200R1,CD226,CD40LG,FASLG,GATA3,GBP4,GEN1,IL10,IL17RA,IL21,IL22,IL2RA,IL2RB,IL6R,IL7R,IRF4,KLRG1,LTB4R,NR4A1,P2RY10,PDE3B,PPARG,PRDM1,RAD54B,SKP2,TBX21,TLR10,TNFSF8,TTR
STAT1	blue	transcription regulator	3.971	0.00342	ALPK1,ANGPT2,APOBEC3G,APOL6,BAX,BCL2L11,BIRC5,C1QTNF7,CASP2,CASP6,CASP8,CCL5,CCR6,CEACAM1,CIITA,CSF2,CYP1A2,CYP3A5,DUOX2,FASLG,FGA,FGB,GATA3,GBP3,GBP4,GBP6,GREB1,IDO1,IFI44L,IGF1,IL10,IL12B,IL15,IL15RA,IL21,IL31RA,IRF1,ITGAX,KRT17,MDM2,MUC4,NEURL3,NOX4,OAS1,OAS2,PARP9,PDX1,PECAM1,PPARD,PPARG,PRF1,RNF213,SAA2,SLFN13,SLFN5,SMAD2,SMAGP,SOAT1,SP110,TBX21,TLR3,TNC,TP53,XAF1,ZBP1,ZNF652
1,1-diarylethylene-diammonium derivative	blue	chemical reagent	0	0.00374	AURKA,BIRC5,CENPL,CENPM,FOXM1,GTSE1,HELZ2,ISG20,OAS1,OAS2,PARP14,PARP9,SP110,TRIM5
ginkgolide B	blue	chemical drug	-1.408	0.00381	BAX,CD40LG,FASLG,IL10,NOX4,PECAM1
deguelin	blue	chemical drug	-0.411	0.00381	BAX,BIRC5,CDH1,TP53,VEGFD,XIAP
THZ531	blue	chemical drug	-4.6	0.00382	ARHGEF38,ARHGEF39,ASTN2,CFAP92,COLEC12,DAPK2,EBF2,EXPH5,GINS1,LETM2,LMX1B,MMACHC,NKX3-1,PAIP2B,RFX3,SFR1,SLFN5,SPTLC3,STEAP4,TMEM192,TNS4,TTC39B,TUBD1,ZNF396,ZNF610
SLC5A8	blue	transporter		0.00401	BAX,BIRC5,TNFRSF10A,TP53
EIF5A	blue	translation regulator	1.954	0.00401	BAX,LIN28A,PEAK1,TP53
ERCC1	blue	enzyme		0.00401	ERCC4,GHR,IGF1,PRLR
SHCBP1	blue	other		0.00401	BIRC5,LIN28A,NANOG,POU5F1
glyceraldehyde-BSA	blue	chemical reagent	0.927	0.00401	ADIPOQ,LEP,PPARG,TP53
methylglyoxal-BSA	blue	chemical reagent	0.927	0.00401	ADIPOQ,LEP,PPARG,TP53
RNASEH2B	blue	other	-3.849	0.00402	APOL6,CASP8,CCL5,GBP6,HELZ2,IFI44L,IL11,IL12B,IL15,IL22,IRF1,IRF4,ISG20,MX2,NLRC3,NLRP3,OAS1,OAS2,PARP14,PARP9,SP110,TLR6,XAF1
IL1	blue	group	3.758	0.00406	ADAMTS4,ADAMTS5,ALB,AQP2,BAX,C2,CCL5,CCR6,CD34,CD40LG,CEACAM1,CLEC7A,CPT1A,CSF2,CTSC,CYP1A2,CYP2B6,ELF3,F2RL3,FASLG,GDNF,GNRHR,IDO1,IGF1,IL10,IL11,IL17RD,IL21,IL22,IL2RA,IL2RB,IL5RA,IRF1,IRF4,KYNU,LEP,LIPC,LRAT,LYZ,MMP13,NR1H4,NRG1,PIGR,PPARG,SAA2,SFTPB,SFTPC,SOD2,SULT2A1,TDGF1,TGFB3,TLR7,TNC,TP53,TRAF3IP2,XDH
ADAMTS18	blue	peptidase	2.36	0.00409	CDH3,CLDN8,COL8A1,FBLIM1,FGFR2,GATA3,LAMC2,SCUBE3,TGFB3
NR0B1	blue	ligand-dependent nuclear receptor	-1.194	0.00411	FOXL2,G6PC1,GPR101,INSL3,MC2R,NANOG,NOS1,NR0B1,REST,SULT2A1,ZFP42
aflatoxin B1	blue	chemical - endogenous non-mammalian	4.244	0.00431	A1BG,ABCC3,ABCG8,ACOT9,BARD1,BAX,BRCA2,CCN5,CDCA2,CENPE,CFTR,CHAF1B,CLSPN,CYP1A2,CYP3A4,CYP3A5,CYP4V2,DAB1,DLGAP5,ECT2,EGF,FAM83F,FANCD2,FGF1,GDNF,GPLD1,GTSE1,KIF11,KNL1,LAMC2,MAP1B,MAP4K4,MCM8,MDM2,NRG1,NSL1,P2RY2,PCLAF,PRND,PRRG4,RBL1,SERPINB9,SLC5A1,SPC25,TNFRSF9,TP53,TRPV1,VDR
MPT0B291	blue	chemical reagent	-2.041	0.00432	CHEK1,CHEK2,EME1,FANCD2,GEN1,POLQ,TP53,XRCC2
aphidicolin	blue	chemical toxicant	1.256	0.00432	BAX,IFI44L,ISG20,MYH6,MYOG,OAS1,POLH,TP53
GHR	blue	transmembrane receptor	-0.272	0.00434	ADIPOQ,GHR,GHSR,IGF1,IL10,LEP,MOGAT1,ONECUT1,PPARG,PRLR,SNAI2,SOST,TP53,TRPA1,TRPV1
SR1001	blue	chemical reagent	-1.231	0.00434	IL12B,IL21,IL22,IL23R,PRF1
EP4-D	blue	chemical reagent	-1.921	0.00441	CCL5,CD226,CD3G,FASLG,GSDMC,HSH2D,IKZF3,IL12B,IL2RB,NLRP9,PRF1,RUNX3,SLAMF6,SPN
telmisartan	blue	chemical drug	-0.218	0.00441	ADIPOQ,BAX,CPT1A,GDNF,ITGAX,LEP,MAS1,NPHS1,OCLN,PPARD,PPARG,PTH1R,SLC2A4,TRPC3
H2AZ1	blue	other	2	0.00442	ALB,BIRC5,CKAP2L,DLGAP5,E2F2,FOXM1,GINS2,HNF4A,HPSE,MCM7,PPARG,SPC25,TTR
PD173074	blue	chemical reagent	3.317	0.00442	CGA,DLX3,ELF3,ERVFRD-1,GATA3,GCM1,GDNF,HSD3B1,INSL4,MFAP5,MUC15,NANOG,NUPR1,PAPPA2,PPARD,PPARG,UPK1B,UPK3B
prostaglandin E2	blue	chemical - endogenous mammalian	-1.161	0.00458	ADAMTS4,ANGPT1,ANGPT2,B3GALT5,BAX,BCL2L11,BIRC5,CASP14,CASP2,CASP6,CCL22,CCL5,CCR4,CCR6,CD226,CD300E,CDH1,CIITA,CLEC7A,EEA1,EFNA2,EREG,F2R,FASLG,GBP6,HAS2,ICOSLG/LOC102723996,IDO1,IGF1,IL10,IL12B,IL12RB1,IL15RA,IL22,IL23R,IL2RA,IL7R,IRF1,IRF4,JAK3,LAD1,LIPG,MITF,MMP13,MMP19,MR1,MUC2,MUC5AC,NEDD9,NR4A1,PIK3CG,PPARG,PRDM1,PTGER2,PTGES,SCN9A,SLC5A1,TBX21,TNFSF14,TNFSF15,TP53
IL15	blue	cytokine	0.705	0.00461	AZU1,BCL2L11,CCL5,CD160,CD209,CD226,CD28,CD33,CD40LG,CD84,CD8A,CD8B,CDH1,CEACAM1,CPT1A,CSF2,DYRK1A,FASLG,GALM,GATA3,GPRC5A,HMCN1,IL10,IL12B,IL12RB1,IL15,IL15RA,IL1RAP,IL21,IL21R,IL22,IL2RA,IL2RB,IL7R,IRF1,ITGAX,KIR3DL1,KLRD1,KLRG1,LEF1,LEP,LSP1,LYN,MICB,MKNK1,MT1G,MT1H,MYH2,NHLH2,P2RY6,PDK1,PPARD,PRDM1,PRF1,PTP4A2,PTPRJ,RAET1E,SMAD2,SP100,SPN,SYAP1,TBX21,TCF7,TFDP2,TIGAR,TNFRSF13C,TNFRSF9,TNNI1,T…
asoprisnil	blue	chemical drug	-1.993	0.00467	EGF,IGF1,IL15,IL2RB,MT1G,MT1H,PRF1,TGFB3,VNN1,XDH
Klrk1	blue	transmembrane receptor	2.464	0.00467	CCL5,CD96,CSF2,IL10,KLRD1,PRDM1,PRF1,SLA2,TBX21,XDH
flavokawain A	blue	chemical - endogenous non-mammalian		0.005	BAX,BIRC5,XIAP
catalase	blue	group		0.005	NANOG,POU5F1,TRPV1
tozasertib	blue	chemical drug		0.005	AURKA,BAX,TP53
RS1	blue	other		0.005	CRX,GNAT1,NRL
ITPRID2	blue	other		0.005	ADIPOQ,IGF1,LEP
CSH1/CSH2	blue	other		0.005	BIRC5,FOXM1,PDX1
TOPORS	blue	enzyme		0.005	BAX,MDM2,NKX3-1
Hyaluronidase	blue	biologic drug		0.005	ADAMTS4,ITIH5,MMP13
nevirapine	blue	chemical drug		0.005	CYP2B6,CYP3A4,SLC5A5
BMS336	blue	chemical reagent		0.005	IL10,IL22,PRDM1
nigella sativa extract	blue	chemical drug		0.005	TRPA1,TRPM6,TRPM7
duvoglustat	blue	chemical drug		0.005	ADIPOQ,SLC2A4,SLC5A1
adavosertib	blue	chemical drug	3.489	0.00501	ADGRE2,AURKA,CCL22,CD70,COLEC12,CTCFL,FOXM1,IDO1,IL10,IL10RB,IL11,IL15RA,IRF1,ISG20,JAK3,OAS1,PLAUR,RRM2,TBX21,TLR6
ATP-gamma-S	blue	chemical reagent		0.00505	CCL22,CCL24,CD300E,CD33,CD8A,EREG,IDO1,IL10,IL15,IL15RA,IL2RA,IL7R,IRF4,MMP19,SOD2
SPHK2	blue	kinase	-0.885	0.0052	ACADL,CCL5,CPT1A,LYN,MBP,SPIB,TLR7,TP53,YES1
TSC22D3	blue	transcription regulator	-0.603	0.00524	ADIPOQ,BCL2L11,CCL5,DPPA4,FASLG,IL10,IL2RA,LEP,LILRB4,PPARG,SALL4,SMURF2,TP53
STAT5B	blue	transcription regulator	0.877	0.00527	A1BG,ACOT11,ANKRD1,ANKS1B,BAX,C2orf50,C9,CASP2,CASP6,CASP8,CCDC141,CD70,CDH1,CHEK1,CYP2A6 (includes others),CYP2B6,CYP2C9,CYP3A5,CYP4A22,EBF1,ESR2,FAM126A,GBP6,GIMAP1,IGF1,IL2RA,IL2RB,IRF1,LEP,MB,MDM2,MECOM,MORN3,MPL,MYCT1,MYH6,NIPAL1,NOX4,NUCB2,NUDT7,NUGGC,PCSK5,POU2F2,PRLR,RAB19,RAD51B,SLC15A5,SLC16A5,SLC34A2,ST8SIA4,SULT1E1,SULT2A1,TCAP,TMEM45B,TMEM98,TNNI1,VNN1
RARA	blue	ligand-dependent nuclear receptor	-0.261	0.00527	AASS,APOM,BIRC5,BMP8A,CD84,CEACAM5,CENPM,CENPN,CTNNA3,DISC1,DNAJC21,E2F7,FASLG,FUT4,GATA3,GHR,GREB1,H4C3,HOXA10,HOXA5,HOXB4,HOXB7,IFI44L,IL12RB1,IL21,IL22,IL23R,IL5RA,IL6R,INSL3,IRF1,IRF6,KLF8,KNL1,MALL,MAP1B,NANOG,NCAPG,NCAPH,NEDD9,OAS1,PIK3CG,PIMREG,POU5F1,RASGRP4,RBP1,SALL4,SFTPB,SHROOM1,SLC10A1,SMURF2,SP100,SP110,TNFRSF10A,ZFP42,ZNF141,ZNF544
TNF	blue	cytokine	5.642	0.00558	ABCB11,ABCC3,ACKR2,ADAMTS4,ADAMTS5,ADIPOQ,AGER,AICDA,AKR1B10,ALB,ALS2CL,ANGPT1,ANGPT2,APOC4,APOL1,ARHGAP22,AURKC,AVPR1A,AZU1,BAX,BCL2L11,BCL2L13,BDKRB1,BIK,BIRC5,BMP3,C1QTNF9,C2CD4A,CARD6,CARD8,CASP10,CASP14,CASP2,CASP6,CASP8,CCDC15,CCDC80,CCL22,CCL24,CCL28,CCL5,CCN5,CCR4,CCR6,CD209,CD28,CD34,CD40LG,CD70,CDH1,CDH3,CFTR,CHRNG,CIITA,CLEC2D,CLEC4E,CNR2,CPT1A,CSF2,CTSC,CXCR2,CYP1B1,DSC2,DSC3,ELF3,EMC…
PARP2	blue	enzyme	2.818	0.00564	ADIPOQ,CCL5,CCR6,IL23R,LEP,PPARG,SFTPB,TBX21
HDAC5	blue	transcription regulator	-2.206	0.00573	ACADL,AURKA,BAX,CASP8,CLSPN,CPT1A,G6PC1,KIF11,LMOD2,MBP,MYOG,NCAPG,NR4A1,PPARG,RBBP6,SLC2A4,SOST,TP53
dasatinib	blue	chemical drug	0.396	0.00577	ABCG8,ANKRD1,BRCA1,DCLRE1C,G6PC1,IL10,IL12B,NHEJ1,PAWR,TP53
PXR ligand-PXR-Retinoic acid-RXRα	blue	complex	2.708	0.00608	ABCB11,ABCC3,CYP1A2,CYP2A6 (includes others),CYP2B6,CYP2C19,CYP2C9,CYP3A4,CYP3A5,SLCO1A2,SULT2A1
CASP4	blue	peptidase	3.286	0.00608	CXCR2,GSDMA,GSDMC,IL10,ITGAX,LAIR1,PJVK,PLAC8,TARM1,TNFSF14,TNFSF8
SATB2	blue	transcription regulator	-0.198	0.00618	BAX,CD96,CDH3,CDH6,ENPP1,ITGA8,KRT8,MDM2,MRPL41,NANOG,NOX4,TNFSF8,UPF3B
IL23	blue	complex	2.825	0.0062	ACKR2,CCR6,CSF2,IL10,IL12B,IL21,IL22,IL23R,IL2RA,IRF4,TBX21,TLR3
NFYB	blue	transcription regulator		0.0063	ARHGAP11A,ARID4B,BCL2L11,CAPN12,CCDC174,CDH1,CEP57L1,CHEK2,CHRNB1,CIP2A,CNTN4,ENTPD7,FGFR2,FLRT2,G6PC1,GDF6,GGPS1,GTF2H2,HMX3,IGF1,KMT2E,L2HGDH,LIG3,LYAR,METTL2B,MMP13,PAQR5,PCLAF,PXMP4,RHCE/RHD,RRM2,SALL4,SHOX2,SNAPC1,ST8SIA4,TBC1D32,TTC39B,UHRF1,ZFP42,ZNF345,ZNF417/ZNF587,ZNF468,ZNF610,ZNF765
NFATC3	blue	transcription regulator	2.961	0.00675	ANGPT1,CASP10,CD40LG,CGA,FASLG,FOXA1,IL10,IL12B,IL2RA,MUC2,MYOCD,NR4A1,PPARG,SFTPB,SFTPC
Adaptor protein 2	blue	complex		0.00677	AGXT,CD28,CDH1,NOS1,PIGR
LINC00324	blue	other	2.213	0.00677	CDH1,FAM83B,FASLG,NANOG,POU5F1
FOXD3	blue	transcription regulator	1.246	0.00677	FOXA1,FOXM1,NANOG,POU5F1,SKP2
CHGA	blue	other	0.692	0.00677	BIRC5,G6PC1,GCG,NLRP3,XDH
TNFSF13B	blue	cytokine	1.201	0.00701	ADIPOQ,AICDA,BAX,BCL2L11,C2,CD40LG,CD70,CSF2,ECT2,FFAR2,HSH2D,ICOSLG/LOC102723996,IL10,IL15,LEP,MALT1,MEFV,PLAUR,POU2AF1,PRDM1,RFFL,SOX11,TARM1,TNFSF14,TP53,VDR,XIAP
ritonavir	blue	chemical drug	0.367	0.00701	ADIPOQ,ATP10B,BIRC5,CEACAM5,CEACAM8,CEP135,CSF2,CYP2B6,CYP3A4,CYP3A5,CYP4F2,ECT2,FGGY,HUNK,KIF14,LEP,MT1G,MT1H,NCAPH,PPARG,STIL,STYX,TESMIN,TGIF2,TMPRSS4,WNT7B
PPP3R1	blue	phosphatase	1.732	0.00703	ABCA13,ACOXL,ARID3A,CDH17,GBP3,IKZF3,LYZ,PON1,SCNN1G,SFTPB,SFTPC,SIGLEC15,SLC34A2,TBXA2R
KRT14	blue	other		0.00707	DSC1,DSC2,DSC3,DSG1,DSG3,KLK10,KRT17,KRT8,MMP13,MMP19
cyclophosphamide	blue	chemical drug	1.756	0.00709	ABCB11,BAX,CACNG5,CAPN6,CASP8,CCL5,CXCR2,CYP2B6,CYP3A4,ELF3,FGA,FGB,IL10,IL12B,IL7R,LAMC2,PECAM1,PTGES,SLC34A2,TGIF1
RBM38	blue	other		0.00731	EPB41,MDM2,TNFSF15,TP53
CUL7	blue	enzyme	-0.13	0.00731	BIRC5,CDH1,SNAI2,TP53
MAD2L2	blue	enzyme	-0.692	0.00731	CDH1,NANOG,POU5F1,SNAI2
BLM	blue	enzyme		0.00731	IFI44L,ISG20,OAS1,TP53
POU5F1	blue	transcription regulator	2.714	0.00747	ALB,ANGPT1,BAX,BCL2L11,BIK,BIRC5,BRAF,BRCA1,CARD6,CASP10,CASP14,CASP2,CASP6,CCL5,CD70,CDH1,CGA,CHEK1,CTSV,DFFA,DLX3,EN1,FABP2,FASLG,FGF5,FOXA1,FOXE1,FUT4,GATA3,GBP3,GBP4,GREB1,HRK,IRF6,IRX3,KRT17,LIN28A,MIXL1,NANOG,NR0B1,ONECUT1,OTP,PDX1,PECAM1,POU4F1,POU5F1,PRDM14,REST,SALL4,SNAI2,TDGF1,TET2,TFCP2L1,TGFB3,TNFRSF10A,TNFRSF9,TNFSF8,TP53,YES1,ZFP42,ZIC3
filgrastim	blue	biologic drug	-0.943	0.00756	AGAP6 (includes others),ANGPT1,AZU1,CARD6,CATSPER2,CCL5,CEACAM1,CLEC7A,CR1,CRYBG1,CYP1B1,DDHD1,DPYD,E2F2,EDARADD,EMILIN2,ETV7,F5,FCAR,GBP3,GP1BB,GPR141,HHIP,HIPK2,HRH4,IL10,IL1RAP,IL2RB,IL31RA,IL5RA,IRAK3,IRAK4,KLRD1,KNL1,LAIR1,LEF1,LILRA5,LTB4R,LY75,MATN1,MCM7,NKX3-1,NLRP3,NR4A1,NRL,P2RY10,P2RY2,PARP14,PDE4D,PLAG1,PLAUR,PRKAR2A,PRRG4,PTGDR2,PTGER2,RAB37,RABGAP1L,RPS6KA5,SIGLEC9,ST6GALNAC3,SULT1B…
IL1B	blue	cytokine	3.989	0.00768	ABCB11,ABCC3,ACKR2,ACP3,ADAMTS4,ADAMTS5,AGER,ANGPT1,APOL6,AVPR1A,BARD1,BAX,BDKRB1,C2,CASP10,CASR,CAV2,CCL22,CCL24,CCL28,CCL5,CCR6,CD40LG,CDH1,CFTR,CHST6,CIITA,CNR2,COL10A1,CSF2,CYP1A2,CYP1B1,CYP2B6,CYP2C19,CYP2C9,CYP3A4,CYP3A5,CYP8B1,DAAM2,DPY19L4,E2F2,E2F7,ELF3,ENPP1,FASLG,FGB,FGF18,FGFR2,FOXP1,GATA3,GBP3,GBP4,GBP6,GHR,GINS2,HAS2,HELZ2,HNF4A,HOXA11,IAPP,ICOSLG/LOC102723996,IDO1,IGF1,IGF2BP3,IKZF…
KDM4C	blue	enzyme	2.449	0.00775	ALS2,CSF2RA,FGF5,MFN1,NANOG,POU5F1,SKA1
PRRX1	blue	transcription regulator	1.781	0.00775	ANGPT2,FGF1,LPP,NANOG,POU5F1,PPARG,TNC
GABPB1	blue	transcription regulator	1.798	0.00775	AURKA,BRCA1,FCAR,IL7R,OXTR,SKP2,TNC
entinostat	blue	chemical drug	-0.413	0.00785	ADAMTS5,BAX,BCL2L11,BIK,BIRC5,CD33,CDH1,CSF2RA,ITGAX,MICB,MMP13,MT3,SNAI2,TNFRSF10A,TP53,VDR,XIAP
NFATC2	blue	transcription regulator	1.24	0.00799	ACP3,BCL2L11,CCL22,CCL5,CD3G,CD40LG,CSF2,FASLG,FOXM1,GATA3,GBP4,GCG,GDF5,HELZ2,IL10,IL12B,IL15,IL21,IL22,IL2RA,IRF1,IRF4,IRGM,ISG20,MDM2,MITF,MLANA,NOX4,NR4A1,PPARG,REL,SLAMF6,TBX21,TLR3,TNFSF8
KDM6B	blue	enzyme	1.008	0.00812	CCL5,CDH1,FGF5,GDNF,HOXC11,IL12B,ITGAL,MPL,SNAI2
CEBPD	blue	transcription regulator	2.63	0.00812	ALB,AURKC,BIRC5,BRCA1,BRCA2,COL10A1,CTSV,CYP2A6 (includes others),IGF1,IL10,ITGAX,LEP,MBP,MITF,MMP13,PPARG,PTAFR,SLC5A12,SLC5A8,SNAI2,TP53
STAT5a/b	blue	group	0.12	0.00842	BCL2L11,CSF2,EBF1,F2R,F2RL2,GATA3,GFI1B,GP6,GYPA,GYPE,IGF1,IL2RA,IRAG2,IRF1,MPL,NETO2,OPRM1,PARVB,PRDM1,PRF1,RBP1,SLC10A1,TNNI1,XIAP
ZC3H12A	blue	enzyme	-0.655	0.00851	ADIPOQ,AFMID,ANTXR2,CEACAM1,EPGN,EREG,GBP4,GPR132,GRM6,HPSE,IL12B,IL21R,ITGB3,KREMEN1,LAX1,NIBAN3,P2RY10,PDE7A,PEAK1,PECAM1,PIK3CG,PKIB,POU2AF1,POU2F2,PPARG,REL,SIGLEC10,TES,TNFAIP8,TNFRSF13B,TNFRSF13C,ZC3H12D
pyruvaldehyde	blue	chemical - endogenous mammalian	2.97	0.00858	AGER,ANGPT2,CD40LG,CRYGS,MIOX,PDX1,PRF1,SLC2A4,TNFRSF9,TP53
discodermolide	blue	chemical drug		0.00858	BARD1,BLM,BRCA1,BRCA2,CHEK1,E2F2,FANCD2,KIF11,RBL1,TP53
22(R)-hydroxycholesterol	blue	chemical - endogenous mammalian	-0.152	0.00858	ABCB11,ABCG8,ANGPTL3,APOC4,APOM,GCM1,HAS2,LIPG,PON1,SULT2B1
resiquimod	blue	chemical drug	1.986	0.00866	APOBEC3A,APOBEC3D,APOBEC3G,CCL22,CCL24,CCL5,CD70,CHST9,CIITA,CLEC4E,CLEC7A,CSF2,ELF3,F2R,GATA3,IFI44L,IL10,IL12B,IL15,IL19,IL22,IL2RA,IRAK3,IRF4,ISG20,ITGAX,LILRB1,LYN,MUCL3,MX2,NLRP3,NMUR1,OAS1,OAS2,PIK3CG,PRDM1,REL,SOD2,SP100,TBX21,TLR7,TMEM154,TNFRSF9,TNFSF15,TNIP3,TRIM5
dextran sulfate	blue	chemical drug	2.402	0.00869	AURKA,BIRC5,BLM,CCL5,CD209,CD40LG,CDCA2,CENPE,CHAF1B,CSF2,CXCR2,E2F7,EFNA2,EGF,ERCC6L,FGF1,FOXM1,FUT2,FZD10,GDNF,HJURP,IDO1,IL10,IL12B,IL22,IL23R,KIF11,KNG1,MMP13,MNS1,MSH3,NCAPH,NEK2,NLRP3,OCLN,P2RY2,PECAM1,PIGR,PTAFR,RRM2,SGO1,SKA1,SPC25,TGFB3,TICRR,TP53,TRIP13,UHRF1,VDR,VEGFD,WNT2B
ZNF281	blue	transcription regulator	1.408	0.00873	BLM,CCL22,CCL24,FANCD2,IL11,IL12B,IL21,NANOG,RAD9A,TNFSF8,XRCC2
CDK8	blue	kinase	-1.993	0.00873	CDH1,FGF5,KLF17,NANOG,NR0B1,POU5F1,PRDM14,RBL1,TDGF1,TFCP2L1,ZFP42
NR5A1	blue	ligand-dependent nuclear receptor	1.502	0.0089	ANGPT2,CGA,CYP21A2,FUT4,GNRHR,INHA,INSL3,LEP,MC2R,NOS1,NR0B1,POU5F1,SGCZ,SULT2A1,VNN1
PIK3CG	blue	kinase	-1.166	0.00902	ATP6V0D2,BCL2L11,C2,CD8A,ENPP1,G6PC1,GBP4,GBP6,IL10,IL12B,IL17RA,IL2RB,IRF1,IRGM,ITGB3,ITK,KRT8,OAS2,PIK3CG,PRF1,ZBP1
puromycin aminonucleoside	blue	chemical reagent	1.398	0.00902	AGXT,ALB,BAX,CACNG5,CAPN6,CDCP1,CTSV,CYP2B6,CYP3A5,ELF3,FBLIM1,FGA,FGB,LAMC2,NOX4,NPHS1,SLC34A2,SOD2,TES,TGIF1,TTR
copper gluconate	blue	chemical drug	-2.121	0.00918	ASCC3,ATRX,BRCA1,ERCC4,LIG3,PMS1,POLH,RAD51C
miR-199a-5p (and other miRNAs w/seed CCAGUGU)	blue	mature microRNA	-3.034	0.00951	APOL1,BIRC5,CASP14,CDH1,CELSR1,DYRK1A,GPRC5A,ITGB3,KRT17,LAMC2,MUC4,MX2,MYOCD,NEDD9,PIGR,ZBP1
E. coli B5 lipopolysaccharide	blue	chemical - endogenous non-mammalian	4.749	0.00989	CCL22,CCL24,CCL5,CCR4,CCR6,CHFR,CSF2,CXCR2,CYP3A5,G6PC1,ICOSLG/LOC102723996,IDO1,IL10,IL11,IL12B,IL15,IL15RA,IL17RA,IL1RAP,IL21R,IL2RA,IL5RA,IL6R,IL7R,IRAK3,IRF1,ISG20,ITGAL,MAT1A,MDM2,MMP13,PRDM1,PTPN2,SOD2,TAT,TGFB3,TGIF1,TLR3,TLR6,TLR7,TTR,XIAP
mannosylated lipoarabinomannan	blue	chemical - endogenous non-mammalian		0.01	BAX,FASLG,IL10,IL12B,IRAK3
LETMD1	blue	other	-0.818	0.01	BAX,IL10,IRF1,MDM2,TP53
IFNG	blue	cytokine	5.998	0.0101	ABCA6,ADGB,ADIPOQ,AFMID,AGER,AIF1L,APOBEC3G,APOL1,APOL6,AVPR1A,BAX,BCL2L11,BLNK,BRCA2,BRIP1,BST1,BTN3A2,C2,CAMK4,CARD6,CASP10,CASP2,CASP6,CASP8,CCL22,CCL28,CCL5,CCR4,CCR6,CD1D,CD209,CD40LG,CDH1,CEACAM1,CEACAM5,CELSR1,CFP,CFTR,CGAS,CHRNG,CIITA,CLEC2D,CLEC4E,CLEC7A,CSF2,CTSC,CTSV,CYP1A2,CYP2C9,CYP3A4,DDX60L,DNAJB7,DTX3L,DUOX2,E2F2,EDNRA,EGF,ERAP2,ERCC8,ETV7,F11R,F2R,FASLG,FCN1,FGF1,FLRT2,FOXE1,FXN,…
rosiglitazone	blue	chemical drug	0.7	0.0101	ABCC9,ACADL,ADIPOQ,ADIPOR2,ANGPTL3,APOC4,APOL6,AQP2,BAX,BRCA1,CAV2,CCL5,CCN5,CD1D,CDH1,CGA,CIITA,CLEC7A,CPT1A,CYP2B6,CYP3A4,DDHD1,EDNRA,FGB,FGF1,GATA3,GIPR,GPR65,GYS2,HAS2,HCAR1,IGF1,IL10,IL12B,IL21R,IL7R,IRF1,ITGAL,ITGB3,KLB,LEP,LRG1,LTB4R,MAN1A2,MCM7,MR1,MX2,MYOG,NDUFV3,NOX4,NPHS1,NPPB,OAS1,OAS2,PDK1,PDX1,PECAM1,POU2F1,PPARG,PRLR,PTGES,SKP2,SLC2A4,SOAT1,SOD2,SOST,SPN,TBX21,TBXA2R,TGFB3,TNC,UPK1B
betamethasone	blue	chemical drug	1.195	0.0101	ASPA,CYP3A4,CYP3A5,FXN,IDO1,SFTPB,SULT2A1
retinol	blue	chemical drug	0.239	0.0101	CSF2,LRAT,NANOG,PPARD,RBP1,SAA2,SLC5A5
roscovitine	blue	chemical drug	-0.927	0.0102	BCL2L11,BIRC5,CHEK1,CYP2B6,CYP3A4,FBXO22,MDM2,PDX1,PPARG,SKP2,TP53,XIAP
calcitriol	blue	chemical drug	0.774	0.0103	ABCC3,ALB,ANGPT2,APOL6,B3GALT5,BAX,BIRC5,BRCA1,CASR,CCL5,CD28,CDH1,CDT1,CENPM,CHAF1B,CPT1A,CSF2,CYP2B6,CYP2C9,CYP3A4,ECT2,EXPH5,FGF23,FOXM1,GATA3,GHR,GSDMB,HIPK2,HOXB4,IFI44L,IGF1,IL10,IL12B,IL15,IL21,IL22,IL23R,IL2RA,IRF4,ITGAX,KLK10,LEP,LILRB4,LPAR1,MCM7,MECOM,MMS22L,MRPL41,MYOG,N4BP2,NEDD9,NEK2,NFKBIB,NOX4,NPHS1,NUBPL,NUP37,NUPR1,OCLN,OLFML2A,P2RY2,PCLAF,PDE4D,PDLIM2,PDP2,PDX1,PNPT1,PPARD,PPAR…
bortezomib	blue	chemical drug	-0.2	0.0105	AURKA,BAX,BCL2L11,BIK,BIRC5,BRCA1,BRCA2,CASP8,CCL22,CCL5,CCN5,CCR6,CSF2RA,DRD4,ERN1,FANCD2,FASLG,GHR,GREB1,HRK,IGF1,IL10,IL10RB,IL12B,IL2RA,IRF4,MDM2,MICB,MITF,MYOCD,NOX4,PKIB,PRDM1,RAD51C,SEC23IP,SH3BP2,TIGAR,TLR7,TNFRSF10A,TP53,ULBP1,XIAP
cryptotanshinone	blue	chemical drug	0	0.0106	BAX,BIRC5,CHEK1,CHEK2,MTDH,TP53
TBX3	blue	transcription regulator	0	0.0106	CDH1,E2F7,JDP2,NANOG,POU5F1,TP53
12-(3-adamantan-1-yl-ureido) dodecanoic acid	blue	chemical reagent	-1.667	0.0108	BAX,BCL2L11,BIK,BIRC5,CARD6,CASP14,CASP2,CASP6,CASP8,CD40LG,DFFB,FASLG,IL10,TNFRSF10A
OTX2	blue	transcription regulator	0.696	0.0108	ATOH1,BEST1,COL8A1,EFNA2,EN1,HESX1,MITF,NRL,PRDM1,SIX3,TDGF1,TNC,TRPM1,TTR
ZFPM1	blue	transcription regulator	0	0.0108	BLNK,ENPP1,GATA3,GP6,IL10RB,IL31RA,IRAK3,KLHL6,LAIR1,MALT1,MPL,MS4A2,PRELID2,SLC17A8,SLC50A1,SLC6A4
rifampin	blue	chemical drug	2.239	0.0108	ABCB11,ABCC3,ATP10B,CEACAM5,CEACAM8,CEP135,CYP1A2,CYP2A6 (includes others),CYP2B6,CYP2C19,CYP2C9,CYP3A4,CYP3A5,CYP8B1,ECT2,FGGY,FMO5,HUNK,KIF14,MT1G,MT1H,NCAPH,STIL,STYX,TESMIN,TGIF2,TMPRSS4
MET	blue	kinase	2.173	0.0111	AURKA,BMP8A,BNIPL,CDH1,CTSV,GATA3,GLIS1,GSDMA,IGF1,IL15,IL15RA,LEF1,MDM2,MMP13,MYOG,NANOG,NOX4,NPHS1,PAPPA,POU5F1,RRM2,SOD2,TGIF1,TLR3,TNFSF8
Jnk	blue	group	2.333	0.0111	AGER,BAX,BCL2L11,BIRC5,BRCA1,CCL22,CCL5,CD209,CDH1,FASLG,GCM1,GDNF,HNF4A,IGF1,IL10,IL11,IL12B,IL19,IL22,IL2RA,MMP13,NOX4,NR4A1,OCLN,PLAUR,POU5F1,PPARD,PTGES,RBP1,SNAI2,SOD2,TINAGL1,TNFRSF10A,TP53,TRPC3,XIAP
SPARC	blue	other	-0.268	0.0111	BARD1,BLM,BRCA1,BRCA2,BRIP1,CDH1,CDH3,CDYL,CHAF1B,CYP8B1,DAB1,EHMT1,LEF1,NIPAL1,P2RY2,SLC34A2,SNAI2,SYDE2,TMC5,TOPBP1,TRIM5,XAF1,ZCCHC8
GABPA	blue	transcription regulator	1.711	0.0113	AURKA,BRCA1,CCL22,CDK11A,CHRNG,DCLRE1C,FCAR,IL7R,OXTR,PPARG,SKP2,TNC,TNFSF8
1,2-dioctanoyl-sn-glycerol	blue	chemical reagent		0.0115	IL2RA,MMP13,VDR
teniposide	blue	chemical drug		0.0115	CCL5,FASLG,TP53
SR3335	blue	chemical reagent		0.0115	CCR6,IL21,IL23R
decabromobiphenyl ether	blue	chemical toxicant		0.0115	CYP1A2,CYP2B6,CYP3A5
MELK	blue	kinase		0.0115	BAX,MDM2,TP53
CUZD1	blue	other		0.0115	EPGN,EREG,NRG1
Hotair	blue	other		0.0115	CDH1,HNF4A,HOXC11
CANX	blue	other		0.0115	BAX,NOX4,SLC6A5
CEL	blue	enzyme		0.0115	BAX,CDH1,TP53
MI-773	blue	chemical drug		0.0115	BCL2L11,MDM2,TP53
barbiturate	blue	chemical drug		0.0115	CYP2B6,CYP3A4,CYP3A5
FT671	blue	chemical - protease inhibitor		0.0115	MDM2,RPS27L,TP53
VE-821	blue	chemical reagent	2.828	0.0115	APOBEC3A,CCL5,CSF2,IL11,ISG20,MMP13,PRDM1,RASGRP3
UM101	blue	chemical drug	-2.828	0.0115	CCL5,GBP4,IDO1,MUC4,PRRG4,TNFSF15,TNFSF8,VDR
Ifnar	blue	group	3.051	0.0119	CCL22,CCL5,CD8A,FASLG,IDO1,IL10,IL12B,IL15,IRF1,ISG20,NLRP3,OAS1,OAS2,PNPT1,RNF213,TLR3,TLR7,XAF1,ZBP1
ISL1	blue	transcription regulator	0.151	0.0119	AVIL,CSF2,DAB1,DLG2,GCG,HOXC8,IAPP,IRX3,LHX1,LILRB3,NEUROD4,NPFF,PAPPA2,PDX1,POU4F1,POU4F2,RUNX3,SCN9A,TRPV1
ceefourin-1	blue	chemical reagent	2	0.012	ADIPOQ,LEP,PPARG,SLC2A4
STK17A	blue	kinase	0.132	0.012	MT1H,MT1M,MT1X,SOD2
UCHL3	blue	peptidase	0.283	0.012	ADIPOQ,BAX,SLC2A4,TP53
TMP778	blue	chemical reagent	-1.98	0.012	CCR6,IL22,IL23R,TBX21
GABP	blue	complex		0.012	BRCA1,HPSE,IL7R,SKP2
ciglitazone	blue	chemical drug	2.353	0.0121	ABCA12,BAX,CAV2,CCL5,CD34,CD40LG,CIITA,FGF5,IAPP,IL10,IL12B,LIN28A,MITF,NFKBIB,NOX4,PDX1,POU5F1,PPARG,PTGER2,REST,SULT2B1,TAT,TBXA2R,TDGF1,ZFP42
TFAP2A	blue	transcription regulator	0.171	0.0122	BAX,BIRC5,CCL28,CCN5,CDH1,CGA,CHRNA3,CSF2,E2F2,EREG,F2R,FOXA1,HRK,IL12B,IL22,LACTB,MCM7,MT2A,NOS1,PLAUR,PPARD,PPARG,RRM2,SOD2
CEBPB	blue	transcription regulator	4.688	0.0122	ADIPOQ,AKR1B10,ALB,AURKA,BARD1,BIRC5,BLNK,BRCA1,BRCA2,C2,CCL5,CD1D,CDH3,CDT1,CENPE,CENPM,CFTR,CHEK1,CHEK2,CLEC4E,COL10A1,CPT1A,CTSC,CYP2A6 (includes others),CYP3A4,DEPDC1,DLGAP5,DLX3,EMCN,F7,FCAR,FGFR2,G6PC1,GINS1,GINS3,GINS4,HAS2,HUS1,IGF1,IL10,IL12B,INMT,IRAK3,IRF4,ITGAL,KDM5A,KIF18B,KIF4A,LEP,LYN,MBP,MC2R,MCM7,MMP13,MMS22L,MRE11,NFKBID,NUP107,NUPR1,ORC6,OXTR,PLAUR,POLA2,PPARD,PPARG,PPP1R14A,PR…
SP1	blue	transcription regulator	5.066	0.0122	AFAP1L1,AGER,ATP7A,BACE2,BAG2,BAX,BIRC5,CCL22,CCL5,CD28,CD99,CDC42BPG,CDH1,CEACAM1,CHRNA3,CHRNA5,CIITA,COL8A1,CYP1B1,CYP21A2,CYP2B6,DLX3,EDA,ENTPD5,EREG,F2R,F7,FASLG,FGF10,FOXM1,GEN1,GHR,GLTP,GP6,HAS2,HBZ,HNF4A,HPSE,HSD3B1,IGF1,IL10,IL15,IL21R,IL2RB,IRAK3,IRF1,IRF4,ITGAX,ITGB3,KLF8,LDHC,LTB4R,MPL,MUC2,MUC4,MUC5AC,NOS1,NOX4,P2RX7,PDK1,PHOX2B,PIGM,PLAUR,POU5F1,PPARD,PRLR,PTH1R,PYY,RAB11FIP1,RBL1,RN…
epratuzumab	blue	biologic drug		0.0123	IL10,PRDM1
Smad3-Smad4	blue	complex		0.0123	BAX,BCL2L11
prunetin	blue	chemical - endogenous non-mammalian		0.0123	ADIPOR2,MUC5AC
MCPH1	blue	other		0.0123	BRCA1,CHEK1
UPK3A	blue	other		0.0123	UPK1B,UPK3B
PGC	blue	peptidase		0.0123	PGC,SFTPB
alvelestat	blue	chemical drug		0.0123	AICDA,IL10
RAD23B	blue	other		0.0123	NANOG,POU5F1
SFTPB	blue	other		0.0123	SFTPB,SFTPC
DBX1	blue	transcription regulator		0.0123	IL10,TNFSF14
IGFALS	blue	other		0.0123	IGF1,PPARG
mir-504	blue	microRNA		0.0123	FOXP1,TP53
ACSS1	blue	enzyme		0.0123	CDH1,LEP
PASK	blue	kinase		0.0123	MYOG,PDX1
CLDN3	blue	transmembrane receptor		0.0123	CDH1,SLC31A1
LOC100359583/Ptma	blue	other		0.0123	BAX,BCL2L11
H4C14	blue	other		0.0123	CHRNA5,PHOX2B
thimerosal	blue	chemical drug		0.0123	BIRC5,OPRM1
E2f-Dp1	blue	complex		0.0123	BRCA1,PPARG
SGC-CBP30	blue	chemical reagent		0.0123	CDCP1,GREB1
antarelix	blue	biologic drug		0.0123	GNRHR,NOS1
schisandra chinensis baill ethanolic extract	blue	chemical drug		0.0123	CYP2C9,CYP3A4
KIN001-043	blue	chemical drug	2.041	0.0123	FBXL20,GRHL2,IL10,LEF1,NANOG,PECAM1,POU5F1,TFCP2L1,TNS4,ZFP42
deoxycholate	blue	chemical - endogenous mammalian	-0.222	0.013	ABCB11,ABCG8,BAX,CDH1,CYP2B6,CYP2C19,CYP2C9,CYP3A4,NR4A1,PLAUR,SLC10A1,TP53,TRPV1
FBXO44	blue	enzyme	-1.257	0.013	BRCA1,CAGE1,CCL5,CGAS,COX6B2,GPATCH2,MAVS,MICB,NR6A1,PIWIL2,PTPN2,ULBP3,ZNF165
10E,12Z-octadecadienoic acid	blue	chemical - endogenous mammalian	-0.668	0.0136	ADIPOQ,ARHGEF39,ATP6V0D2,BIRC5,CPT1A,DGKH,DLGAP5,EBF1,GDF5,GPRIN3,HMCN2,IGF1,IL10,KCTD19,MCM10,MFSD4B,MRGPRX2,NR4A1,PPARG,PPP1R3B,SCN4A,SIGLEC15,SLC2A4,SNCAIP,SPDL1,ST18,TNIP3,VNN1
nifedipine	blue	chemical drug	0.719	0.0137	ABCC3,ADIPOQ,AGER,BIRC5,BRAF,CGA,CYP21A2,CYP2B6,CYP2C9,CYP3A4,CYP3A5,FGF23,MYOG,NOS1,NR4A1,SLC2A4
PLK1	blue	kinase	-1.982	0.0137	ANKRD1,BAX,BCL2L11,CDH1,CLSPN,DTX3L,MDM2,MRE11,PARP9,PLA2R1,SNAI2,TGFB3
FKBP4	blue	enzyme	0.492	0.014	CEACAM1,G6PC1,HOXA10,IL15RA,NKX3-1,PPARG
TLR9	blue	transmembrane receptor	4.147	0.014	ADAMTS4,AICDA,BAX,CCL5,CD300E,CLN3,CPM,CSF2,DNAAF10,GDNF,IDO1,IFI44L,IFNA21,IL10,IL12B,IL19,IL21R,IL2RA,IRAK4,IRF1,IRF4,ISG20,LAIR1,LILRB4,LIPG,MX2,NR1H4,NR4A1,OAS2,PRDM1,PTGER2,SCN9A,SMPDL3B,SPTLC1,TBX21,TLR7,TNC,TNFRSF13B,TP53
phenobarbital	blue	chemical drug	3.536	0.0141	ABCC3,CYP1A2,CYP1B1,CYP2A6 (includes others),CYP2B6,CYP2C19,CYP2C9,CYP3A4,CYP3A5,CYP8B1,HNF4A,MDM2,SULT1E1,SULT2A1,TAT,TP53,TRPC3
SFRP4	blue	transmembrane receptor	-0.863	0.0142	BIRC5,CDH1,EREG,FGF5,GREM1,INHA,MYH6,PRLR
PLAGL1	blue	transcription regulator		0.0142	CCL22,CCL24,CCL28,CSF2,IL10,PPARG,SLC2A4,TNFSF8
RBBP7	blue	transcription regulator		0.0142	CDH1,EN1,EN2,MS4A2,SLC4A1
pyruvic acid	blue	chemical - endogenous mammalian	0.065	0.0142	BAX,BIRC5,NR4A1,TNFRSF10A,TP53
myristoylated protein kinase A inhibitor 14-22 amide	blue	chemical - kinase inhibitor	-0.537	0.0142	CGA,GNRHR,MUC5AC,PDX1,SKP2
TOB1	blue	transcription regulator	-1.508	0.0143	BANP,CDT1,CHEK1,HJURP,IKBIP,LETMD1,MIS18A,PLAC8,RBBP6,SPDL1,TP53
IL12 (complex)	blue	complex	2.617	0.0145	ACADL,CCL22,CCL5,CCR4,CCR6,CD226,CD28,CD40LG,CDH1,CEACAM1,CSF2,ERCC4,FASLG,GATA3,IDO1,IL10,IL12B,IL12RB1,IL15,IL21,IL2RA,IL7R,IRF1,IRF4,ISG20,ITGAL,KLRD1,KLRG1,PLAC8,PRDM1,PRF1,SMAD2,TBX21,TNFRSF9
DKK1	blue	growth factor	-1.734	0.0148	ANGPT2,BAX,BIRC5,GATA3,HNF4A,IL10,LEF1,MITF,MYH2,MYH6,PPARG,PRLR,SNAI2,SOST,TP53
FLT3LG	blue	cytokine	2.729	0.0148	BIRC5,CCL5,CD3G,HBZ,HOXB4,IL10,IL15RA,IL2RA,IL2RB,IL7R,ROCK1,SCNN1G,SLC12A3,SPN,TAL1
ionomycin	blue	chemical reagent	3.801	0.0149	CCR4,CCR6,CD40LG,CD70,CRTAM,CSF2,ENPP1,FASLG,FGF18,FGF23,GATA3,GBP4,GCM1,HPSE,IL10,IL12B,IL21,IL22,IL23R,IL2RA,IRF4,ITGAL,KCNJ2,NR4A1,P2RY2,POU2AF1,PPARG,PRF1,PTAFR,PTPRJ,SMAD2,TBX21,TNFSF14
LEF1	blue	transcription regulator	0.225	0.0149	ADIPOQ,BIRC5,BRCA1,CCL5,CD1D,CDH1,CHEK1,DAPK2,DGKH,DLX3,EMILIN2,EN1,FASLG,FGF10,FGF18,GATA3,HAS2,ICOSLG/LOC102723996,IL7R,IRAK3,KIF11,LAIR1,LEF1,LYZ,MITF,MMP13,NFKBID,NHSL2,NLRP3,NR0B1,PKIB,PLAG1,PRDM1,PRF1,PTGER2,RASGRP3,RBPMS,RHOH,STX11,TBX21,TEX15,TLR7,TNFRSF13C,TNIP3,TP53,TRPM1,ZC3H12D
DUX4	blue	transcription regulator	1.268	0.0158	ALPP,DUXA,E2F7,FZD2,IL15,KHDC1L,KLF17,LEUTX,MYOG,SLC34A2,TP53,ZSCAN4
carboplatin	blue	chemical drug	2.137	0.0158	CACNG5,CAPN6,CDCP1,ELF3,FGA,FGB,HAS2,LAMC2,POU5F1,SLC34A2,TGIF1,TP53
poly rI:rC-RNA	blue	biologic drug	3.942	0.016	APOBEC3G,APOL1,ARHGAP40,ATP6V0A2,BAX,BIRC5,C2,CCL22,CCL5,CD209,CD33,CD40LG,CD70,CDH1,CEACAM1,CENPE,CGAS,CHD7,CIITA,CLEC4E,CLEC7A,CSF2,CYP4F2,DDX60L,DISC1,ELF3,EREG,FASLG,FCN1,GBP4,GBP6,HELZ2,HFE,IDO1,IFI44L,IGF1,IL10,IL11,IL12B,IL15,IL15RA,IL21,IL2RA,IMMP2L,IRF1,IRGM,ISG20,ITGAX,KYNU,LIPG,LYN,LYZ,MEST,NAAA,NANOG,NEDD9,NLRP3,NOP58,NR4A1,OAS1,OAS2,ODAD2,P2RY6,PARD6B,PARP11,PARP14,PIGR,PLAUR,POU2AF1…
NR1I3	blue	ligand-dependent nuclear receptor	3.767	0.0162	ABCC3,CYP1A2,CYP2A6 (includes others),CYP2B6,CYP2C19,CYP2C9,CYP3A4,CYP3A5,CYP8B1,G6PC1,HNF4A,LEAP2,LRG1,MDM2,NEDD9,PDE3B,STEAP4,SULT1E1,SULT2A1,SULT2B1
CAR ligand-CAR-Retinoic acid-RXRα	blue	complex	1.709	0.0163	ABCC3,CYP2B6,CYP2C19,CYP2C9,CYP3A4,CYP3A5,SLCO1A2
TNFRSF10A	blue	transmembrane receptor	-1.89	0.0163	CD28,CD3G,GATA3,IL12B,IL17RD,IL7R,TNFRSF10A
TFAP4	blue	transcription regulator	1	0.0166	CDH1,DYRK1A,IL12B,IRF6,LEF1,MDM2,MLF1,NANOG,OCLN,RPS6KA5,TSPAN31
N-[(2Z)-3-(4,5-dihydro-1,3-thiazol-2-yl)-1,3-thiazolidin-2-yl idene]-5H dibenzo[a,d][7]annulen-5-amine	blue	chemical reagent	-2.029	0.0171	BRCA1,CYP1B1,ELF3,ESR2,HSD3B1,IGF1,LYPD3,MTHFD2,NRG1,PECAM1,PSCA,SMAD2,SULT1E1,SULT2A1,UGT2B15,XDH
estrogen receptor	blue	group	-0.15	0.0173	ADIPOQ,BAX,CAV2,CD99,CDH1,CDH15,CDH3,CPM,CYP2B6,DSC2,EREG,F11R,FGF1,FGF5,FGFR2,GATA3,GREB1,HOXC10,IGF1,IGF2BP3,KRT8,LAMC2,LYN,MAP1B,MMP13,MUC15,NEDD9,OCLN,OXTR,PDZK1,PLAUR,PPARG,PRLR,SERPINB9,SNAI2,SOST,TGFB3,TNC,TP53,UGT8
SPI1	blue	transcription regulator	2.145	0.0173	ARID3A,BAX,BLNK,CCL22,CCR6,CD180,CD1D,CD209,CD40LG,CIITA,CSF2RA,E2F2,EBF1,FASLG,HELZ2,IFI44L,IL10,IL12B,IL21,IL2RA,IL7R,IRAK3,IRF4,ISG20,JDP2,LAMP3,LEF1,LILRB3,LIMD1,LYZ,MBP,MT1A,MT1E,MT1F,MT1G,MT1H,MT1X,MT2A,MUC5AC,OPRM1,P2RY10,PIK3CG,PRDM1,RUNX3,SLC24A1,SP110
MAPK8	blue	kinase	1.349	0.0174	ABCB11,ABCG8,ADIPOQ,BAAT,BCL2L11,CCL5,CDH1,CYP8B1,EGF,FASLG,FOXO4,G6PC1,IL10,IL12B,IL2RA,KLB,LEP,MMP13,MYOG,NOX4,NPPB,PLAUR,PPARD,PTGES,RBP1,SLC10A1,SOD2,TBX21,TP53,VDR
EWSR1	blue	other	2.137	0.0175	CD99,CHEK2,DLGAP5,KCNE3,NR0B1,PCLAF,POU4F1,RRM2,TRDN
NFATC1	blue	transcription regulator	3.183	0.0177	AQP2,CD3G,CD40LG,COL10A1,CSF2,CYP1B1,FASLG,HNF4A,IL12B,IL22,IL2RA,ITGB3,NOX4,PDX1,POU2AF1,PPARG,PRDM1,PRLR,SIGLEC15,SLAMF6,TBX21
NCOA1	blue	transcription regulator	1.411	0.0179	ABCB11,ADIPOQ,CASP8,CHD9,CYP2B6,CYP2C9,ERVFRD-1,FGF18,FGFR2,GCM1,HAS2,IGF1,IL12B,LECT2,LEP,LYZ,NFIB,PARD6B,PAWR,POU2F1,PPARD,PPARG,PRLR,SFTPB,SMARCC1,STAG2
Ncoa-Nr1i2-Rxra	blue	complex	2.446	0.0182	ABCC3,CYP2B6,CYP2C19,CYP2C9,CYP3A4,CYP3A5
dacinostat	blue	chemical drug	-1.796	0.0182	ANGPT2,BIRC5,ELF3,IL10,TNFRSF10A,XIAP
CBX1	blue	transcription regulator	-2.449	0.0182	BIRC5,CYP2B6,MYOG,TP53,ZKSCAN3,ZNF445
TLR1	blue	transmembrane receptor	2.425	0.0182	CSF2,CSF2RA,IL12B,IL15,IL15RA,VDR
KLRC4-KLRK1/KLRK1	blue	transmembrane receptor	0.373	0.0182	CSF2,FASLG,IL10,LEF1,PPARG,TCF7
YTHDC1	blue	other	0	0.0183	BRCA1,IGF2BP3,NANOG,SP110
Stat1-Stat2	blue	complex	1	0.0183	IL12B,IRF1,OAS1,TLR3
ESRP1	blue	other	0.254	0.0183	CDH1,FGFR2,NANOG,POU5F1
DAZ2	blue	translation regulator	1	0.0183	INHA,PRDM14,TFCP2L1,ZFP42
C430049B03Rik	blue	other	-1.951	0.0183	ADIPOQ,LEP,PPARG,SLC2A4
LY6K	blue	other	2	0.0183	ABCC3,CD34,NANOG,PSCA
miR-125b-2-3p (and other miRNAs w/seed CAAGUCA)	blue	mature microRNA	-1.993	0.0183	BAX,KLK10,PAK4,TP53
SLC10A1	blue	transporter	-1.103	0.0183	ABCC3,CYP8B1,SULT1E1,SULT2A1
UGDH	blue	enzyme		0.0183	CDH1,HAS2,LIPG,TNC
TP53INP1	blue	other	1.987	0.0183	BAX,CDH1,MDM2,TP53AIP1
glimepiride	blue	chemical drug		0.0183	ADIPOQ,LEP,PPARG,SLC2A4
RELA	blue	transcription regulator	5.007	0.0183	ADAMTS5,ALPK2,ANKRD1,BAX,BCL2L11,BIRC5,BRCA2,CARD8,CASP8,CASR,CCL22,CCL5,CCR4,CD28,CDH1,CFTR,CIITA,CSF2,CYP2B6,CYP2C9,CYP3A4,ELF3,ERAP2,FASLG,FGF10,GP1BB,GPRIN3,HAS2,HNF4A,IGF1,IL10,IL12B,IL15RA,IL22,IL2RA,IL7R,IRF1,IRF4,ISG20,KRT8,LEF1,LYN,MDM2,MUC5AC,NANOG,NFKBIB,NFKBID,NPPB,NR4A1,OAS2,P2RY2,PECAM1,POU2AF1,POU5F1,PPARG,PRDM1,PTGES,PTP4A2,SAA2,SCN9A,SIX4,SLC2A4,SOD2,STK4,TBX21,TNFRSF10A,TP53,VHL…
semaxinib	blue	chemical drug	0.243	0.0186	CCL22,CCR6,CD28,CD3G,CD40LG,CD8A,CD8B,CEACAM8,CYP1B1,EREG,GREM1,IL15,IL21R,IL2RB,IL7R,IRF4,ITK,LRG1,MYOCD,NLRP3,PECAM1,PTGIS,SLAMF6,TFEB
TLR2	blue	transmembrane receptor	2.899	0.0188	AIFM1,APOBEC3G,BAX,CCL5,CD40LG,CD70,CSF2,CSF2RA,FASLG,GATA3,GBP3,GDNF,IL10,IL12B,IL15,IL15RA,IL2RA,IRAK3,IRAK4,IRF1,LEP,MCOLN2,MMP13,MUC2,MUC5AC,NLRP12,NR1H4,OXTR,TBX21,TP53,TRIM38,VDR
NR5A2	blue	ligand-dependent nuclear receptor	1.762	0.0189	ABCB11,ABCC3,ABCG8,APOM,BAAT,CCL22,CCL28,CFP,CYP21A2,CYP8B1,FGB,HNF4A,IL12B,INHA,NR0B1,NR1H4,NR4A1,ONECUT1,POU5F1,SLC10A1,TDGF1,TGFB3,TP53
FOXO1	blue	transcription regulator	3.241	0.0191	ADIPOQ,AGXT,AICDA,ALB,ANGPT1,ANGPT2,APOM,ATP6V0D2,BAX,BCL2L11,BCL2L13,BIRC5,BLNK,BRIP1,CAMK4,CASP14,CASP2,CASP6,CASP8,CD70,COX18,CPT1A,CTSV,DCX,DEPDC1,DLGAP5,EBF1,FABP2,FASLG,FGF18,FGF23,FOXM1,G6PC1,HRK,HUS1,IGF1,IL10RB,IL15,IL17RA,IL22,IL23R,IL7R,KIF11,LEP,LRAT,MAVS,MB,MFN1,MPL,MYOG,NCAPG,NEK2,NKX3-1,NR1H4,PDX1,PLA2G2D,POU5F1,PPARG,PRDM1,PRF1,RIPOR2,SLC25A15,SLC2A4,SOD2,SPC25,TAT,TBX21,TNFRSF9,T…
mir-145	blue	microRNA	-1.784	0.0192	CD28,DFFA,FGF10,IL10,MYOCD,PDE3B,POU5F1,ROCK1,SOD2,TP53,YES1
ICOS	blue	transmembrane receptor	1.851	0.0192	CCR4,CD40LG,CSF2,GATA3,ICOSLG/LOC102723996,IL10,IL21,IL2RA,IL2RB,KLRG1,TBX21
cyproterone acetate	blue	chemical drug	-1.387	0.0194	CYP3A4,IGF1,PRLR,SRD5A1,TAT
PTGER2	blue	G-protein coupled receptor	2.121	0.0195	ALB,AURKA,CCL5,CDH1,CENPE,CFP,CKAP2L,CXCR2,DEPDC1,ECT2,IL10,ITGAL,KIF11,KIF18B,KLRD1,MASTL,NEK2,NFKBID,PTGES,STIL
Salmonella enterica serotype abortus equi lipopolysaccharide	blue	chemical toxicant	3.811	0.0198	ABL2,CCL5,CSF2,E2F7,EREG,FFAR2,GBP3,GPRC5A,HS3ST3B1,ICAM4,IDO1,IL10,IL12B,IL15RA,IL2RA,IL7R,IRF1,KCNJ2,LAMP3,MCOLN2,NLRP3,PLAC8,PRRC2C,RHOH,RIN2,TNFSF15,TNIP3,UPB1
AHR	blue	ligand-dependent nuclear receptor	2.834	0.0199	ADAMTS5,ADIPOR2,AFMID,ALB,BAX,CASP8,CCL22,CCL5,CCR6,CD28,CD3G,CD40LG,CD84,CD8A,CD8B,CDH1,CDON,CHD7,CYP1A2,CYP1B1,CYP2A6 (includes others),CYP2B6,CYP3A4,DUOX2,EBF1,EMILIN2,ENHO,EREG,FASLG,FGFR2,GREM1,HUNK,IDO1,IKZF3,IL10,IL15,IL21,IL21R,IL22,IL2RB,IL7R,IRF1,IRF4,ITK,LAMC2,MT2A,MUC5AC,NANOG,NEDD9,NLRP3,NMT2,NRG4,OCLN,OLFML1,POU5F1,PPARG,RBL1,RBP1,RDH16,SDR9C7,SDSL,SIM1,SLAMF6,SLC16A10,SLC16A5,SNAI2…
KDM1A	blue	enzyme	0.351	0.02	BLM,BRCA1,BRCA2,BRDT,BRIP1,CCL5,CD84,CDH1,CHAF1B,CIITA,CLEC7A,CTSC,DAPP1,EBF1,ELF4,FGF10,FOXM1,FRRS1,GATA3,GBP4,GFI1B,GHSR,GREB1,HFE,HOXB7,IKZF3,IL21R,IRAK3,IRGM,ITGAX,KRT8,LY9,LYZ,MCM8,NKX3-1,OAS1,PARP14,POU5F1,PPP1R12A,RASGRP3,RBL1,RNF213,SLC50A1,SLFN13,SMURF2,ST18,TGIF1,TMCO4,TMEM212,TRIP13,UHRF1,UNC13C,ZBP1,ZNF165,ZSCAN5A
RORC	blue	ligand-dependent nuclear receptor	2.514	0.0201	AKR1D1,ARSG,CCL5,CCR6,CD28,CSF2,CYP2A6 (includes others),CYP2B6,CYP3A5,CYP4F8,CYP8B1,FASLG,G6PC1,HSD3B1,IL12RB1,IL17RA,IL21,IL22,IL23R,IL2RA,LRTM1,NLRP3,PDK1,RDH16,REL,RHBG,SDR9C7,SLC16A10,SLC29A4,SLC30A10,SULT1E1,SULT2A1
MAP3K3	blue	kinase	1.982	0.0202	BAX,HAS2,IL10,SNAI2,STEAP4,TGFB3,XIAP
KN-62	blue	chemical drug	-1.964	0.0202	CD40LG,CYP3A5,FASLG,HNF4A,MYH2,MYOG,PPARG
alpha-tocopherol	blue	chemical drug	-1.89	0.0202	ADIPOQ,ALB,BAX,LEP,MMP19,PPARG,TP53
CTLA4	blue	transmembrane receptor	-1.88	0.0202	FASLG,GATA3,HRH4,IDO1,IL10,IL12RB1,IL2RA,ITGAX,LAMP3,PRDM1,PTPRJ,SOD2,STX11,ZFP57
IL21	blue	cytokine	3.018	0.0206	AICDA,BCL2L11,CCL24,CCL5,CD1D,CD28,CD40LG,CSF2,FASLG,GATA3,GBP6,HSH2D,IDO1,IL10,IL21,IL21R,IL23R,IL2RA,IL2RB,IL7R,IRF4,KLRD1,KLRG1,NEURL3,OAS2,PRDM1,PRF1,SLFN13,TBX21
ELF3	blue	transcription regulator	1.825	0.0207	ANGPT1,CCL24,CSF2,ELF3,IL12B,KRT8,LYZ,MMP13,PPARG
N-(3-(aminomethyl)benzyl)acetamidine	blue	chemical reagent		0.0207	BAX,BIRC5,CASP14,CD70,CHEK1,HRK,HUS1,MDM2,NLRP3
CEBPA	blue	transcription regulator	2.664	0.0207	ADIPOQ,AKR1B10,ALB,APOC4,BIK,CD3G,CDH1,CIITA,COL10A1,CPT1A,CSF2RA,CYP2A6 (includes others),CYP2B6,CYP2C9,CYP3A4,CYP3A5,DLX3,EBF1,EMCN,FCAR,FOXM1,G6PC1,GFI1B,HAS2,IGF1,IKZF3,IL10,IL12B,IL6R,IRF6,ITGAL,ITGAX,KCNMB1,KLRC4,KRT17,LEP,LIN28A,MALT1,MMP13,MT2A,MYOG,NR1H4,OAS2,ONECUT1,OXTR,PPARD,PPARG,PPP1R14A,PRDM1,PRLR,PTAFR,RBL1,RUNX3,SEMA3E,SFTPB,SFTPC,SLC10A1,SLC2A4,SOD2,STEAP4,SULT2A1,TET2,TNFRSF10A…
CLEC4G	blue	other	1.449	0.0208	EBF1,FGF1,FGF10,GFI1B,IL11,MLF1,PRF1,RUNX3,TBX21,TGFB3,WNT2B,WNT9B
UXT	blue	transcription regulator	-2.118	0.0208	BRIP1,CHEK1,F5,GTSE1,HUS1,IL2RA,NKX3-1,TLR3
ceramide	blue	chemical - endogenous mammalian	1.352	0.0208	ABCA12,BAX,CD1D,HRK,IL22,SFTPB,SLC5A5,TP53
Fcgr2	blue	group		0.0211	AGER,CCL5,CSF2
benzyladenine	blue	chemical - endogenous non-mammalian		0.0211	GATA3,IL10,TBX21
CMTM7	blue	cytokine		0.0211	IL10,IRF4,PRDM1
SERPINA12	blue	other		0.0211	ADIPOQ,LEP,SLC2A4
taspoglutide	blue	biologic drug		0.0211	CPT1A,FABP2,LIPC
CD27	blue	transmembrane receptor		0.0211	BIK,CD70,TP53AIP1
Msx3	blue	transcription regulator		0.0211	IGF1,JAK3,PPARG
NEK10	blue	kinase		0.0211	BAX,MDM2,TP53
NBR1	blue	other		0.0211	GATA3,METTL14,NOX4
TAF10	blue	transcription regulator		0.0211	GHR,IGF1,PRLR
DNAJA1	blue	other		0.0211	AICDA,PIWIL1,TP53
CXCL14	blue	cytokine		0.0211	CDH1,IL12B,NOS1
BARD1	blue	transcription regulator		0.0211	BRCA1,CYP3A4,TP53
MTUS1	blue	other		0.0211	CDH1,SNAI2,TP53
Ifna4	blue	other		0.0211	SIRPB1,TP53,TRIM38
Hrg	blue	other		0.0211	ANGPT2,CCL22,IL10
ERCC3	blue	enzyme		0.0211	GHR,IGF1,PRLR
naphthalene	blue	chemical toxicant		0.0211	DSG3,EGF,FGF10
18-alpha-glycyrrhetinic acid	blue	chemical - endogenous non-mammalian		0.0211	CDH1,IL10,PPARG
HNRNPA2B1	blue	other	0.943	0.0213	ARSJ,ATRX,CDH1,CPVL,CTSV,GJC1,HIPK2,HYAL1,LETM2,LPAR1,MEST,MOCOS,MUC13,OAS1,PAPPA,PKIB,RASSF8,ROR1,SCN9A,SLC2A4,SLC6A14,SNAI2,ST8SIA4,SULT1A2,ZC3HAV1
Pam3-Cys-Ser-Lys4	blue	chemical reagent	3.622	0.0214	ANGPT2,BCL2L11,CASP8,CCL22,CCL5,CD180,CD40LG,CSF2,CXCR2,ICOSLG/LOC102723996,IDO1,IL10,IL12B,IL15,IL2RA,IL36RN,IRF1,IRF4,NLRP3,PARP14,PRDM1,PTGES,REL,TARM1,TBX21,TGFB3,TLR3,TLR6,TNFRSF13C,TNFSF15
ONECUT1	blue	transcription regulator	1.966	0.0216	A1BG,AASS,ABCA8,ABCB11,ABL2,ACP3,C11orf1,C2,C8G,CASP2,CCDC198,CENPN,CFAP300,CFI,CIR1,CYP3A43,F2RL2,G6PC1,GCG,GTF2E1,HESX1,HNF4A,IAPP,IRF6,LAMC2,LRIG2,LUC7L3,NUAK2,ONECUT1,ORC1,PON1,PPARD,RBM23,RPS6KA5,SMARCC1,TAT,TBCK,TCF7,TM4SF4,TTI2,TTR,UGT2B15,WDR5B
dexamethasone	blue	chemical drug	2.635	0.022	ABCC3,ACADL,ADIPOQ,AGAP6 (includes others),AICDA,ALB,ANGPT1,ANKRD1,APOL6,ATP10B,AVPR1B,AZU1,BAX,BCL2L11,BEST1,BEST2,BIRC5,BNIPL,BRCA1,BRCA2,BRIP1,BTN3A2,CARD6,CASP6,CASP8,CATSPER2,CAV2,CCDC102B,CCL5,CD209,CD226,CD34,CD8B,CDH1,CDYL,CEACAM1,CEACAM5,CEACAM8,CEP135,CGA,CHEK1,CILP,CLDN18,CLDN9,CLEC7A,COL10A1,CORO2A,CPA4,CR1,CRYBG1,CSF2,CTF1,CTSC,CTSV,CYP1A2,CYP1B1,CYP21A2,CYP2A6 (includes others),CYP2…
H2AB3 (includes others)	blue	other	3.317	0.0221	BCL2L11,BIK,ING1,JAK3,LIPH,NKX3-1,SAA2,SERPINB9,SUN3,TMEM217,TNFRSF9
E2F4	blue	transcription regulator	-1	0.0225	ANAPC15,ATRX,BARD1,BCL2L11,BRCA1,CASP6,CENPE,CHEK1,CHEK2,CSTF1,DUOX2,E2F2,ECT2,FANCD2,FOXM1,GINS1,KIF4A,LPAR1,MCM10,MT1G,NEK2,ORC1,PCLAF,POLA2,PPARG,RAD51AP1,RBL1,RRM2,SINHCAF,TOPBP1,TP53,UHRF1,WDR76,ZNF451,ZNF91,ZSCAN12
1,4-bis[2-(3,5-dichloropyridyloxy)]benzene	blue	chemical toxicant	3.868	0.023	ABCC3,ACADL,CPT1A,CYP1A2,CYP2B6,CYP2C19,CYP2C9,CYP3A4,CYP3A5,CYP8B1,FOXM1,G6PC1,LEAP2,LRG1,MCM7,MDM2,NEDD9,PDE3B,STEAP4,SULT1E1,SULT2A1
TNFRSF13B	blue	transmembrane receptor	0.865	0.0231	AICDA,BAX,BCL2L11,FASLG,PRDM1,XIAP
isotretinoin	blue	biologic drug	2.049	0.0233	CYP1B1,ELF3,GATA3,HOXA5,IL12B,IRF1,MMP13,OAS1,PTGIS,RBP1,RUNX3,SKP2,SLC6A14,SPN,TMPRSS4
mir-96	blue	microRNA	0.915	0.0234	CDH1,DDX60L,GHR,IFI44L,OAS2,SLC30A7,SLFN5,SP110,SYTL4,XAF1
ESRRB	blue	transcription regulator	2.236	0.0234	AIPL1,CCL28,GUCA1B,IL12B,NFKBID,NPHS1,NR0B1,TNFSF14,XAF1,ZFP42
MAP2K4	blue	kinase	1.877	0.0236	BIRC5,CCL5,FASLG,GNRHR,IL12B,MDM2,PPARD,PPARG,ROCK1,TP53,VDR,XIAP
9,10-dimethyl-1,2-benzanthracene	blue	chemical toxicant	1.565	0.0236	BAX,BIRC5,CCDC80,CDH1,CYP1A2,CYP1B1,EGF,IL10,IL22,REL,SNAI2,TP53
indomethacin	blue	chemical drug	0.188	0.0239	ADAMTS5,ANGPT1,ANGPT2,BAX,BIRC5,CACNG5,CAPN6,CD34,CD40LG,CDH1,CPT1A,CYP2B6,ELF3,FBLIM1,FGA,FGB,FGF18,HAS2,IDO1,IGF1,IL10,IL11,KRT8,LAMC2,MFN1,NOS1,OCLN,PDE4C,PLAUR,PPARD,PPARG,PRLR,PTGDR2,PTGES,SLC15A1,SLC34A2,TES,TGIF1,VDR
E. coli B4 lipopolysaccharide	blue	chemical toxicant	1.501	0.0241	ABCB11,ABCG8,ADAMTS5,BAX,BAZ1A,BIK,CA13,CASP2,CASP6,CASP8,CCL5,CD40LG,CD70,CSF2,CYP3A5,CYP8B1,F5,FASLG,FBLIM1,GBP4,IL10,IL12B,IL15,IRAK3,KIF20B,KLHL6,LILRB3,LILRB4,NEUROD4,NLRP3,PARP9,PLAUR,PLEKHG2,PTGES,SLC14A2,SLC6A12,SOD2,TEX15,TNFSF8,TP53,TTR,UHRF1,ZBP1
MAVS	blue	other	4.248	0.0241	ADGRE2,CCL22,CCL5,CD70,CGAS,COLEC12,CTCFL,IDO1,IL11,IL12B,IL15RA,ISG20,JAK3,KLRG1,OAS1,OAS2,PLAUR,POU5F1,TBX21,TLR6,TLR7,USP8,ZC3HAV1
Nr1h	blue	group	-3.413	0.0241	ABCG8,ACADL,ANGPTL3,APOC4,C2,CCL5,CLEC4E,CSF2,EDNRA,ERCC8,F2R,FGF1,G6PC1,ICOSLG/LOC102723996,IL10,IL12B,IL15,ITGAL,NLRP3,PDX1,PPP3R2,PTGES,RUNX3,SLC2A4,SP110,TP53
TRH	blue	other	1.812	0.0244	ANGPT2,CGA,F2R,MITF,NR4A1,PRLR,SFTPB,SLC5A5,UBOX5
Histone h3	blue	group		0.0244	ABCB11,ADIPOQ,AP1S3,ARSG,ATOH1,BAX,BCL2L11,BIRC5,CCL5,CD1D,CDH1,CEACAM1,CGA,CHFR,CIITA,CSF2,CYP3A5,FASLG,FGF5,FGFR2,FOXA1,FOXM1,GABPB2,GATA3,GHR,HNF4A,HOXA10,HOXA11,HOXA5,HOXB6,HPSE,IGF1,IL10,IL21,IL2RA,IL6R,INHA,IRF4,KIR3DL1,LRAT,MDM2,MITF,MPL,MT1G,MUC4,NANOG,NDUFAF6,NDUFV3,NKAPL,PCBD2,PCDHA4,PDX1,PNO1,POU2F3,POU5F1,PPARG,PRDM1,PRLR,PTGES,RBL1,RRM2,SFTPB,SOD2,SOX11,TBX1,TBX21,TBX5,TFAP2D,ZNF165,…
CD200R1	blue	transmembrane receptor	-0.359	0.0247	CCR4,CCR6,CSF2,GATA3,IDO1,IL10,IL2RA,IL2RB,KIF11,KIF1C,RBL1,TGFB3,TNFSF14
lithocholic acid	blue	chemical - endogenous mammalian	1.327	0.0247	ABCB11,ABCC3,CYP3A4,CYP3A5,PLAUR,SLC10A1,SULT2A1
PROCR	blue	other	1.756	0.0247	ANGPT1,ANGPT2,CCL22,GBP4,GBP6,IL23R,MALT1
EPCAM	blue	other	0.636	0.0247	CDH1,GCG,HMGA2,LIN28A,POU5F1,SNAI2,TP53
HEY1	blue	transcription regulator	-1.41	0.0247	ATOH1,MDM2,MYH6,MYOG,TNFSF14,TNFSF8,TP53
PURA	blue	transcription regulator	0	0.0256	CASP8,ITGAL,ITGAX,MBP,SPN
thiostrepton	blue	chemical - endogenous non-mammalian	-1.412	0.0256	FOXM1,MCM10,NCAPG,SKP2,TLR7
1,1-bis(3'-indolyl)-1-(4-hydroxyphenyl)methane	blue	chemical reagent	0.327	0.0256	BAX,BIRC5,NR4A1,SLC2A4,SNAI2
rebamipide	blue	chemical drug	0.277	0.0256	AICDA,MMP13,MUC4,MUC5AC,SOD2
RORA	blue	ligand-dependent nuclear receptor	2.68	0.0257	ADIPOR2,AKR1D1,ARSG,BIRC5,BRCA1,CCL24,CCL5,CCR6,CHEK1,CXCR2,CYP2A6 (includes others),CYP2B6,CYP3A5,CYP4F8,CYP8B1,G6PC1,HSD3B1,IGF1,IL10,IL21,IL22,IL23R,LRTM1,MYOG,RDH16,RHBG,SDR9C7,SLC16A10,SLC29A4,SLC2A4,SLC30A10,SULT1E1,SULT2A1,TLR3
let-7	blue	microRNA	-4.535	0.0258	AGO3,ARID3A,AURKA,BRCA1,BRCA2,CDCA2,CDT1,CHEK1,E2F2,FANCD2,FGF5,G6PC1,GREB1,HMGA2,HNF4A,IGF1,IL10,IL6R,ITGB3,LEF1,LIN28A,MCM10,MCM7,MCM8,NANOG,NR1H4,ORC1,ORC6,PDE12,PLAUR,PNO1,POU5F1,RRM2,SALL4,SKP2,SMAD2,TBX5
TNFRSF9	blue	transmembrane receptor	2.887	0.0259	BIRC5,BLM,BRCA1,CCR6,CD28,CDT1,CHEK1,CLSPN,GINS1,IL2RA,MCM7,PRF1,TIPIN,TOPBP1,XRCC2
MTF1	blue	transcription regulator		0.0263	ADAMTS5,MMP13,MT1G,MT2A
SLC51A	blue	transporter	-1.982	0.0263	ABCC3,CYP2B6,CYP3A5,SULT2A1
TM4SF5	blue	other	0	0.0263	FASLG,LAMC2,PRF1,SLAMF6
PRPF19	blue	enzyme	-1.718	0.0263	BRCA1,MDM4,NANOG,POU5F1
Cebp	blue	complex		0.0263	ALB,IL10,PRLR,SULT2A1
GADD45B	blue	other		0.0263	COL10A1,MIXL1,MMP13,TP53
EIF3F	blue	translation regulator	-1	0.0263	CDHR3,KLF8,MAGEB10,NCAPH
sudemycin D6	blue	chemical reagent	1.987	0.0263	CCL5,CSF2,MX2,OAS1
terbutaline	blue	chemical drug	-0.277	0.0263	LEP,POU2AF1,SCNN1G,SFTPB
iodine	blue	chemical - endogenous mammalian		0.0263	BAX,EGF,SLC5A5,TP53
lamivudine	blue	chemical drug	-2	0.0263	EREG,IFI44L,TLR7,TNFSF15
IFN Beta	blue	group	3.918	0.0263	AFMID,ANKRD22,C2,CCL22,CCL5,CGAS,CYP1A2,CYP2C9,CYP3A4,ERAP2,EREG,IDO1,IL10,IL11,IL15,IL15RA,IL21,IRF1,ISG20,KYAT1,KYNU,LILRB4,MS4A2,MX2,NCAPG,OAS1,OAS2,PNPT1,PPP1R3B,SNAPC1,TLR3,TLR7,TNRC6B,TP53,TRAF3IP2,VDR,XAF1,ZBP1
SMARCA5	blue	transcription regulator	-1.187	0.0267	ALPK1,BAX,BST1,CAMK4,CDH1,CELSR1,CHD7,CORO2A,GBP6,IKZF3,IL2RA,IL7R,KHDC1L,LYN,MYL10,PLAC8,RASGRP4,RPS27L,SPIB,TDRD5,TSPAN32,ZNF442
N6AMT1	blue	enzyme	4.202	0.0267	AFAP1L1,ANGPT2,BRCA2,CC2D2A,DAPK2,FHDC1,GINS1,IMMP2L,KCNE3,LECT2,MCM8,MECOM,NFIA,NR2E3,ORC1,PDE3B,PLCE1,RNF32,SHISA2,SOAT1,SRL,TGIF2,VDR,ZMYM1,ZNF566
FOXC1	blue	transcription regulator	2.324	0.0267	BCL2L11,COL10A1,DSC1,DSG1,DSG3,ELF3,FOXA1,GBP3,GBP4,IRF1,IRF6,ISG20,ITGB3,JDP2,MMP13,MUC4,OAS1,OAS2,PTAFR,SNAI2,TBX1,TCF15,TRIM6,XAF1,ZNF750
LMO2	blue	transcription regulator	-1.519	0.0267	ABL2,ANGPT1,ARID3A,C8orf44-SGK3/SGK3,CD34,CD3G,CGAS,CLEC4E,CSF2RA,ESR2,F2R,FNDC3B,GATA3,GTSE1,GYPA,HOXA5,ICOSLG/LOC102723996,IGF2BP3,IL1RAP,IL2RA,LEF1,LSP1,LYN,MALT1,MITF,NKX3-1,NLRP10,PSTPIP1,PTPRJ,PURA,RHOH,RPL3L,SIX3,SLC16A5,SNTB2,SOD2,ST6GALNAC3,TAL1,TBX21,TES,TNFRSF10A,TNFRSF13B,VDR
IFNAR2	blue	transmembrane receptor		0.027	GBP4,HSH2D,IDO1,LAMP3,MX2,OAS1,OAS2,RIPOR2,TLR3,XAF1
CpG oligonucleotide	blue	chemical drug	2.683	0.0271	AICDA,BAX,BIRC5,C2,CD34,CD40LG,CLEC4E,CSF2,FASLG,GBP3,GBP6,ICOSLG/LOC102723996,IDO1,IL10,IL12B,IL15,IL2RA,ITGAX,LYN,MMP13,OAS1,OAS2,POU2AF1,PTGES,RRM2,SLC6A4,SOD2,TNFRSF13B,ZBP1
WWTR1	blue	transcription regulator	1.254	0.0274	CD3G,CSF2,DNAAF11,DRAXIN,FGF10,FOXA1,FUT1,GATA3,IL7R,IRX3,KRT17,KRT8,MC2R,MCMDC2,MYOG,NANOG,OAS1,POU5F1,PPIL6,RRM2,SLC25A41,SYNPO2L,TMPRSS7,TNFRSF10A
SYK	blue	kinase	0.008	0.0277	BCL2L11,CCL5,CD40LG,CFTR,CSF2,FOXP1,GATA3,GIMAP7,GPLD1,HRK,IL10,IL21,IRF1,ITGB3,KLHL31,LY9,OAS1,OAS2,RASSF6,ROCK1
ETS1	blue	transcription regulator	2.714	0.0279	BAX,BRCA1,CCL5,CDK11A,CRTAM,CSF2,FASLG,HPSE,IGF2BP3,IL10,IL12B,IL2RA,IL2RB,IL7R,ITGB3,ITK,KLRG1,KRT8,LAIR1,MDM2,MMP13,MUC4,MUC5AC,NKX3-1,PHF12,PRDM1,PRF1,RUNX3,SEC23IP,SLAMF6,SP100,SRD5A1,TBX21,TNFSF14,TP53
WBP2	blue	transcription regulator	1.951	0.0281	ADAT2,ADGRF1,ALPK1,ALPK2,C16orf87,CDK15,COLEC12,CTF1,GK5,GMEB1,HAS2,HHIP,ITGB3,JDP2,LEF1,LIPG,MBOAT1,PIMREG,RASGRP3,SPACA9,TBCCD1,TLR3,ULBP3
propiconazole	blue	chemical reagent	2.581	0.0284	ABCC3,CYP1A2,CYP2B6,CYP3A4,CYP3A5,MIOX,SRD5A1,SULT2A1,UGT2A1
fludarabine	blue	chemical drug	-0.652	0.0284	FASLG,IRF1,LEP,MDM2,MDM4,TNFRSF10A,TNFSF8,TP53,XIAP
ITK	blue	kinase	1.657	0.0288	BAX,BIK,CCL5,F2R,FASLG,GATA3,IL10,IL21,IL2RB,KLRD1,LYN,PRF1,RUNX3,SCIMP,TBX21,TP53
CKAP2L	blue	other	2.714	0.0289	BIRC5,CENPE,ERCC6L,NCAPG,NCAPH,NEK2,SGO1,SKA1,SPC24,SPC25,SPDL1
SIRT1 inhibitor III	blue	chemical drug	1.858	0.0289	BAX,CCL5,DDX52,IL10,IL12B,MMP13,PDX1,POLR1B,POLR1G,SOST,TP53
Ncoa-Nr1i3-Rxra	blue	complex	2.447	0.0289	ABCC3,CYP2B6,CYP2C19,CYP2C9,CYP3A4,CYP3A5
KLF10	blue	transcription regulator	-1.448	0.0289	BAX,GATA3,IL12B,PPARG,TBX21,TNFSF8
PBX3	blue	transcription regulator	0.128	0.0289	BAZ2B,C8orf44-SGK3/SGK3,CHD9,HOXA10,HOXA5,HOXA6
IL15RA	blue	transmembrane receptor	-2.425	0.0289	CD226,CD84,IL10,IL2RA,ITGAX,SPN
2-mercaptoacetate	blue	chemical drug		0.0289	FASLG,IGF1,IL10,IL12B,PPARG,TREML2
GLP-1-(7-34)-amide	blue	biologic drug	-1.501	0.0289	AGER,GCG,NPPB,NR4A1,PDX1,PPARG
Ifn	blue	group	2.937	0.0295	APOBEC3A,CASP8,IDO1,IGF1,IL10,IL12B,IL15,IL15RA,IRF1,ISG20,MAVS,OAS2,PECAM1,PTAFR,PTPRJ,SP100,TLR3,TLR7,TP53,XDH,ZBP1
Secretase gamma	blue	complex	0.651	0.0295	ATOH1,CDH1,IL10,IL21,IL22,IL2RA,MUC2,MUC5AC
OSCAR	blue	other	1.89	0.0295	CCL24,CEACAM8,FZD2,IL12B,MMP19,NLRP12,TLR7,TNFSF14
disulfiram	blue	chemical drug	-2.121	0.0295	ASCC3,ATRX,BRCA1,ERCC4,LIG3,PMS1,POLH,RAD51C
bile acid	blue	chemical - endogenous mammalian	-1.309	0.0295	ABCB11,ATOH1,CYP8B1,HNF4A,MUC2,MUC4,NR1H4,SLC10A1
IRF7	blue	transcription regulator	3.325	0.0299	APOBEC3G,BCL2L13,CCL5,GBP3,GBP4,HELZ2,IDO1,IFI44L,IFNA21,IL15,IL15RA,IRF1,IRGM,ISG20,ITGAX,LILRA5,MICB,MX2,OAS1,OAS2,PARP14,PLAC8,TNFAIP8,TRIM5,USP8,XAF1,ZBP1,ZC3HAV1
BNIP3L	blue	other	-2.309	0.0302	AURKA,BLNK,CENPE,CHEK1,FANCD2,HASPIN,IL2RB,KIF11,RBL1,RRM2,SGO1,TFDP2
VDR	blue	transcription regulator	2.271	0.0302	ABCB11,ABCC3,ADIPOQ,ANGPT2,BAX,BRCA1,CASR,CDH1,CDT1,CHAF1B,COL10A1,CPT1A,CSF2,CUBN,CYP2B6,CYP2C9,CYP3A4,DSG1,FGF23,GATA3,IFI44L,IL12B,IL22,KIF11,LEP,MYOG,NEDD9,NPHS1,NR1H4,NUPR1,OCLN,PDLIM2,PPARG,PYY,RAD51AP1,SLC30A10,SLC34A2,SULT2A1,TPH1,VDR
VIP	blue	other	0.588	0.0306	BAX,CASP8,CCL5,CFTR,CGA,EGF,FASLG,GATA3,GCG,IGF1,IL10,IL11,IL12B,IL2RA,IRF1,LYZ,PRF1,PTGDR2,TLR6
NKX2-3	blue	transcription regulator	-0.918	0.0307	AIF1L,ANGPT2,APOBEC3G,CD300LG,CD34,CLEC1A,DDX60L,EIF4EBP3,EMCN,F2RL3,FCN3,FLRT2,GHR,GIMAP7,HELZ2,HES2,HFE,IDO1,IL7R,MCMDC2,MT1M,NETO2,PARP14,PARP9,PAWR,PNPT1,RNF213,SHOX2,SNCAIP,SP110,SRPX2,TRIM5,XAF1,ZC3HAV1
CRH	blue	cytokine	2.323	0.0315	BAX,FASLG,HSD3B1,IL10,IL2RA,KCNMB1,LEP,NOS1,NR4A1,OPRM1,SULT2A1,TPH1,UCN,VDR
PTTG1	blue	transcription regulator	-1.066	0.0317	ATRX,CDH1,CHEK1,EGF,IGF1,MDM2,MSH3,PMS1,POLH,RAD51B,RAD51C,RAD9B,SLC5A5,TP53,WRN
epigallocatechin-gallate	blue	chemical drug	-2.775	0.0318	ANGPT1,ANGPT2,BAX,BIRC5,CASP14,CASP6,CASP8,CCL22,CCL5,CDH1,CSF2,CSF2RA,DAPK2,FASLG,G6PC1,GBP3,GBP4,IL10,IL12B,IRF1,ITGB3,JAK3,LEP,MDM2,MMP13,MT3,NOS1,OCLN,REL,SLC2A4,SLC5A1,SNAI2,TNFRSF10A,TP53,XIAP,ZIC3
MYOD1	blue	transcription regulator	1.666	0.0327	ANKRD1,ARID3A,ATP7A,BRCA1,CDH15,CENPE,CHRNG,DEPDC1,DLGAP5,E2F2,FOXM1,GINS2,HAS2,HJURP,IGF1,KIF14,KIF18B,KIF4A,KNL1,LDB3,MUSK,MX2,MYH2,MYH6,MYOG,NCAPG,NCAPH,PCLAF,POLQ,RRM2,SCN4A,SHCBP1,SLC2A4,SNAI2,SPC24,TNNC2,TNNI1,TRIP13
MAP3K1	blue	kinase	1.685	0.0327	CSF2,FASLG,MMP13,MUC4,MYH2,PLAUR,PPARD,TNC,TNFRSF10A,TP53,TPH1
MFAP5	blue	other	0.282	0.0327	ANGPT4,CDH1,COLEC11,F2R,FAM111B,ITGB3,KIF11,KIF4A,PECAM1,RAD51AP1,TFPI
mir-25	blue	microRNA	-2.96	0.033	BAX,BCL2L11,E2F2,ESR2,ITGB3,MDM2,MITF,NOX4,TP53
FOXP1	blue	transcription regulator	-0.416	0.033	DPYD,HESX1,IRF4,NANOG,NFIA,POU5F1,PRDM1,S1PR2,TDGF1
premarin	blue	chemical drug	2.216	0.0331	BIRC5,CCN5,GREB1,IGF1,XIAP
allyl sulfide	blue	chemical drug	1.334	0.0331	ABCC3,CYP2A6 (includes others),CYP2B6,CYP3A5,TRPC3
flavokawain B	blue	chemical - endogenous non-mammalian		0.0338	BCL2L11,BIRC5,XIAP
CK1	blue	group		0.0338	ADIPOQ,PPARG,XIAP
NUDT16L1	blue	other		0.0338	ANKRD1,BAX,MDM2
PTPRB	blue	phosphatase		0.0338	ANGPT2,EMCN,NPHS1
RAD51AP1	blue	other		0.0338	CDH1,NANOG,POU5F1
GNL1	blue	other		0.0338	BAX,BIRC5,TP53
SF3B2	blue	other		0.0338	HOXA5,HOXB4,HOXB6
PDE4D	blue	enzyme		0.0338	BCL2L11,CDH1,MITF
bergamottin	blue	chemical - endogenous non-mammalian		0.0338	CYP1A2,CYP2B6,CYP3A4
DDT	blue	chemical toxicant		0.0338	CYP2B6,CYP3A5,IL10
BMP type I receptor kinase inhibitor compound A	blue	chemical drug		0.0338	COL10A1,GDF5,MMP13
calpain inhibitor 2	blue	chemical - protease inhibitor		0.0338	BAX,CAMK4,TP53
minoxidil	blue	chemical drug		0.0342	LEF1,VHL
extremely high molecular weight hyaluronic acid	blue	chemical reagent		0.0342	BAX,TP53
ixabepilone	blue	chemical drug		0.0342	BIRC5,XIAP
Cyclin B	blue	group		0.0342	BIRC5,XIAP
Gα12/13	blue	group		0.0342	IGF1,MMP13
diosmin	blue	chemical drug		0.0342	BAX,TP53
gliquidone	blue	chemical drug		0.0342	ADIPOQ,SLC2A4
natriuretic peptide derivative	blue	biologic drug		0.0342	ADIPOQ,PPARD
RFFL	blue	enzyme		0.0342	MDM2,TP53
TTC5	blue	other		0.0342	BAX,TP53
BIRC6	blue	enzyme		0.0342	BAX,TP53
IL10R	blue	group		0.0342	IL12RB1,IL23R
MLLT1	blue	transcription regulator		0.0342	HOXA11,HOXA13
NKAP	blue	transcription regulator		0.0342	ST8SIA4,ST8SIA6
Ap1 gamma	blue	group		0.0342	CD28,CD8B
8-thioguanosine	blue	chemical reagent		0.0342	AICDA,PRDM1
ZMAT3	blue	other		0.0342	BAX,TP53
binimetinib	blue	chemical drug		0.0342	SNAI2,TNFRSF10A
FANCG	blue	other		0.0342	BRIP1,FXN
BPTF	blue	transcription regulator		0.0342	EN1,EN2
MADD	blue	other		0.0342	MLPH,RAB27A
RAD51	blue	enzyme		0.0342	CHEK2,TP53
TLE4	blue	transcription regulator		0.0342	PRDM1,SIX3
TUSC2	blue	other		0.0342	IL10,IL15
IFNGR2	blue	transmembrane receptor		0.0342	GBP3,IRF1
CLDN4	blue	transmembrane receptor		0.0342	CDH1,SLC31A1
Gm33994	blue	other		0.0342	NANOG,POU5F1
Lycium barbarum polysaccharides	blue	chemical - endogenous non-mammalian		0.0342	IGF1,SOD2
PVALB	blue	other		0.0342	SLC12A3,VEGFD
CDC6	blue	other		0.0342	CDH1,TP53
LNPEP	blue	peptidase		0.0342	LEP,SLC2A4
TTF1	blue	transcription regulator		0.0342	SFTPB,SLC5A5
RPL10	blue	translation regulator		0.0342	LEF1,YES1
(+)-R-3-(4-chlorophenyl)-3-(1-hydroxymethylcyclopropylmethoxy)-2-(4-nitrobenzyl)-2,3-dihydroisoindol-1-one	blue	chemical reagent		0.0342	MDM2,TP53
sulfinpyrazone	blue	chemical drug		0.0342	CYP2B6,CYP3A4
dichlorodiphenyl dichloroethylene	blue	chemical toxicant		0.0342	CYP2B6,CYP3A5
GSK-3beta inhibitor II	blue	chemical drug		0.0342	BAX,MDM2
CVT-313	blue	chemical drug		0.0342	NANOG,POU5F1
fosfomycin	blue	chemical drug		0.0342	CCL5,PTAFR
S-efavirenz	blue	chemical drug		0.0342	CYP2B6,CYP3A4
Pick1	blue	other		0.0342	AIMP2,SNCAIP
G141	blue	chemical reagent		0.0342	ADAMTS5,MMP13
SR2211	blue	chemical reagent		0.0342	IL22,NLRP3
(-)-gallocatechin gallate	blue	chemical - protease inhibitor		0.0342	IL12B,IRF1
buprenorphine	blue	chemical drug		0.0342	CYP3A4,OPRM1
2',5'-dideoxyadenosine	blue	chemical reagent		0.0342	IGF1,SKP2
stavudine	blue	chemical drug		0.0342	CPT1A,PPARG
GW610742	blue	chemical reagent		0.0342	ABCA12,NPHS1
desogestrel	blue	chemical drug		0.0342	INHA,SRD5A1
CG	blue	complex	2.782	0.0343	ACP3,ADAMTS4,AKR1B10,ARHGAP22,BARD1,BAX,BEST1,BLM,BRCA1,BRCA2,C2,CAMK4,CD34,CDH1,CPM,CRYBG1,CTSV,CYP1B1,DNAH11,DUOX2,E2F7,EMCN,EREG,ESR2,FASLG,FLRT2,FOXP1,G6PC1,GBP6,GNRHR,GREM1,GTF2E1,HAS2,HMGA2,HPSE,HSD3B1,IGF1,IL10,IL11,IL15RA,INHA,ITGA8,ITGB3,KNOP1,MCM10,MMP19,NFKBIB,NR4A1,NUCB2,ORC1,OXTR,PAPPA,PARD6G,PDE4D,PECAM1,PLAUR,POLA2,PPARG,PPP1R14A,PRKX,PRLR,PTGER2,PTGES,PTPN14,SCUBE1,SEMA3E,SLC5A5,S…
MDM2	blue	transcription regulator	-1.258	0.0344	BAX,BIRC5,CASP2,ELF4,ESR2,GTSE1,HIPK2,LYZ,MCM7,MDM2,MDM4,NKX3-1,POLH,SNAI2,TP53,TP53AIP1,WRN
FGFR1	blue	kinase	2.848	0.0345	ADAMTS5,BAX,BIRC5,COL10A1,CPT1A,DCX,ERN1,FGF1,FGF10,FGF5,HAS2,IL11,MBP,MMP13,OLFML2A,PITX1,PLAUR,POU2F2,TNC,ULBP1,XIAP
trovafloxacin	blue	chemical drug	1.941	0.0346	CHFR,CSF2,G6PC1,IL17RA,IRF1,ISG20,MDM2,MMP13,PTPN2,SOD2,TAT,TGIF1,XIAP
cytarabine	blue	chemical drug	2.561	0.0346	BAX,BCL2L11,CCL5,CD180,GPR132,IL36RN,MDM2,POU5F1,PRF1,TGFB3,TNFRSF13C,TP53,XIAP
PRLR	blue	transmembrane receptor	1.706	0.0347	ESR2,GDNF,GHR,HSD3B1,LEP,SLC34A2,TP53,VDR
mir-27	blue	microRNA	-2.431	0.0349	BAG2,BIRC5,EDNRA,HOXA10,HOXA11,HOXA5,IGF1,IL10,MYOG,OCLN,PNPLA3,PPARG,SLC2A4,SP4
MEF2A	blue	transcription regulator	3.658	0.035	ASB4,GATA3,IL12B,IL15,IRF1,ISG20,MYH6,MYOCD,NR4A1,OAS1,PDE7A,SLC2A4,SOST,TGFB3,XIRP2
alitretinoin	blue	chemical drug	1.663	0.0353	ABCB11,ABCC3,ADAMTS4,ANGPTL3,APOM,BMP3,CCL24,CGA,CPM,CYP1A2,CYP2B6,CYP4F2,CYP4F3,FASLG,HNF4A,IL2RA,IL2RB,IRF1,MYH6,PDX1,PPARG,PTGIS,RBP1,RUNX3,SFTPB,SOAT1,TGFB3
SMAD2	blue	transcription regulator	2.139	0.0354	BCL2L11,BIRC5,CDH1,CYP21A2,GNRHR,HAS2,IGF1,IL6R,MIXL1,MMP13,MUC4,NANOG,OPA3,PDX1,POU5F1,SFTPB,SMAD2,SNAI2,TPM2,XIAP
BMP4	blue	growth factor	2.502	0.0355	CDH1,CGA,DLX3,ELF3,ERVFRD-1,FGFR2,GATA3,GCG,GCM1,GREM1,HBZ,HMGA2,HSD3B1,INHA,INSL4,LEF1,MFAP5,MITF,MIXL1,MMP13,MUC15,MYH2,NANOG,NUPR1,PAPPA2,POU5F1,PPARD,PPARG,PRDM14,RUNX3,SNAI2,TAL1,TBX5,TDGF1,TP53,ZFP42
HTATIP2	blue	transcription regulator		0.0355	ANGPT1,ANGPT2,CDH1,NANOG,POU5F1,TP53
DEF6	blue	other	-1.524	0.0355	CDH1,IL10,IL12B,IL21,PRDM1,SNAI2
CRTC1	blue	transcription regulator	-0.896	0.0355	CGA,INSL4,MT2A,NEDD9,NR4A1,PDE4D
RAPGEF3	blue	other	0.928	0.0355	BCL2L11,CYP1B1,LEP,MBP,MUC5AC,PDX1
pifithrin alpha	blue	chemical reagent	-0.728	0.0355	BAX,FASLG,MDM2,TNFRSF10A,TP53,XAF1
IFNL3	blue	cytokine	2.611	0.0357	IFNLR1,IL12B,IL15,IL2RA,IL5RA,ISG20,TLR3
methylnitronitrosoguanidine	blue	chemical toxicant	2.567	0.0357	BAX,CASP10,CEACAM1,IRF1,MDM2,POLH,TP53
gefitinib	blue	chemical drug	0.665	0.0358	AICDA,AURKA,BCL2L11,BIRC5,BRCA1,CCAR1,CDH1,CHEK1,CHEK2,COL8A1,ECT2,EPGN,FGF18,FGFR2,GCNT3,GHR,GLB1L,HYAL1,IGF1,KIF11,MAP4K4,MCM8,NOX4,PLAUR,PPARG,RBL1,SKP2,SULT1E1,VEGFD,XRCC2
L-lysine	blue	chemical - endogenous mammalian	0.152	0.036	ALB,CASP8,IGF1,SOD2
embelin	blue	chemical - endogenous non-mammalian		0.036	BAX,BIRC5,PPARG,XIAP
OICR-9429	blue	chemical reagent	-2	0.036	AURKA,BIRC5,FOXM1,XRCC2
CAV3	blue	enzyme		0.036	CAV2,KCNJ2,MYOG,PPARG
clotrimazole	blue	chemical drug	1.991	0.036	ABCC3,CYP2B6,CYP3A4,CYP3A5
biotin	blue	chemical - endogenous mammalian		0.036	CYP1B1,GCG,GDNF,HLCS
quinacrine	blue	chemical drug		0.036	BAX,BIRC5,TP53,XIAP
POU4F1	blue	transcription regulator	-0.956	0.0362	AVIL,BAX,CACNG5,CHRNA3,DAB1,DLG2,GATA3,HOXC8,IRX3,LHX1,LILRB3,NEUROD4,NPFF,PAPPA2,POU4F1,POU4F2,RUNX3,SCN9A,TRPV1
nicotinamide-beta-riboside	blue	chemical - endogenous mammalian	0.777	0.037	AIFM1,AKR1B10,AKR1D1,ALDH8A1,CCL5,DPYD,HSD17B13,HSD3B1,HSD3B7,NLRP3,RDH16
PRMT5	blue	enzyme	0.895	0.037	ADIPOQ,BIRC5,BRAF,CYP8B1,G6PC1,LEP,NANOG,NKX3-1,POU5F1,PPARG,PRDM1
APLN	blue	other	1.857	0.037	ADIPOQ,AQP2,BAX,CD33,CD34,GYPA,HBZ,MYH6,NOSTRIN,PECAM1,SPN
MIR17HG	blue	other	-2.738	0.0372	ATP7A,BCL2L11,BLNK,CELSR1,EFNA2,FNDC3B,FOXB1,FZD2,HIF1AN,HOXA5,HOXA6,HOXB4,IL7R,KCP,PITX1,REST,SEMA3E,SOX11,TGIF1,TRIP11,XIAP
IRF1	blue	transcription regulator	3.559	0.0373	APOL6,BAX,BRIP1,CASP2,CASP8,CCL5,CEACAM1,CFTR,CIITA,FASLG,GBP4,HELZ2,IDO1,IFI44L,IL10,IL12B,IL12RB1,IL15,IL17RA,IRF1,IRF4,MAP4K4,OAS1,OAS2,PIGR,POLH,POU5F1,SP110,TLR3,TLR6,TP53,XAF1
NFAT5	blue	transcription regulator	2.138	0.0378	AQP2,C1QTNF6,C2,CHEK2,CIITA,CSF2,EREG,IL11,IL23R,IL6R,IRF1,IRGM,ITGB3,MUC2,NOX4,NRG1,PPARD,PTGES,PTGIS,RRM2,SCNN1G,SLC14A2,SLC6A12,SLFN13,TNC
phenacetin	blue	chemical drug	2.155	0.038	CACNG5,CAPN6,ELF3,FBLIM1,FGA,FGB,LAMC2,SLC34A2,TES
YY1	blue	transcription regulator	-1.196	0.0382	AICDA,ANKRD1,ARID3A,AURKA,BCL2L11,BIK,BIRC5,BLNK,BRCA1,CD34,CDH1,CENPE,CFTR,CIITA,COL10A1,DLX3,EBF2,FOXM1,H4C3,HAS2,HBZ,HOXB4,ICOSLG/LOC102723996,KIF11,KIF5B,LHX1,LILRB1,MCM7,MDM2,MMP13,MYH2,MYH6,PAWR,POLH,RAD51AP1,REST,SIM1,SUV39H2,TNFRSF10A,TNFRSF13C,TNNC2,TNNI1,TP53,TPH1,UHRF1
BTK	blue	kinase	3.043	0.0382	AICDA,ATP6V0D2,IFI44L,IL10,IL12B,IL21R,IL2RA,IRF1,IRF4,ISG20,ITGAX,ITGB3,LILRB4,MDM2,MTHFD2,MX2,OAS2,SPN,TP53,YES1
GMNN	blue	transcription regulator	-1.36	0.0385	ANGPT1,CDH1,CDT1,DYRK1A,FABP2,FGF5,GBP3,GBP4,GREB1,IRX3,NANOG,PECAM1,POU4F1,POU5F1,TP53
zinc	blue	chemical drug	0.49	0.0385	AIFM1,AKR1B10,ASPG,BAX,GPLD1,HNF4A,IL10,MT1A,MT2A,MTF1,SLC30A2,SLC30A7,SLC30A8,SLC6A4,TP53
cholic acid	blue	chemical - endogenous mammalian	1.094	0.0386	ABCB11,ABCC3,ABCG8,APOM,CYP2B6,CYP3A4,CYP3A5,CYP8B1,EGF,G6PC1,KRT8,PON1,RBP1,SLC10A1
STK40	blue	kinase	3	0.0386	FGF1,FGF18,FUT4,HOXB4,IYD,LEF1,LHX1,MIXL1,MR1,PPARG,SFTPB,SFTPC,ST8SIA6,WNT2B
TBX2	blue	transcription regulator	2.168	0.0386	AURKA,CCNL1,CDH1,CDT1,CHAF1B,CHEK1,E2F7,FOXM1,MCM7,NCAPG2,RBL1,SGO1,TIPIN,ZKSCAN3
NKX2-1	blue	transcription regulator	1.233	0.0395	AGER,CHRNA5,CLDN18,EMP2,GRHL2,INMT,LEF1,LRG1,LSP1,LYZ,MREG,MTF1,PARD6B,PCDHA4,PIGM,PON1,ROR1,RRM2,SCNN1G,SERPINB9,SFTPB,SFTPC,SLC34A2,SLC5A5,SLC6A14,SNAI2,TNC,UGT8,WNT7B
LDB1	blue	transcription regulator	-1.274	0.0397	ABL2,ANGPT1,ARID3A,C8orf44-SGK3/SGK3,CD34,CD3G,CGAS,CLEC4E,CSF2RA,ESR2,F2R,FNDC3B,GTSE1,GYPA,HOXA5,ICOSLG/LOC102723996,IGF2BP3,IL1RAP,IL2RA,LEF1,LSP1,LYN,MALT1,MITF,NKX3-1,NLRP10,PDX1,PSTPIP1,PTPRJ,PURA,RHOH,RPL3L,SIX3,SLC16A5,SNTB2,SOD2,ST6GALNAC3,TAL1,TBX21,TES,TNFRSF10A,TNFRSF13B,VDR
Akt	blue	group	1.648	0.0402	ADIPOQ,AIMP2,ANGPT1,ANKRD1,B3GALNT2,BAX,BCL2L11,BIRC5,BRCA1,CD33,CD40LG,CDH1,CPM,CPT1A,CSF2,E2F2,FASLG,FHIT,FOXM1,GXYLT2,HM13,IGF1,IL10,IL12B,IL22,IL2RB,IL7R,LAMC2,LEF1,LEP,MDM2,MRE11,MT1X,MT2A,NOS1,NOX4,PDX1,POU5F1,PPARD,PPARG,PTAFR,PTGER2,RRM2,SKP2,SLC2A4,SLC4A7,SLC6A14,SMURF2,SNAI2,SOD2,ST3GAL6,STEAP4,TNC,TNFSF14,TP53,UGT8,XIAP
IL4R	blue	transmembrane receptor	0.847	0.0409	AICDA,CCL22,CCR4,CD209,DISC1,FLRT2,GATA3,GP2,GRID2,IL10,IL1RAPL1,IL2RA,IL31RA,ITGAX,NFIA,PPARG,TBX21
SOX2	blue	transcription regulator	0.396	0.0413	ABCC3,ADAMTS4,AICDA,ALB,ANGPT1,ATG10,BCAS1,BIRC5,CASR,CCL5,CCN5,CD70,CDH1,CNKSR3,CSPP1,DLX3,DPPA4,ELF3,EN1,FABP2,FGF5,FOXE1,FOXH1,FOXO4,FUT4,GATA3,GBP3,GBP4,GLTP,GREB1,IGF1,INAVA,IRF6,IRX3,KRT17,LEF1,LHX1,LIN28A,LLGL2,LPAR1,MBP,MIXL1,NAAA,NANOG,NR0B1,ONECUT1,OTP,PARD6B,PARD6G,PARVB,PDK1,PDX1,PECAM1,POU4F1,POU5F1,PPARG,PRDM1,PRDM14,SALL4,SNX22,SS18,TDGF1,TET2,TGFB3,TNNI1,UGT8,ZFP42,ZFP57,ZIC3
VEGFB	blue	growth factor	-0.041	0.0416	BAX,BCL2L11,BIK,CASP2,CASP8,GPX6,IRF4,MSS51,MYH6,SOD2,TP53
Fcgr3	blue	group		0.0417	BAX,CSF2,ITGAL,ITGAX,TBX21
Pdgf Ab	blue	complex	0.555	0.0417	ANGPT1,BIRC5,COL8A1,EREG,MYOG
FZD8	blue	G-protein coupled receptor	0.447	0.0417	BIRC5,CDH1,MYH6,TBX5,TP53
CHEK2	blue	kinase	0.6	0.0417	BAX,BIRC5,MDM2,OCLN,TP53
AKR1B1	blue	enzyme		0.0417	BIRC5,CPT1A,MUC5AC,PPARG,XIAP
BAY 61-3606	blue	chemical drug	-2.183	0.0417	CLEC4E,CSF2,IL10,IL12B,NLRP3
TGAL copolymer	blue	biologic drug		0.0417	CCL5,IGF1,IL10,NRG1,P2RX7
neuroprotectin D1	blue	chemical - endogenous mammalian	-1.387	0.0417	ADIPOQ,BAX,BIK,IL10,IL22
FGFR2	blue	kinase	0.435	0.0418	BAX,BRCA1,CCN5,CDH1,CTSC,CUBN,DRAM1,EN1,FGF10,FGFR2,HHIP,IGF1,IL10,KLB,MBP,MEST,NANOG,NOSTRIN,PLAUR,PTH1R,TTR,ULBP1
MIF	blue	cytokine	1.85	0.0419	ADIPOQ,BAX,CCR4,CCR6,CD84,F2R,IL10,IL11,IL12B,IL15,IL15RA,IL17RA,IL23R,IL2RA,IL7R,ITIH5,MFN1,MMP13,OAS2,OTP,PAX1,TEX11,TP53,ZBP1
KLF2	blue	transcription regulator	0.302	0.042	ANGPT2,CCL28,CCL5,CCR4,CD40LG,CYP1B1,FASLG,FGF5,FUT4,GZMM,HPSE,ICOSLG/LOC102723996,IL22,IL6R,IL7R,ITGB3,MT2A,NANOG,PECAM1,PPARG,PRDM1,PRF1,PTGIS,PTPRJ,SERPINB9,SMURF2,TBX21,TBX5,TFPI
BATF	blue	transcription regulator	0.73	0.0423	GATA3,IL10,IL12RB1,IL17RA,IL21,IL22,TCF7
laquinimod	blue	chemical drug	3.031	0.0424	ACP3,CCL22,CDH1,CYP1A2,CYP1B1,DNAH2,FBXO27,GPR82,GSG1,IDO1,LAD1,LPAR1,MMP13,OLFML2A,PPP1R14D,SERPINB10,STON1,SYT15,TPH1
CpG ODN 2006	blue	chemical reagent	3.36	0.0424	AICDA,CCL5,CLEC2D,GBP4,IFI44L,IL10,IL12B,IL15RA,IL2RA,IL2RB,ISG20,MX2,OAS1,SP100,TLR7,TNFRSF13B,TNFRSF13C,TNFSF15,TRIM5
DOCK8	blue	other	3.051	0.0426	CD70,HELZ2,IL10,IL12B,IL15,IL15RA,IRF1,IRGM,ISG20,RBL1,REL,TLR3,TNFSF8
PAX5	blue	transcription regulator	1.054	0.0426	BIK,BLNK,C8orf44-SGK3/SGK3,CIITA,CNR2,CSF2RA,GPRIN3,POU2AF1,PRDM1,SLC16A10,TNFRSF13C,TNFSF14,TP53
napabucasin	blue	chemical drug	-2.883	0.0426	BAX,BIRC5,CD34,CHEK1,EGF,FGFR2,FOXP1,KLF17,LIN28A,NANOG,PECAM1,PLAUR,POU5F1
caffeine	blue	chemical drug	0.613	0.0426	AGER,CDH1,CYP1A2,FASLG,FOXM1,MICB,MITF,NR4A1,PPARG,SFTPB,SMAD2,SULT2A1,TP53
pregna-4,17-diene-3,16-dione	blue	chemical - endogenous non-mammalian	-1.869	0.0431	ABCB11,ADIPOQ,BAX,BIRC5,PPARG,XIAP
Ciap	blue	group	-2.425	0.0431	CCL5,CSF2,IL10,IL12B,IL22,MDM2
NRG (family)	blue	group	1.633	0.0431	CHRNA3,CHRNA5,CHRNB1,CHRNG,POU6F1,SFTPB
KDM4A	blue	transcription regulator	2.449	0.0431	ALS2,CSF2RA,MFN1,NANOG,POU5F1,SKA1
WNT7A	blue	cytokine	2.213	0.0431	CDH1,FGF1,HOXA10,HOXA11,LMX1B,PLAUR
GNL3	blue	other	-0.243	0.0431	EDNRA,FGF5,NANOG,POU5F1,TP53,ZFP42
7-ketocholesterol	blue	chemical - endogenous mammalian	1.016	0.0431	BAX,GCM1,ITGAL,NOX4,PON1,TP53
TLR4	blue	transmembrane receptor	3.397	0.0433	ACP3,AGER,BAX,CASP8,CCL5,CD200R1,CD70,CDH1,CLN3,CSF2,CXCR2,CYP3A5,DUOX2,EGF,EREG,FASLG,GDNF,HELZ2,HPSE,IFNA21,IL10,IL12B,IL15,IL15RA,IL2RA,IL2RB,IRAK3,IRAK4,IRF1,IRGM,ISG20,LILRB4,MCOLN2,MUC5AC,NFKBID,NLRP12,NLRP3,NOS1,NR1H4,NR4A1,OXTR,PPARG,PRDM1,PTGES,RBL1,REL,SLC2A4,SLC6A12,SMPDL3B,SOD2,SPTLC1,TLR3,TNFRSF10A,TNFRSF13B,TNFSF8,TOR1AIP2,TRIM38,XIAP
NR1H3	blue	ligand-dependent nuclear receptor	0.214	0.0434	ABCG8,ANGPTL3,APOC4,APOM,AURKA,BIRC5,CCL24,CCL5,CD300E,CHEK2,CLEC4E,CLSPN,CTSC,E2F7,FOXM1,G6PC1,GBP4,GPR132,IL10,IL12B,IL12RB1,ITGAL,ITGB3,KIF4A,KNL1,LAIR1,LSP1,LYZ,PPARG,SLC16A10,SLC2A4,TBX1,TNFRSF9,UHRF1,ZBP1
NR1H4	blue	ligand-dependent nuclear receptor	0.991	0.0434	ABCA8,ABCA9,ABCB11,ABCC3,ABCG8,ADAMTS4,ANKRD1,APOM,AQP2,ATP8B1,BAAT,CCL28,CTSC,CYP2B6,CYP3A4,CYP3A5,CYP8B1,FABP2,FGB,FOXM1,G6PC1,HNF4A,KNG1,LIPC,NR1H4,PDX1,PNPLA3,PON1,PPARG,SLC10A1,SLC13A1,SULT1E1,SULT2A1,TNFSF8,UGT2B4
daporinad	blue	chemical drug	-1.667	0.0435	BRCA1,BRIP1,E2F2,FAM111B,IL12B,MCM10,SOX11,TRIP13,VDR
SELPLG	blue	other	2.985	0.0435	BST1,CCR4,CD160,CYP1B1,IDO1,IGF1,IL10,PLAUR,SERPINB9
IFNE	blue	cytokine	2.158	0.0435	ANGPTL3,APOBEC3G,IL10,ISG20,MX2,PTGER2,TLR3,TRIM5,ZBP1
ARHGAP21	blue	other	3	0.0435	CD70,IL15,IL15RA,IRF1,IRGM,ISG20,RBL1,TLR3,TNFSF8
SRSF2	blue	transcription regulator	1.673	0.0435	ABCC9,AKR1D1,AURKA,BAAT,CDH1,HSD3B7,NR1H4,RRM2,TNFRSF10A
POR	blue	enzyme	-0.898	0.0436	AASDH,ABCC3,ACADL,ACER1,ADH4,ANTXR2,C11orf54,CHMP4C,CHRNA5,CIITA,CPT1A,CSAD,CYP1A2,CYP2A6 (includes others),CYP2B6,CYP8B1,ENTPD5,EREG,FABP2,FGF1,GREB1,HSD3B1,JDP2,NRG4,PPARG,RAD51B,TMEM267,VNN1
CD40LG	blue	cytokine	3.475	0.0453	AICDA,APOBEC3G,ARID4B,ASCC3,BAX,CCL22,CCL5,CD1D,CD40LG,CD70,CD8A,CFP,CHRM5,CIITA,CSF2RA,CTSC,CYP1B1,DAPP1,E2F2,FASLG,ICOSLG/LOC102723996,IDO1,IL10,IL12B,IL12RB1,IL15,IL1RAP,IL21R,IL2RA,IL2RB,IL7R,IRF1,IRF4,LAMP3,LIG3,MPHOSPH9,MRE11,MT1E,MT1G,MT1H,MT2A,NFKBIB,PAWR,PLAUR,PRDM1,REL,RUNX3,SERPINA10,SOD2,STK4,TGIF1,TNFRSF13B,TNFRSF13C,TNFSF8,TP53,XIAP
JAK3	blue	kinase	0.125	0.0454	BAX,CD40LG,GATA3,IL10,IL12B,IL2RA,IL7R,IRF1,KLHL31,MUC2
FASLG	blue	cytokine	0.707	0.0454	BAX,BIRC5,CDH1,CSF2,FASLG,IL10,NANOG,POU5F1,PTPN2,TGFB3
tamoxifen	blue	chemical drug	-0.493	0.0459	ABCB11,ABCC11,BAX,BIRC5,BRCA1,CASP8,CAV2,CCDC80,CDCA2,CDH1,CSAD,CYP2B6,CYP3A4,CYP3A5,ESR2,F2R,FASLG,GNRHR,GREB1,HAS2,HOXB7,IGF1,IRF1,ISG20,KIF11,KIF4A,KLRC3,MDM2,MTO1,MUC5AC,NCAPH,NOP58,NOS1,OXTR,PDZK1,POU5F1,PPARG,PTGER2,RBL1,SOD2,SOST,SP4,SULT2A1,TP53,VDR,XIAP
1-(ethylthio)-4-(2-phenylethyl)-4H-spiro[benzo[h][1,2,4]triazolo[4,3-a]quinazoline-6,1'-cyclohexan]-5(7H)-one	blue	chemical reagent	1.508	0.0465	CDH1,CDH6,CDH7,DMBX1,F2R,FGFR2,LLGL2,PHOX2B,POU5F1,ROR1,SPDEF
RNF2	blue	transcription regulator	-0.146	0.0465	AKR1B10,HNF4A,HOXA10,HOXA5,HOXB4,HOXB6,NANOG,POU5F1,TDRD1,TEX11,TP53
CD4	blue	transmembrane receptor	0	0.0467	BAX,FASLG,IL10,IL15,IL22,IL2RA,JAK3,TBX21
SETBP1	blue	transcription regulator		0.0468	BARD1,BRCA2,FOXA1,HOXA10,IL7R,JAK3,KCNJ5,KNL1,N4BP2,PHOX2B,TET2,TNC,USP6,WRN
TFAP2C	blue	transcription regulator	-1.508	0.0468	AIFM1,ANTXR2,CDH1,F2R,FOXA1,GREB1,KRT8,MBP,MT1F,MT1H,MT1X,MT2A,NANOG,SOD2
ATP8B1	blue	transporter		0.0476	ABCB11,CFTR,DNAH2,NR1H4
Atrial Natriuretic Peptide	blue	group		0.0476	ADIPOQ,LEP,POU5F1,TNC
PAK4	blue	kinase	0	0.0476	CDH1,PPARG,PTK6,SNAI2
LINC-ROR	blue	other	0.805	0.0476	DEPDC1,NANOG,POU5F1,TP53
FABP2	blue	transporter	0	0.0476	ABCG8,CPT1A,LEP,PPARG
PDE4B	blue	enzyme	1.732	0.0476	CCL5,MUC5AC,NANOG,POU5F1
TIGIT	blue	other	1.697	0.0476	GATA3,IL10,IRF4,TBX21
abscisic acid	blue	chemical - endogenous non-mammalian	2	0.0476	IL10,PIAS2,PPARG,SLC2A4
SB 239063	blue	chemical drug	-0.152	0.0476	CSF2,HAS2,SLC5A5,TNFSF15
berberine	blue	chemical drug	-0.141	0.0479	ADIPOQ,AIFM1,BAX,BIRC5,CASP8,CPT1A,CYP1A2,CYP2B6,CYP3A5,GCG,IL10,MDM2,PON1,PPARD,PPARG,SLC10A1,TBX21,TP53,TRPM8,XIAP
cephaloridine	blue	chemical drug	2.188	0.0483	ADAT1,AKR1B10,CDT1,CHAF1B,CHEK1,CYP1B1,CYP2C9,DSG2,FCN1,FGB,FOXE1,GINS2,PCLAF,PEX13,POLA2,TPH1,UGT2B4
cyclosporin A	blue	biologic drug	-2.444	0.0495	ACP3,AIFM1,AQP2,AVPR1A,BAX,BCL2L11,CACNG5,CAPN6,CARD8,CASP2,CASR,CCL5,CD1D,CD40LG,CD8B,CDH1,CYP2C9,CYP3A4,CYP3A5,EDNRA,EGF,ELF3,F5,FASLG,FBLIM1,FGA,FGB,FGF23,HNF4A,IL10,IL12B,IL19,IL21,IL22,IL2RA,IL31RA,IRF4,ITGAL,KLRD1,LAMC2,LYN,LYPD3,MICB,MUC2,MYH2,MYOCD,NOS1,NR4A1,PDE3B,PRF1,PRLR,REL,SLC12A3,SLC14A2,SLC34A2,SMPDL3B,TAF1A,TBX21,TGIF1,TNFSF14,TP53,XAF1
Collagen type II	blue	complex	0.707	0.0495	CCL24,CXCR2,FZD2,GDF5,IL22,MMP19,NLRP12,TLR7,TNFSF14
Histone h2a	blue	group		0.0495	FGF5,GDNF,HMGA2,HOXB7,HOXC8,IGF2BP3,TP53
NFIA	blue	transcription regulator	0.186	0.0495	CYP1A2,CYP2A6 (includes others),LDHC,MYH2,NFIA,OTOP1,SFTPC
WAS	blue	other		0.0495	CCR4,CCR6,CSF2,IL21,IL22,IL23R,TBX21
L-phenylalanine	blue	chemical - endogenous mammalian		0.0498	ALB,SOD2,TTR
2-amino-5-azotoluene	blue	chemical toxicant		0.0498	CASR,CYP2B6,CYP3A5
ARID3B	blue	transcription regulator		0.0498	BCL2L11,CASP10,POU5F1
NRAD1	blue	other		0.0498	BAX,MEST,PECAM1
SLC39A8	blue	transporter		0.0498	ADAMTS5,IL12B,MMP13
EHD2	blue	other		0.0498	ADIPOQ,CAV2,PPARG
PDS5B	blue	other		0.0498	CDH1,NANOG,POU5F1
isocoumarin NM-3	blue	chemical drug		0.0498	ANGPT2,NPHS1,PECAM1
HYOU1	blue	other		0.0498	G6PC1,IL12B,PECAM1
BANP	blue	other		0.0498	BAX,CDH1,SNAI2
ERCC4	blue	enzyme		0.0498	GHR,IGF1,PRLR
SMARCA1	blue	transcription regulator		0.0498	EN1,EN2,TP53
LATS	blue	group		0.0498	BIRC5,CCDC80,CCN5
ARAF	blue	kinase		0.0498	EMCN,MYOG,RFFL
PLP2	blue	transporter		0.0498	CD33,CD99,PECAM1
FKBP1A	blue	enzyme		0.0498	BMP10,MDM2,XIAP
CUL1	blue	enzyme		0.0498	BRCA1,SKP2,TP53
Gstt1	blue	enzyme		0.0498	INMT,PTGES,SULT1E1
proteasome inhibitor	blue	chemical drug		0.0498	BAX,OPRM1,PPARG
MM-401	blue	chemical reagent		0.0498	HOXA10,HOXA11,HOXA13
polychlorinated biphenyls	blue	chemical reagent		0.0498	CYP1A2,CYP1B1,CYP2B6
citalopram	blue	chemical drug		0.0498	IL22,SLC6A4,TPH1
sulfo-N-succinimidyl oleate	blue	chemical toxicant		0.0498	IRAK4,NLRP3,TLR6
4-(1-D-ribitylamino)-5-amino-2,6-dihydroxypyrimidine	blue	chemical - endogenous non-mammalian		0.0498	CD40LG,PRF1,TNFRSF9
tosyllysine chloromethyl ketone	blue	chemical - protease inhibitor		0.0498	BDKRB1,IRF1,SPN
Ctbp	blue	group	2	0.0516	CDH1,DSG2,GATA3,PLAUR,STAP2
NR1I2	blue	ligand-dependent nuclear receptor	1.994	0.0927	ABCC3,APOC4,APOF,CCL24,CLEC4E,CPT1A,CSF2,CYP1A2,CYP2A6 (includes others),CYP2B6,CYP2C19,CYP2C9,CYP3A4,CYP3A5,CYP4V2,ENTPD5,FMO5,HNF4A,IGF1,IL10,IL12B,IL2RA,NR1H4,PPARG,SLCO1A2,SULT1E1,SULT2A1,TLR3
epoprostenol	blue	chemical - endogenous mammalian	2	0.0928	ANGPTL3,FASLG,IL10,PTGIS
mir-290	blue	microRNA	1.987	0.0928	LIN28A,NANOG,POU5F1,SALL4
ciprofibrate	blue	chemical drug	-1.931	0.0945	A1CF,ABCB11,ACADL,BAAT,C9,CEACAM1,CTSV,CYP1A2,FGA,FGB,G6PC1,HSD3B1,IGF1,IL1RAP,KRT8,PDZK1,PPARG,SLC10A1,SULT2A1,TM4SF4,TNFRSF10A,VEGFD
TCF4	blue	transcription regulator	2.552	0.106	ADAT2,AICDA,APOBEC3G,BAG2,BARD1,BCL2L13,BIRC5,CARD8,CASP8,CCL28,CIP2A,ELAPOR1,ELF4,ENPP1,ESCO2,FAM83A,FASLG,GBP3,GNE,IDO1,IGFBPL1,IL12B,IL15,ITGB3,MITF,MPV17L,NCAPG,NEDD9,NEK2,NIBAN3,PDZK1,PIK3CG,PIWIL1,PLAC8,PRDM1,RIPOR2,RRM2,SMAD2,SMAGP,SNAI2,SP140L,SPC24,SPC25,TRIM38,TSEN2,VASH2,ZBP1,ZP2
DIO3	blue	enzyme	-2.276	0.107	ACP7,ADAMTS5,BIK,CPM,DHH,DRD4,ELF4,ESYT3,F5,GREB1,HSD3B1,IQCH,MYOZ2,NFAM1,NXF3,PAQR6,PARVB,PDX1,PRLR,PROKR2,SLC16A4,SLC52A3,TBX1,TMPRSS13,XYLB
E. coli serotype 0127B8 lipopolysaccharide	blue	chemical - endogenous non-mammalian	2.537	0.117	ADIPOQ,AIF1L,BRIP1,CASP6,CASP8,CCL5,EDNRA,F2R,FGF1,FZD2,GDNF,GPR85,HAS2,IGF1,IL10,IL11,IL12B,IL15,IRF1,LAMC2,LPAR4,MEFV,P2RY6,PTGES,SOD2,TLR3
ursodeoxycholic acid	blue	chemical - endogenous mammalian	2.08	0.128	ABCB11,ABCC3,ABCG8,BAX,CYP2B6,CYP2C19,CYP2C9,CYP3A4,ELF3,TP53,VDR
DNM1L	blue	enzyme	-2	0.131	FUT4,MFN1,NANOG,POU5F1
10-(6'-ubiquinonyl)decyltriphenylphosphonium	blue	chemical drug	2	0.131	ADIPOQ,CPT1A,MFN1,SLC2A4
8-bromoguanosine 3',5'-cyclic monophosphate	blue	chemical reagent	-2.544	0.135	CD8A,CYP3A5,HLCS,INHA,PLAUR,TGFB3,TP53
ACE2	blue	peptidase	1.947	0.135	CASP8,CCL5,IL12B,MAS1,NOS1,NOX4,SMURF2
ESR1	blue	ligand-dependent nuclear receptor	2.392	0.135	AASS,ABCB11,ABCC3,ABCG8,ADAMTS5,AFMID,AP1S3,ARID4A,ARSG,AURKA,AZU1,BAX,BCL2L11,BIRC5,BRCA1,BRCA2,C1QTNF6,CARD14,CASP10,CASP6,CAV2,CCAR1,CCN5,CDH1,CEACAM5,CENPE,CENPL,CENPM,CENPN,CEP135,CEP250,CEP43,CGA,CHEK1,CHEK2,CHFR,CHM,CLDN8,CLEC7A,CLN3,CLSPN,COG6,COL8A1,CPM,CSAD,CSF2,CTSC,CYP1B1,CYP4A22,CYP8B1,DISC1,DLG2,DNAJC21,DSC1,DSC2,DSG1,DSG2,EEA1,EEF2K,EGF,EREG,ESR2,FGF10,FGFR2,FOXA1,FOXM1,FOXO4,FZD2,…
TRB	blue	transmembrane receptor	1.987	0.137	BAX,CD8A,FASLG,GATA3,IL10,IL2RA
paclitaxel	blue	chemical drug	1.865	0.146	ANGPT1,APOBEC3A,APOM,AQP6,AURKA,BAX,BCL2L11,BIRC5,CASP10,CHAF1B,CSF2,CYP1B1,CYP2C9,CYP3A4,CYP3A5,CYP4F2,CYP4F3,DDX53,DEPDC5,EREG,FOXM1,FUT6,GPR132,HPSE,IL10,IL1RAP,IRAK4,LILRB4,MACF1,MDM2,MUC2,PLAUR,SCN9A,SMAGP,SNAI2,SOD2,SPTLC1,TFPI,TNFRSF10A,TP53,UHRF1,XIAP
selumetinib	blue	chemical drug	2.039	0.149	ABL2,BCL2L11,BIRC5,FER,FGFR2,FRK,JAK3,LYN,MITF,MUSK,TNFRSF10A
metyrapone	blue	chemical drug	1.974	0.152	ABCC3,CYP1A2,CYP3A4,CYP3A5
HDAC1	blue	transcription regulator	-2.611	0.158	ADIPOQ,ANGPT2,BAX,BRCA2,CCL5,CD1D,CD34,CDH1,CDT1,CEACAM1,DCLRE1C,E2F2,EPGN,FABP2,FOXM1,IL10,MCM10,MCM7,MDM2,MT1G,MUC4,NEXN,NKX3-1,POU5F1,PPARG,RBL1,REST,RRM2,SLC15A1,SNAI2,SOX11,TAL1,TBX1,TBX5,TP53,UHRF1,VDR,VHL
LTF	blue	peptidase	1.954	0.173	CCL5,IL10,MDM2,MMP13,TP53
LY6E	blue	other	2	0.175	ABCC3,CD34,NANOG,PSCA
EFNA2	blue	kinase	1.89	0.176	ABCA12,APOBEC3G,CSF2,DSC1,DSG1,FOXL1,NKX3-1,NOS1,TRIM5
crizotinib	blue	chemical drug	1.94	0.179	BCL2L11,CDH1,MITF,OCLN,SMAD2,SOD2,TGFB3
11,12-epoxyeicosatrienoic acid	blue	chemical - endogenous mammalian	2	0.198	ADIPOQ,CYP2C9,PIK3CG,PPARG
RABGEF1	blue	enzyme	2.121	0.2	CNGA1,CNGB3,COX15,GNAT1,GUCA1B,GUCY2D,PDE6A,SLC24A1
S100A6	blue	transporter	2	0.214	AURKA,CDH1,DEPDC1,NCAPH,NEK2
VCAN	blue	other	2.429	0.218	CD34,CEACAM4,HAS2,HYAL1,IFI44L,IL10,IL12B,MAP1B,MDM2,MX2,OAS2,PARP14,PCSK5,PTGIS,RBP1,ROCK1,SMPDL3B,SOD2,TGFB3,TNFAIP8L2-SCNM1,TP53,XAF1
FFAR3	blue	G-protein coupled receptor	2.354	0.23	BAX,CCL22,CCL28,GBP6,IL1RAP,LAX1,LEP,MLPH,P4HA2,PPARG,TLR7,TP53
SATB1	blue	transcription regulator	-1.954	0.235	BLNK,CD8A,CDH1,CEACAM1,CSF2,ENOSF1,F5,FASLG,GATA3,GTF2E1,HELZ2,IL2RA,IL7R,LAX1,MT1A,NPFF,POU4F1,RIPOR2,SP4,TMEM241,UHRF1,XAF1
NR4A2	blue	ligand-dependent nuclear receptor	2.749	0.252	ABL2,FABP2,GPLD1,IL10,IL21,IL23R,IL2RA,LILRB4,LMX1B,MMP13,SLC2A4,TGFB3,ZBP1
NFKBIA	blue	transcription regulator	1.884	0.253	ADAMTS5,ANKRD1,B3GALT5,BAX,CARD10,CASP8,CCL5,CDH1,CDH3,CFTR,CSF2,CYP1B1,ERAP2,EREG,FASLG,FOXM1,GBP3,HOXA10,HPSE,IL10,IL11,IL15,IL15RA,IL2RA,IL7R,IRF1,IRX3,JDP2,KRT8,LYZ,MDM2,MEX3A,MMP13,MR1,MUC2,MUC5AC,NFKBIB,NLRP12,NR4A1,NR6A1,NRK,PTGES,PTP4A2,RBP1,ROCK1,SOAT1,SOD2,SYCP2,TAT,TFCP2L1,TNC,TNFAIP8,TNFRSF10A,TNFSF14,TP53,XIAP
CALCA	blue	other	2.111	0.258	ALB,AQP2,CARD14,CCL22,CCR4,DISC1,GPR65,IGF1,IKZF3,IL2RA,IL2RB,IL7R,LILRB4,NR4A1,PLA2G4F,PPARG,PRDM1,SERPINB9,SLC2A4,TGFB3,TNFRSF9,TNFSF14,TPH1
SERPINE1	blue	other	-1.976	0.277	ALDH8A1,ANKRD1,BAX,CCL5,CDH1,DNASE1,IL10,IL12B,ITGB3,PLAUR,PRF1,PRLR,TP53
TNFSF10	blue	cytokine	-1.774	0.278	ANGPT1,ANGPT2,BAX,BIRC5,CASP8,CD28,CD3G,DPYD,FASLG,GATA3,IL17RD,IL2RA,IL7R,LILRB4,SP100,TNFRSF10A,TP53,XIAP
GRIN1	blue	ion channel	-2.333	0.292	GALNT6,GLYAT,PAPPA,PDX1,SLC6A4,SOX11,TMC5,TNC,XDH
EGR3	blue	transcription regulator	1.907	0.298	FASLG,GDNF,GINS2,IL2RA,INSC,TGFB3,ZNF292
SSTR2	blue	G-protein coupled receptor	-1.982	0.299	CDH1,G6PC1,GALR1,TNFRSF10A
SOST	blue	other	2.219	0.324	CPT1A,MOGAT1,NOX4,PPARG,SOD2
HNF4A	blue	transcription regulator	2.8	0.327	A1BG,A1CF,AAMDC,AASS,ABCA6,ABCB11,ABCC3,ABCG8,ACP6,ADAT1,ALB,ALDH8A1,ALS2,ANAPC15,ANKHD1/ANKHD1-EIF4EBP3,APOM,ARHGAP11A,ARL17A/ARL17B,AS3MT,ATAD5,ATP7A,BAAT,BARD1,BAZ1A,BRIP1,BST1,BTNL3,BTNL8,C11orf1,C11orf54,C2,C4orf19,C8G,C9orf64,CASP2,CCDC170,CCDC59,CCDC82,CCL16,CD1D,CDH1,CDKAL1,CEACAM1,CEP83,CHEK2,CHST9,CIR1,CLPB,CPT1A,CRIPT,CWC25,CYP1A2,CYP1B1,CYP2A6 (includes others),CYP2B6,CYP2C9,CYP3A4,CY…
AICAR	blue	chemical - endogenous mammalian	2.319	0.328	BAX,CSF2,CYP2B6,CYP3A4,FOXO4,G6PC1,GATA3,GPX8,IL10,MDM2,MYOG,PPARD,PPARG,SOD2,TP53
ABCB6	blue	transporter	2.395	0.341	CYP1A2,CYP20A1,CYP2A6 (includes others),CYP2B6,CYP3A5,CYP4F2
IRAK1	blue	kinase	2.425	0.341	CCL5,IL10,IL15,IL23R,MUC5AC,NLRP3
AMH	blue	growth factor	1.944	0.351	CEACAM1,INHA,IRF1,RBL1
FOS	blue	transcription regulator	2.872	0.364	ABCG8,AKR1D1,ALPP,ARID3A,BCL2L11,CASZ1,CCL5,CDH1,CDON,CFP,CGA,CHODL,CRB3,CTSV,DAPK2,DSG3,E2F7,EEA1,ERCC4,EREG,FASLG,FBLIM1,FGA,FLRT2,FOXA1,G6PC1,GNRHR,GREB1,HAS2,HSD3B1,IL10,IL11,IL12B,IRAK3,KIF5B,KRT8,LETMD1,MAP4K4,MDM2,MMP13,MT1A,MT2A,MYH6,NBPF10 (includes others),NPPB,NR4A1,NUPR1,OCM,OXTR,PARD6B,PKIB,PLAUR,PRDM1,PTH1R,PTP4A2,RAB11FIP1,RBP1,SEMA3E,SERPINB9,SNAI2,STX11,SULT2B1,TAL1,TP53,VEGFD,WN…
tacrolimus	blue	chemical drug	-1.91	0.388	ANGPT1,BAX,BCL2L11,CARD8,CCL5,CD8B,CFP,COL10A1,CORO2A,DCX,F5,FASLG,IL10,IL21,IL22,IL2RA,IL2RB,IRF4,KLRD1,LILRB4,MYOG,NOS1,NR4A1,OCLN,PDE3B,PRF1,PTGER2,PTPRJ,SOD2,TNC,TRPM6
tretinoin	blue	chemical - endogenous mammalian	3.436	0.388	ABCA12,ACKR2,ADAMTS4,ADAMTS5,ADGRE2,AICDA,AURKA,B3GALT5,BIRC5,BMP8A,BRCA1,CACNG5,CAMK4,CASP2,CASP6,CASZ1,CCDC169,CCL22,CCL24,CD1D,CD34,CD70,CDH1,CDH6,CEACAM1,CFP,CFTR,CGA,CPT1A,CSF2,CTCFL,CTNNA3,CTSC,CUBN,CYP1A2,CYP21A2,CYP2B6,CYP2C9,CYP2W1,CYP4F2,CYP4F3,DAAM2,DAPK2,DCX,DDX60L,DLGAP5,DMC1,DSC1,DSG1,E2F7,ELF3,ELF4,EN1,ERCC4,FAM153A/FAM153B,FCAR,FFAR2,FGF5,FOXA1,FOXM1,FUT4,FZD10,GATA3,GBP4,GFM1,GHR…
GSK3B	blue	kinase	1.93	0.393	AQP2,BAX,BIRC5,CHD1,CSF2,FOXM1,IFT88,IL10,IL12B,IL19,MYH6,MYOG,OCLN,PDX1,SNAI2,TP53
(+)-MK-801	blue	chemical drug	1.961	0.41	CYP2C9,CYP3A4,DRD4,GJC1,IL10,IL6R,ITGB3,PTGER2,TBXA2R,TP53
5-N-ethylcarboxamido adenosine	blue	chemical reagent	1.939	0.411	ALB,CGA,CHAF1B,CIITA,FOXA1,GDNF,IL10,IL12B,NANOG,NR4A1,POU5F1,SLC4A7,TAT,VDR
HDAC2	blue	transcription regulator	-1.772	0.435	AURKA,BRCA1,CD34,CDH1,CDT1,DCLRE1C,EPGN,FABP2,FOXM1,IGF1,IL12B,MCM10,MCM7,MDM2,MMP13,RRM2,SIX3,SOX11,TP53
androgen	blue	chemical drug	2.401	0.447	COL10A1,CTSV,FGF10,FGF23,FGFR2,FUT2,IGF1,NKX3-1,NR4A1,NR6A1,PSCA,PTP4A2,SKP2,SMAD2,SOAT1,SULT1E1,TNFAIP8,TRPM8,UGT2B15,VNN1
ESR2	blue	ligand-dependent nuclear receptor	1.86	0.449	ABCC11,ACER1,ADAMTS5,AK7,ARID4A,AURKA,BIRC5,BRCA1,BRCA2,BSND,C8orf44-SGK3/SGK3,CASP14,CCL28,CCN5,CD34,CDH1,CENPN,CGA,CHEK1,CPM,CSF2,CYP2A6 (includes others),DNAH11,EREG,ERN1,ESR2,FOXA1,FOXM1,FZD2,GATA3,GREB1,GREM1,HMGA2,ICOSLG/LOC102723996,IGF1,IL23R,KCNK15,KIF4A,KIF5B,KLHL38,KLRC3,KLRC4,KRT17,KRT8,LILRB5,LYN,MCM7,ME2,MIOX,MMP13,MTHFD2,MYH6,NEDD9,NKX3-1,NRG1,OCLN,PARP14,PDZK1,PKIB,PLAUR,POLR1G,PO…
GPR174	blue	G-protein coupled receptor	2.333	0.46	BCL2L11,CD180,CDT1,CIITA,GPR132,IRAG2,ITGB3,NR4A1,P2RY10,PDE3B,PTPRJ,TGIF1
2,4,5,2',4',5'-hexachlorobiphenyl	blue	chemical toxicant	2.536	0.462	ABCC3,CDCA2,CYP2B6,CYP3A5,EBF1,FMO5,GK5,IL1RAP,RBM47,RBPMS,SULT1E1,SULT2A1,THOC2
PML	blue	transcription regulator	1.901	0.468	ACADL,ADIPOQ,BAX,BIRC5,BRCA1,CIITA,CPT1A,FANCD2,HBZ,IFI44L,ISG20,LEP,LIPC,LYZ,OAS1,OAS2,SNAI2,TOPBP1,TP53
mitoxantrone	blue	chemical drug	1.954	0.483	BAX,BCL2L11,FASLG,OAS2,TP53
morphine	blue	chemical drug	2.302	0.489	BAX,CNR2,CYP3A4,FASLG,FZD10,GATA3,GCG,GHR,IL10,IL12B,LEP,MBP,NPHS1,NR4A1,OPRM1,PTGES,TP53
spironolactone	blue	chemical drug	2.068	0.502	ABCC3,CTF1,CYP3A4,CYP3A5,GDNF,HHIP,IL11,KCNMB1,MICB,PPARG,ULBP1,ULBP3
ACSL4	blue	enzyme	2.621	0.504	CCL5,ENPP1,GDPD1,NKX3-1,PPARG,TFPI,XIAP
AREG	blue	growth factor	2.543	0.533	ARHGAP11A,BIRC5,ELF3,EREG,FOXM1,HAS2,HJURP,KIF14,PTAFR,RRM2
EIF3E	blue	translation regulator	-2.236	0.548	ANGPT1,DSG1,LIG3,RIN2,TNC
MM-589	blue	chemical reagent	2.219	0.548	CCDC80,KCNJ5,MYH6,TCAP,TRDN
NQO1	blue	enzyme	2.433	0.562	BAX,BIRC5,CCL5,PDK1,TP53,XIAP
FKBP5	blue	enzyme	-1.982	0.577	ADIPOQ,E2F2,MDM2,SLC2A4
uric acid	blue	chemical - endogenous mammalian	2.733	1	ADIPOQ,ANO6,BIRC5,BRCA1,CCL5,CSF2,IL10,IL12B,ITGB3,MDM2,NLRP3,TP53
glutamine	blue	chemical - endogenous mammalian	-1.848	1	ABCB5,BCL2L11,DYRK1A,IL15,MYH6,NANOG,NR4A1,POU5F1,SNAI2,TP53
corticosteroid	blue	chemical drug	1.982	1	CEACAM8,GIMAP1,HIPK2,IL10,INHA,NFKBIB,PARP14,PPARG
HYAL1	blue	enzyme	2	1	ADAMTS5,GSG1,MAP1B,PAPPA
PHF6	blue	transcription regulator	2	1	AS3MT,IGF1,MYL10,SDSL
SOX7	blue	transcription regulator	-2	1	DLX3,IRF6,KRT17,PRDM1
NOTCH1	blue	transcription regulator	1.882	1	ANGPT1,ANKRD1,ATOH1,CD84,CDH1,ECT2,G6PC1,GATA3,GFI1B,GYPA,IL10,IL12B,IL22,IL2RA,IL7R,IRF1,KRT8,LEF1,MFN1,MUC2,MUC5AC,NRG1,POU5F1,PPARG,REL,RUNX3,SLC5A5,SMARCC1,SOST,TGFB3,TP53
PLCG2	blue	enzyme	2.216	1	CTSV,IL10,ITGAX,MMP13,MMP19
mir-204	blue	microRNA	-2	1	CHRM5,CHRNA5,ROCK1,RRM2,SPDEF,TGFB3
ERBB3	blue	kinase	-1.941	1	BAX,CDH1,EMP2,GHR,HAS2,HMGA2,SLC4A7,STAG2,TNC
RARB	blue	ligand-dependent nuclear receptor	1.78	1	GBP6,GP2,GSDMC,HOXA10,HOXA5,HOXB4,HOXB7,INSL3,LYZ,NANOG,POU5F1,SALL4,SLC10A1,YES1,ZFP42
BMP7	blue	growth factor	1.912	1	ADIPOQ,ATOH1,BIRC5,CAV2,CD34,CDH1,CGA,COL10A1,DSC2,EREG,F11R,GREM1,IGF1,MMP13,NPHS1,OCLN,PPARG,SLC2A4,SMAD2,SOST,TCF21,TGFB3
HRAS	blue	enzyme	3.272	1	AFAP1L1,ANKRD1,AURKA,BAX,BCL2L11,BIRC5,CASP2,CBX2,CCDC80,CCL5,CD96,CDH1,CDH3,CDON,CGA,CHST12,CPT1A,CSF2,CTSC,CTSV,ENPP1,EREG,F2R,F2RL2,FLRT2,FOXM1,FZD2,GIMAP1,HAS2,HOXA11,HOXB4,HOXB6,HOXC8,IL17RD,IL7R,IRAG2,IRX3,LIPG,LPP,LSP1,LYZ,MDM2,MMP13,MUC13,MUC2,MYOG,NEXN,NOP58,NPPB,NR6A1,NUCKS1,PAWR,PLAUR,RAD9A,RBPMS,RRM2,SERPINB9,SIM2,SLC5A5,SNAI2,SOAT1,ST18,TGFB3,TINAGL1,TNFRSF10A,TP53,TPH1,TRPC3,TRPV1
3-nitropropionic acid	blue	chemical toxicant	1.961	1	BAX,DRAM1,NOS1,TP53
geldanamycin	blue	chemical drug	-2.721	1	ADAT2,ARRDC5,AURKA,BAX,BIRC5,CASP8,CHEK1,CIITA,COX18,DLGAP5,IL36RN,ILDR1,IRF1,KNL1,MDM2,NHLH2,NLRP3,PROSER3,PTK6,SLC16A10,SLC5A1,SPN,STK4,TNRC6A,TNRC6B,TP53,UHRF1,ZC3H12D,ZNF264
anisomycin	blue	chemical - endogenous non-mammalian	1.969	1	FASLG,IL10,IRF1,NR4A1,PLAUR
pioglitazone	blue	chemical drug	1.859	1	ADIPOQ,ADIPOR2,AGER,BAX,CYP2B6,CYP3A4,DFFB,HAS2,LEP,LIPC,NR4A1,PDE3B,PDX1,PPARD,PPARG,PRLR,REST,SCNN1G,SLC2A4,SOAT1,SOD2,SOST
ethanol	blue	chemical - endogenous mammalian	2.207	1	ACADL,ADH4,ADIPOQ,ANKS1B,BAX,BRCA1,C9,CAMK4,CCL5,CD40LG,CGAS,CPT1A,CYP2A6 (includes others),CYP2B6,CYP2C9,CYP3A4,CYP3A5,CYP4A22,CYP8B1,DYRK1A,FABP2,FASLG,G6PC1,HSD3B1,IL10,IL12B,IL15,ITGAX,MAP1B,MAT1A,MBP,MMP13,NANOG,NR0B1,OCLN,OPRM1,POU5F1,PPARG,PRF1,RBP1,SALL4,SOD2,TAT,TFCP2L1,TGFB3,TLR6,TLR7,TP53,ZFP42
PLX5622	blue	chemical drug	2.998	1	BAX,CASP6,CCL22,CCL24,CCL5,CCR4,CCR6,CD34,CD40LG,CLEC7A,CSF2,IL10RB,IL11,IL15,IL2RB,IL5RA,IL6R,ITGAX,OCLN,TRPV1
monocrotaline	blue	chemical toxicant	1.954	1	BDKRB1,BIRC5,CCL5,TRPM7
N-nitro-L-arginine methyl ester	blue	chemical drug	-2.038	1	ADIPOQ,BAX,G6PC1,IL12B,ITGB3,MAP1B,NOS1,PPARD,SLC2A4,TP53
PTC-209	blue	chemical reagent	2.219	1	CCDC80,KCNJ5,MYH6,TCAP,TRDN
D-glucose	blue	chemical - endogenous mammalian	2.219	1	ACADL,ADIPOQ,AGER,ANGPT2,ATP8B1,B3GNT6,BAX,BCL2L11,BVES,C8orf44-SGK3/SGK3,CDT1,CTSC,CTSV,DYRK1A,ELF3,EMCN,F7,FABP2,FAIM,FUT1,G6PC1,GALR1,GCG,GIPR,GPLD1,GREM1,HNF4A,IAPP,IGF1,IL10,ITGA8,KCNMB1,KLRG1,LEP,MAS1,MIOX,MMP13,NEXN,NLRP3,NOX4,NPHS1,NR1H4,NR4A1,OCLN,PDK1,PDX1,PLAUR,PNPLA3,PPARD,PPARG,PPEF2,PPP1R14A,PTGIS,RDH16,RRM2,SCN9A,SCUBE3,SLC16A4,SLC2A4,SLC33A1,SLC5A1,SOD2,SYTL4,TGFB3,TGIF1,TP53,TP53…
lipopolysaccharide	black	chemical drug	-4.019	6.05e-95	ADAMTS1,ADM,ADORA3,AIF1,ALOX5,ALOX5AP,ANXA1,ANXA2,AOAH,APLNR,APOBR,APOC1,APOC2,AQP1,ARPC1B,ASAP3,B2M,BATF,BCL2A1,BGN,BIRC3,BTK,C1QA,C1QC,C1R,C3,C3AR1,CALHM6,CAPG,CASP1,CASP4,CCL19,CCL3,CCR1,CCR5,CD14,CD163,CD163L1,CD37,CD4,CD40,CD63,CD68,CD69,CD74,CD81,CD86,CEBPD,CFB,CFD,CHI3L1,COL4A1,COL4A2,CP,CREB3L2,CSF1R,CSF2RB,CSF3R,CTSS,CXCL1,CXCL10,CXCL16,CXCL2,CXCL3,CXCL5,CXCL8,CYBA,CYBB,CYTIP,DCN,EBI3,F3…
IFNG	black	cytokine	-3.699	1.44e-85	ADAMTS9,ADM,AIF1,ALOX5AP,AQP1,AQP9,B2M,BCL2A1,BIRC3,BST2,C1QA,C1QB,C1QC,C1R,C3,C4A/C4B,CALHM6,CASP1,CASP4,CCL19,CCL3,CCR1,CCR5,CD14,CD163,CD163L1,CD4,CD40,CD63,CD68,CD74,CD86,CDK2,CEBPD,CFB,CHI3L2,CP,CSF1R,CSF2RB,CTSS,CTSZ,CXCL1,CXCL10,CXCL16,CXCL2,CXCL3,CXCL5,CXCL8,CYBA,CYBB,CYTIP,DCN,DEPP1,EBI3,F3,FCER1G,FCGR1A,FCGR2A,FCGR3A/FCGR3B,FN1,FTL,GBP1,GBP2,GDF15,GFAP,GLIPR2,GMPR,GSDMD,H2BC8,HCK,HK2,HL…
Immunoglobulin	black	complex	1.135	7.35e-85	ADM,AIF1,APLNR,APOC1,AQP9,B2M,BATF,BCL2A1,BIRC3,BTK,C1QA,C1QB,C1QC,C3,C3AR1,C7,CAPG,CASP1,CASP4,CCL19,CCL3,CD14,CD163,CD300A,CD40,CD63,CD68,CD69,CD74,CD81,CD86,CD93,CDK2,CEBPD,CFD,CLU,COL4A1,COL4A2,CSF1R,CSF2RB,CST7,CTBS,CTSS,CTSZ,CXCL1,CXCL10,CXCL16,CXCL2,CXCL3,CXCL5,CXCL8,CYBA,DBI,EBI3,F13A1,F3,FADS2,FCER1G,FCGR1A,FCGR2A,FCGR3A/FCGR3B,FN1,FPR1,GFAP,GMPR,HCK,HK2,HK3,HLA-A,HLA-B,HLA-DQA1,HLA-DRA,…
TNF	black	cytokine	-2.817	1.61e-73	A4GALT,ADM,ALOX5,ALOX5AP,ANXA1,APOC2,AQP1,AQP9,ARHGDIB,ARSI,B2M,B4GALT1,BCL2A1,BGN,BIRC3,BST2,C3,C3AR1,C4A/C4B,CALHM6,CARD16,CASP1,CASP4,CBR3,CCL19,CCL3,CCR1,CCR5,CD14,CD163,CD163L1,CD4,CD40,CD69,CD74,CD86,CDC42EP5,CDK2,CEBPD,CFB,CFD,CHI3L1,CHI3L2,CLU,CP,CSF1R,CSF2RB,CST7,CTSS,CTSZ,CXCL1,CXCL10,CXCL16,CXCL2,CXCL3,CXCL5,CXCL8,CYBA,CYBB,CYTIP,DBI,DCN,DEPP1,EBI3,EFNA1,F3,FADS1,FCER1G,FN1,FPR1,G0S2,G…
IL1B	black	cytokine	-1.805	2.89e-62	A4GALT,ADAMTS1,ADM,AIF1,ANXA1,APOC2,B2M,BCL2A1,BGN,BIRC3,C1R,C3,C4A/C4B,CASP4,CCL3,CCR1,CCR5,CD14,CD4,CD40,CD69,CD74,CD86,CEBPD,CFB,CHI3L1,CLU,CP,CSF2RB,CTSS,CTSZ,CXCL1,CXCL10,CXCL16,CXCL2,CXCL3,CXCL5,CXCL8,CYBA,CYBB,CYTIP,DBI,DCN,DEPP1,EBI3,EFNA1,EIF4EBP1,F13A1,F3,FERMT3,FN1,G0S2,GBP1,GBP2,GDF15,HAMP,HK2,HLA-A,HLA-DOB,HLA-DRA,HLA-E,HLA-F,HMOX1,HP,ICAM1,IER3,IFI16,IFITM2,IFITM3,IGFBP4,IGFBP5,IKBK…
TGFB1	black	growth factor	-2.207	3.26e-55	ADM,ALOX5,ALOX5AP,ANXA2,APLNR,APOC2,AQP1,AQP9,B2M,BGN,C1QA,C1QB,C1QC,C1R,C1S,C3,C3AR1,CASP1,CASP4,CBR3,CCL3,CCR1,CCR5,CD14,CD163,CD300A,CD4,CD40,CD68,CD69,CD74,CD86,CDK2,CEBPD,CFB,CFD,CFH,CHI3L1,CHI3L2,CLU,CNN3,COL4A1,COL4A2,CPXM1,CSF1R,CTSS,CXCL1,CXCL10,CXCL2,CXCL3,CXCL8,CYBA,CYBB,DCN,DOCK2,EIF4EBP1,EMILIN1,F13A1,F3,FADS2,FCER1G,FCGR1A,FCGR3A/FCGR3B,FN1,FSTL3,FTL,GBP1,GBP2,GDF15,GFAP,GMPR,HAMP,H…
dexamethasone	black	chemical drug	-0.719	1.33e-54	A4GALT,ADAMTS1,ADM,ADORA3,AIF1,ALOX5,ALOX5AP,ANXA1,AQP1,B2M,BATF,BCL2A1,BGN,BIRC3,C1QB,C3,C3AR1,CBR3,CCL3,CCR1,CD163,CD40,CD69,CD74,CD86,CDK2,CEBPD,CFB,CFD,CHI3L1,CLIC1,CLU,CMTM6,CNN3,COL4A1,COL4A2,CP,CSF1R,CSF2RB,CST7,CXCL1,CXCL10,CXCL2,CXCL3,CXCL5,CXCL8,CYBB,DCN,DEPP1,ECHDC3,EFNA1,EIF4EBP1,F3,FCER1G,FCGR1A,FN1,FSTL3,FTL,G0S2,GBP1,GBP2,GDF15,GIMAP5,GPR183,GPR84,HCST,HILPDA,HK2,HLA-A,HLA-DMA,HLA-…
IL4	black	cytokine	-1.831	6.53e-51	ALOX5,ALOX5AP,ANXA1,ANXA2,BATF,C3,CAPG,CARD16,CCL3,CCR1,CCR5,CD14,CD163,CD163L1,CD300A,CD40,CD69,CD74,CD86,CDK2,CSF1R,CSF2RB,CSF3R,CST7,CXCL1,CXCL10,CXCL16,CXCL2,CXCL3,CXCL8,CYBB,EBI3,F13A1,F3,FADS1,FCER1G,FCGR1A,FCGR2A,FCGR3A/FCGR3B,FN1,FPR1,GBP2,GLIPR2,GPR84,HCK,HCLS1,HILPDA,HK2,HLA-DMA,HLA-DMB,HLA-DPA1,HLA-DQA1,HLA-DQA2,HLA-DRA,HLX,HP,ICAM1,IER3,IFI16,IFI30,IFITM1,IFITM3,IGFBP4,IL10RA,IL13RA1,…
Interferon alpha	black	group	-2.01	3.6e-50	A4GALT,ADAMTS1,ANXA1,ANXA2,B2M,BCL2A1,BST2,C3,C3AR1,CASP1,CCL19,CCL3,CCR1,CCR5,CD40,CD69,CD81,CD86,CSF2RB,CTSS,CXCL1,CXCL10,CXCL2,CXCL3,CXCL5,CXCL8,DOCK2,DYNLT1,EIF4EBP1,F3,FCGR1A,FPR1,GBP1,GBP2,GIMAP4,HLA-A,HLA-B,HLA-C,HLA-F,HMOX1,ICAM1,IFI16,IFI35,IFITM1,IFITM2,IFITM3,IGFBP4,IKBKE,IL10RA,IL1B,IL1R1,IL4R,IRF7,IRF8,LGALS3,LGALS3BP,LGALS9,MCM5,MNDA,MSR1,MYD88,NMI,PARVG,PLAAT4,PLP2,PLSCR1,PSMB8,PSM…
IL10	black	cytokine	-0.417	7.54e-50	ADM,ALOX5AP,BCL2A1,CCL19,CCL3,CCR1,CCR5,CD14,CD163,CD163L1,CD40,CD63,CD68,CD74,CD86,CHI3L2,CSF1R,CSF2RB,CSF3R,CTSS,CTSZ,CXCL10,CXCL16,CXCL2,CXCL3,CXCL5,CXCL8,DCN,DEPP1,F3,FCER1G,FCGR1A,FCGR2A,FCGR3A/FCGR3B,FPR1,HCK,HLA-DMA,HMOX1,ICAM1,IFI30,IGFBP4,IL10RA,IL13RA1,IL18,IL1B,IL1R1,IL2RG,IL4R,INPP5D,LILRB2,LY96,MARCO,MKI67,MMP14,MMP9,MRC1,MSR1,MUC1,MYD88,PSMB9,PTX3,RAB20,S100A8,S100A9,SELL,SLC11A1,SO…
tretinoin	black	chemical - endogenous mammalian	-1.569	1.21e-49	ADM,ALOX5,ANXA1,ANXA2,APBB1IP,APLNR,AQP1,AQP9,BATF,BCL2A1,BIRC3,C1QA,C1S,C3,C3AR1,CASP1,CCL19,CCL3,CCR1,CCR5,CD14,CD63,CD68,CD74,CD86,CD93,CDK2,COL4A1,COL4A2,CP,CSF1R,CSF3R,CTSS,CXCL1,CXCL10,CXCL2,CXCL5,CXCL8,CYBB,DBI,DCN,EBI3,EIF4EBP1,EMP3,F3,FCER1G,FGR,FN1,FOLR2,G0S2,GDF15,GFAP,GIMAP2,HK3,HLA-A,HLA-B,HLA-C,HLA-DMB,HMOX1,ICAM1,IER3,IFI16,IFI35,IFITM1,IGFBP4,IGFBP5,IL10RA,IL1B,IL1R1,IL4I1,IRF8,IT…
IL6	black	cytokine	-2.619	2.46e-47	ADAMTS1,ADM,ANXA1,BATF,BGN,BST2,C3,CASP1,CASP4,CCR1,CCR5,CD14,CD163,CD163L1,CD40,CD68,CD74,CD86,CDK2,CEBPD,CFD,CFH,CLU,CP,CSF1R,CSF2RB,CSF3R,CXCL1,CXCL10,CXCL2,CXCL3,CXCL5,CXCL8,CYBB,CYTIP,DCN,F3,FCGR1A,FN1,GBP2,GFAP,HAMP,HLA-A,HLA-DMA,HLA-DQA1,HMOX1,HP,ICAM1,IFI16,IFITM3,IGFBP4,IGFBP5,IKBKE,IL1B,IL1R1,IL2RG,IL4R,IRF8,KRT18,LTF,LY86,LY96,MKI67,MMP9,MSR1,MUC1,MYD88,NAMPT,NCF2,PSMB8,PSMB9,PSME1,PTG…
STAT1	black	transcription regulator	-2.387	2.63e-45	APOC2,B2M,BCL2A1,BST2,C1R,C1S,C3,C4A/C4B,CALHM6,CASP1,CASP4,CCL19,CCL3,CCR1,CD14,CD40,CD86,CDK2,CEBPD,CFB,CSF3R,CTSS,CXCL10,CXCL2,CXCL3,CXCL8,FCER1G,FCGR1A,FN1,GBP1,GBP2,HLA-DQA1,HLA-E,ICAM1,IFI16,IFI30,IFI35,IFITM1,IFITM2,IFITM3,IL18,IL1B,IL1R1,IRF7,IRF8,LY96,MMP9,MUC1,NAMPT,NLRC5,PLIN2,PLSCR1,PSMB8,PSMB9,PSME1,RUNX1,S100A10,SELL,SERPINA3,SERPING1,SOCS3,STAT3,TAP1,TGFB1,TNFAIP3,TRIM22,TYMP,UCP2,…
STAT3	black	transcription regulator	-1.247	2.26e-41	ADM,BATF,BST2,C3,CALHM6,CASP1,CASP4,CCR1,CCR5,CD163,CD40,CD74,CD86,CEBPD,CFB,CFH,CHI3L1,CP,CXCL10,CXCL2,CXCL3,CXCL8,F3,FCER1G,FCGR1A,FN1,GBP2,GFAP,H2AC18/H2AC19,HAMP,HK2,HLA-A,HLA-DMA,HLA-DQA1,HMOX1,HP,ICAM1,IFI16,IFI30,IFI35,IFITM1,IFITM2,IFITM3,IGFBP5,IKBKE,IL1B,IL1R1,IL4R,IRF7,ITGB2,LILRB2,LOX,LTBR,LTF,MMP9,MUC1,MYD88,NAMPT,NFKB2,NFKBIZ,PCK1,PLSCR1,PROCR,PSMB8,PSMB9,PTPN6,PTX3,RALGDS,RUNX1,S10…
fluticasone propionate	black	chemical drug	0.887	1.13e-40	ADM,ADORA3,ALOX5,AQP9,BGN,C1QB,C3,CD163,CD4,CD74,CD86,CFB,CHI3L1,CXCL1,CXCL10,CXCL2,CXCL5,CXCL8,DCN,EBI3,HLA-DMA,HLA-DMB,HLA-DOA,HLA-DPA1,HLA-DPB1,HLA-DQA1,HLA-DRA,HLA-DRB4,HLA-F,IL1B,IRF8,LST1,MMP9,MUC1,NAMPT,PLAAT4,PLIN2,RNASE2,S100A8,SERPINA1,SLA,SLC2A5,TAP1,TGFB1,TPST1,VSIG4
OSM	black	cytokine	-1.54	5.05e-40	ADAMTS1,ANXA1,ANXA2,AQP9,B2M,C1R,C1S,CASP4,CEBPD,CHI3L1,CHI3L2,CLEC2B,CXCL1,CXCL10,CXCL2,CXCL3,CXCL5,CXCL8,EIF4EBP1,EMP3,F3,FN1,GBP1,GBP2,GMPR,HAMP,HK2,HLA-A,HLA-B,HLA-C,HLA-F,HMOX1,HP,ICAM1,IER3,IFI35,IL13RA1,IL18,IL1B,IL4R,IRF7,MMP9,MPZL2,MRC1,MYD88,NAMPT,OSMR,PDPN,PLCD1,PSMB8,PSMB9,PYGL,RUNX1,S100A12,S100A8,S100A9,S100P,SBNO2,SERPINA1,SERPINA3,SERPING1,SLC16A3,SOCS3,STAT3,TAP1,TLR2,TNFAIP2,TNF…
poly rI:rC-RNA	black	biologic drug	-1.326	6.79e-39	ANXA1,B2M,BIRC3,BST2,C3,CCL3,CD14,CD40,CD69,CD74,CD86,CEBPD,CFB,CXCL1,CXCL10,CXCL2,CXCL3,CXCL8,EBI3,FCGR1A,FN1,FPR1,GBP1,GBP2,GDF15,GPR84,HLA-A,HLA-B,HLA-C,HLA-DMB,HLA-E,HLA-F,ICAM1,IFI16,IFITM1,IFITM3,IKBKE,IL10RA,IL18,IL1B,IL2RG,IL4I1,IL4R,IRF7,IRF8,LGALS9,LTF,MARCO,MKI67,MMP9,MSR1,MVP,MYD88,NAMPT,NFKB2,NFKBIZ,NLRC5,NMI,PLAAT4,PSMB8,PSMB9,RGS1,SERPING1,SOCS3,SRGN,STAB1,SYK,TAP1,TGFB1,TLR2,TNFAI…
IL33	black	cytokine	-0.874	7.79e-39	ADAMTS1,ARHGAP30,BATF,BCL2A1,BIRC3,CASP1,CCL3,CCR1,CD40,CD69,CD86,CSF2RB,CSF3R,CXCL1,CXCL10,CXCL16,CXCL2,CXCL3,CXCL8,DOCK2,EBI3,FGR,FPR1,FTL,G0S2,HCK,HILPDA,HMOX1,ICAM1,IER3,IKBKE,IL10RA,IL1B,IL2RG,IL4I1,IL4R,IRF7,ITGB4,MMP9,MSR1,NCF4,NFKB2,NFKBIZ,PDLIM1,PLIN2,PTGER4,PTPRC,RAMP3,RGS1,S100A8,S100A9,SLC11A1,SOCS3,SPI1,STAT5A,TGFB1,THEMIS2,TLR2,TNFAIP2,TNFAIP3,TNFRSF1B,TYROBP,ZFP36
resiquimod	black	chemical drug	-0.906	9.84e-39	AIF1,BATF,BCL2A1,BST2,C3,C3AR1,C4A/C4B,CASP4,CCL19,CCL3,CCR1,CD40,CD86,CSF1R,CXCL1,CXCL10,CXCL2,CXCL3,CXCL8,EBI3,FCER1G,FCGR1A,FCGR2A,GBP1,GDF15,GPR84,HCK,ICAM1,IER3,IFI16,IFITM1,IFITM3,IGFBP4,IL18,IL1B,IRF7,LMNA,MSN,MYD88,NAMPT,NFKB2,NFKBIZ,NLRC5,PLSCR1,PTPRC,PTX3,PYCARD,S1PR3,SPI1,TLR2,TNFAIP3,TNFRSF1A,TRIM22,TRIM34
NFkB (complex)	black	complex	-1.185	8.54e-37	ADAMTS9,ADM,AQP1,B4GALT1,BATF,BCL2A1,BIRC3,C1R,C3,CASP1,CASP4,CBR3,CCL3,CD40,CD69,CD74,CD86,CEBPD,CFB,CLU,CST7,CXCL1,CXCL10,CXCL2,CXCL3,CXCL5,CXCL8,CYBB,EFNA1,F3,FCGR1A,FN1,G0S2,GBP2,GDF15,GFAP,HAMP,HLA-A,HLA-DMB,HLA-F,HMOX1,ICAM1,IER3,IKBKE,IL10RA,IL18,IL1B,IRF7,MMP9,MSX2,NAMPT,NCF2,NFKB2,NFKBIZ,PSMB9,PTX3,PXN,RUNX1,SERPINA3,SLC16A3,SLC2A5,SOCS3,STAT5A,TAP1,TGFB1,TLR2,TNFAIP2,TNFAIP3,TNFAIP6,TNF…
prostaglandin E2	black	chemical - endogenous mammalian	-0.194	9.14e-36	ADAMTS1,AIF1,ANXA2,BIRC3,CALHM6,CASP1,CASP4,CCL3,CCR1,CCR5,CD14,CD40,CD69,CD74,CD86,CEBPD,CP,CST7,CXCL1,CXCL10,CXCL3,CXCL5,CXCL8,CYTIP,DCN,FN1,FSTL3,GFAP,HLA-A,HLA-DMA,HLA-DMB,HLA-DQA1,HMOX1,ICAM1,IER3,IGFBP4,IGFBP5,IL1B,IL1R1,IL2RG,IL4I1,LMNA,LOX,MMP14,MMP9,MRC1,NFKBIZ,PLEKHA4,PTGER4,PYCARD,S100A8,SELL,SOCS3,TGFB1,THEMIS2,TNFAIP6,TNFRSF11B,UCP2
E. coli B4 lipopolysaccharide	black	chemical toxicant	-3.132	1.78e-33	ANXA1,AQP1,ARHGAP30,C1QB,CD40,CD86,CXCL10,CXCL2,CXCL3,CXCL8,CYTH4,EVI2B,F13A1,F3,FCER1G,FCGR1A,FPR1,GBP2,HK2,HLA-A,HMOX1,ICAM1,IFI16,IFI35,IFITM3,IL1B,IL1R1,INPP5D,LCP1,MRC1,NCF1,PROS1,PSMB8,PTPN6,PTPRC,PYCARD,RAB20,RHBDF2,RHOC,SAMSN1,SOCS3,STAB1,TAP1,TLR2,TNFAIP3,TNFRSF1A,TNFRSF1B,TSPO,VCAM1
GRN	black	growth factor	0.302	1.92e-33	AIF1,APOC1,B2M,C1QA,C1QB,C1QC,C3,CCL3,CD14,CD300A,CD68,CD74,CD81,CLU,CST7,CTSS,CTSZ,CXCL2,CYBA,HLA-B,HLA-DRA,ICAM1,IL1B,INPP5D,IRF8,ITGB2,LGALS3,LGALS3BP,MS4A6A,NPC2,PLCG2,PROS1,SPI1,TGFB1,TYROBP
IL13	black	cytokine	0.382	2.55e-33	AIF1,ALOX5AP,BATF,BCL2A1,C3,C3AR1,CASP1,CCL3,CCR5,CD14,CD163,CD163L1,CD37,CD4,CD40,CD86,CHI3L1,CP,CTSS,CXCL1,CXCL10,CXCL2,CXCL3,CXCL5,CXCL8,CYBB,F13A1,F3,FADS1,FADS2,FCGR1A,FCGR2A,FCGR3A/FCGR3B,FN1,G0S2,HMOX1,ICAM1,IL13RA1,IL18,IL1B,IL1R1,LILRB2,MMP14,MMP9,MRC1,MS4A4A,PLIN2,S100A8,SAMSN1,SERPINA1,SLA,SLC43A3,SLC7A7,SOCS3,SYNGR2,TGFB1,TNFRSF11B,TNFRSF1A,TNFRSF1B,VCAM1
CSF2	black	cytokine	-1.868	5.75e-33	ALOX5,ALOX5AP,ANXA1,BCL2A1,BIRC3,C3,C4A/C4B,CARD16,CASP1,CCL3,CCR1,CCR5,CD14,CD163,CD40,CD63,CD69,CD74,CD86,CFH,CSF1R,CSF2RB,CXCL1,CXCL10,CXCL2,CXCL3,CXCL8,CYBB,F3,FCGR1A,FOLR2,GDF15,HILPDA,HK2,HMOX1,ICAM1,IER3,IFITM3,IL1B,IL1R1,INPP5D,LCP1,LY96,MARCO,MCM5,MKI67,MMP14,MMP9,MRC1,NFKB2,OSMR,PTGER4,SLC1A5,SOCS3,SPI1,STEAP3,TGFB1,TGFBI,TLR2,TNFAIP3,TNFRSF1A,TNFRSF1B,ZFP36
BHLHE40	black	transcription regulator	-2.143	8.08e-33	ALOX5,ANXA1,B2M,C3AR1,CAPG,CASP1,CASP4,CCR1,CD14,CD69,CD74,CD86,CFB,CP,CSF2RB,CTSS,CXCL3,CYBB,EBI3,FPR1,GBP2,HCLS1,HILPDA,HK2,IER3,IFI16,IFITM2,IL2RG,IRF8,KRT18,LGALS3BP,LOX,MARCO,MMP14,MSR1,NAMPT,NCF4,PDPN,PLIN2,PLSCR1,PROCR,PSME1,PTPN6,PTPRC,RGS1,SELL,SLC16A3,SOCS3,STAT3,TPST1,VAMP8
IL2	black	cytokine	-0.766	1.5e-32	ANXA1,BATF,BCL2A1,BIRC3,C3,CAPG,CASP1,CASP4,CCL3,CCR1,CCR5,CD40,CD69,CD74,CD86,CDK2,CSF1R,CSF2RB,CST7,CXCL10,CXCL3,CXCL8,CYTH4,CYTIP,FADS2,FCER1G,FCGR3A/FCGR3B,GBP2,GDF15,GFAP,GPR183,H1-2,HCK,HCST,HK2,HLA-DPA1,HLA-DQA1,HLA-DQA2,HLA-DRA,ICAM1,IER3,IFI16,IGFBP4,IL10RA,IL18,IL1B,IL1R1,IL2RG,IL4R,LAPTM5,MKI67,MMP9,NMI,PDLIM4,PROS1,PTPN6,PTPRC,RAMP3,RHOC,S100A6,S100A8,SELL,SIPA1,SLA,SOCS3,STAT3,TGFB1,…
CSF1	black	cytokine	-1.195	2.16e-32	ALOX5,CCL3,CCR1,CCR5,CD163,CD163L1,CD68,CD74,CD86,CDK2,CSF1R,CXCL10,CXCL2,CXCL3,CYBB,FCER1G,FCGR2A,FCGR3A/FCGR3B,FERMT3,FN1,FOLR2,GDF15,HK2,HLA-A,IKBKE,IL10RA,IL18,IL1B,IRF7,IRF8,LYVE1,MARCO,MMP9,MRC1,MSR1,NCF2,NFKB2,PTPRC,RUNX1,SLC16A3,SLC1A5,SPI1,STAB1,TGFB1,TLR2,TNFAIP3,TNFRSF1A,TNFRSF1B,VCAM1
CD40LG	black	cytokine	0.065	3.47e-32	A4GALT,B2M,BATF,BCL2A1,BIRC3,CASP1,CCL19,CCL3,CCR1,CCR5,CD40,CD63,CD69,CD86,CLU,CXCL1,CXCL10,CXCL2,CXCL5,CXCL8,CYTIP,EBI3,F3,G0S2,GPR183,HK2,HLA-DQA1,HLA-DQA2,HLA-DRB4,ICAM1,IFITM1,IL10RA,IL13RA1,IL1B,IL4R,ITGB2,LYL1,MMP14,NAMPT,NFKB2,PSMB8,PSMB9,PSME1,RGS1,SAMSN1,SELL,STAT3,STAT5A,TAP1,TNFAIP2,TNFAIP3,TNFAIP6,TNFRSF11B,TYMP,VCAM1
CEBPB	black	transcription regulator	0.022	5.83e-32	ADM,ALOX5AP,APLNR,BCL2A1,C1QA,C1QC,C3,C3AR1,CCL3,CCR1,CCR5,CD14,CD163,CD74,CD86,CEBPD,CFD,CLU,CP,CSF1R,CSF3R,CXCL10,CXCL16,CXCL2,CXCL3,CXCL5,CXCL8,DCN,DYNLT1,FCER1G,FCGR1A,FCGR3A/FCGR3B,FN1,FTL,GDF15,GFAP,GLIPR2,HAMP,HLA-A,HP,ICAM1,IER3,IFITM3,IGFBP4,IKBKE,IL1B,IRF7,KRT18,LY96,MCM5,MGP,MKI67,MRC1,MSR1,NFKBIZ,PCK1,RAC2,SERPINA1,SOCS3,SQOR,STAT3,TGFB1,TMEM176A,TMEM176B,TNFAIP6,TNFRSF1A
tetradecanoylphorbol acetate	black	chemical drug	-0.723	6.85e-32	ADAMTS1,ADM,ANXA1,BCL2A1,BIRC3,BTK,C3,C3AR1,CAPG,CASP1,CCL3,CD14,CD163,CD4,CD68,CD69,CSF1R,CSF3R,CXCL10,CXCL2,CXCL3,CXCL8,CYBA,CYBB,CYTH4,EBI3,EIF4EBP1,F3,FCER1G,FCGBP,FCGR1A,FSTL3,GDF15,H2AC20,HK2,HLA-DRA,HMOX1,ICAM1,IER3,IFI16,IFI35,IGFBP5,IKBKE,IL18,IL1B,IL2RG,IL4I1,IRF7,IRF8,ITGB2,LGALS9,LTBR,LYVE1,MAOB,MMP14,MMP9,MRC1,MSR1,NCF1,NFKB2,PCK1,PDPN,PLCB2,PTGER4,PTPN6,PTPRC,RGS1,RUNX1,S100A10,S100…
FAS	black	transmembrane receptor	-0.795	1.09e-31	ANXA2,BCL2A1,BGN,BIRC3,BTK,CCL3,CCR1,CD86,CD93,CEBPD,COL4A1,COL4A2,CXCL1,CXCL10,CXCL2,CXCL3,CXCL8,EFNA1,F3,FPR1,GBP1,GBP2,HLA-F,ICAM1,IER3,IL10RA,IL13RA1,IL18,IL1B,INPP5D,LGALS3,LILRA1,LILRB2,LST1,MGP,MMP9,PLD2,PLIN2,PTGER4,PTX3,S100A12,SIPA1,SYK,TAGLN2,TGFB1,TLR2,TNFAIP3,TNFAIP6,TNFRSF11B,TNFRSF1A,TNFRSF1B,VCAM1,ZFP36
beta-estradiol	black	chemical - endogenous mammalian	-1.437	1.13e-31	A4GALT,ADAMTS1,ADM,AIF1,ANXA1,ANXA2,AQP1,ARPC1B,B4GALT1,BATF,BCL2A1,BGN,BIRC3,C3,C4A/C4B,CASP4,CCR1,CCR5,CD14,CD40,CD68,CD69,CD74,CD86,CD93,CDK2,CEBPD,CFB,CFD,CHI3L1,CLU,CP,CPXM1,CREB3L2,CSF1R,CSF2RB,CSF3R,CXCL1,CXCL10,CXCL16,CXCL2,CXCL3,CXCL5,CXCL8,CYBB,CYTH4,DCN,EFNA1,EIF4EBP1,F3,FADS1,FCGR2A,FN1,GBP2,GDF15,GFAP,H2AC18/H2AC19,HAMP,HCK,HCST,HLA-A,HLA-DQA1,HLA-E,HMOX1,ICAM1,IER3,IFI30,IFI35,IFITM…
inosine	black	chemical - endogenous mammalian	-3.322	3.2e-30	AIF1,ANXA1,ANXA2,ARPC1B,C1QA,C1QB,C1QC,C1S,C3,C4A/C4B,CD63,CD68,CFB,CFD,EIF4EBP1,EMP3,FTL,GFAP,IFITM3,LCP1,LGALS3BP,NPC2,RHOC,SERPING1,TSPO
RELA	black	transcription regulator	-1.055	7.55e-30	ALOX5AP,ARHGDIB,B2M,BCL2A1,BIRC3,C3,CCL19,CCL3,CD14,CD40,CD69,CFB,CHI3L1,CXCL1,CXCL10,CXCL2,CXCL3,CXCL5,CXCL8,CYBB,F3,FN1,GBP1,GDF15,HLA-A,HLA-B,HMOX1,ICAM1,IER3,IKBKE,IL1B,IRF7,KRT18,MMP9,MUC1,NAMPT,NFKB2,NMI,PCK1,PSMB9,PTGER4,PTPN6,PTX3,PXN,RGS1,S100A6,SLC2A5,SPI1,STAT5A,TAP1,TGFB1,TLR2,TNFAIP2,TNFAIP3,TNFRSF11B,VASP,VCAM1
KDM1A	black	enzyme	0.625	9.43e-30	ADM,ARHGDIB,B4GALT1,C1QB,C3,C3AR1,C4A/C4B,CAPG,CD63,CD74,CST7,CTSS,CTSZ,CXCL10,CXCL16,CYBB,DOCK2,FCGR3A/FCGR3B,FGR,FN1,GBP2,GFAP,HLA-A,HLA-DQA1,HMOX1,IFI16,IFITM3,IGFBP4,IRF7,ITGB2,KRT18,LCP1,LGALS3BP,LY86,MSN,MSX2,NLRC5,OSMR,PDPN,PTPRC,PTX3,S100A6,SLC1A5,SLC43A3,STEAP3,TAP1,TLR2,TYROBP,UCP2,VCAM1,WAS
MAPT	black	other	0.79	1.81e-29	AIF1,B4GALT1,C1QB,C1R,C1S,C3,C3AR1,C4A/C4B,CAPG,CD14,CD63,CD74,CP,CST7,CTSS,CTSZ,CXCL10,CXCL16,CXCL2,CYBB,DBI,DOCK2,FCGR3A/FCGR3B,FGR,GBP2,GFAP,H2AJ,HLA-A,HLA-DQA1,HLA-E,HMOX1,ICAM1,IFI16,IFITM3,IL1B,IRF7,ITGB2,LCP1,LGALS3BP,LY86,MMP9,MSN,NFKB2,NLRC5,OSMR,PDPN,PSMB8,PTPRC,PTX3,S100A6,S1PR3,SERPINA3,SLC16A3,SLC1A5,SLC43A3,TAP1,TLR2,TYROBP,UCP2,VCAM1,WAS
CSF3	black	cytokine	-0.863	2.53e-29	BATF,BIRC3,C3AR1,CAPG,CCL3,CD14,CDK2,CEBPD,CSF3R,CXCL2,CXCL3,CXCL5,CXCL8,CYBB,FCGR1A,FPR1,GFAP,GPR183,HLA-DPA1,HLA-DQA1,HLA-DRA,HMOX1,ICAM1,ITGB2,LTF,LY96,MMP9,PLCB2,PLSCR1,RGS1,S100P,SELL,SOCS3,SPI1,STAT3,TGFB1,TLR2,TNFAIP3,TNFRSF1A,TNFRSF1B,VCAM1
SMARCA4	black	transcription regulator	-1.483	5.33e-29	ARHGAP30,ARHGDIB,BATF,BCL2A1,CARD16,CASP1,CCR1,CD163L1,CD63,CD74,CDK2,CP,CTSS,CXCL1,CXCL8,EMP3,F3,FCGR2A,FN1,GBP1,GIMAP2,GMFG,GPR183,HCLS1,HCST,HLA-B,HLA-C,HLA-DRA,HLA-E,HLA-F,ICAM1,IER3,IFI16,IFI30,IFITM1,IFITM2,IFITM3,IGFBP4,IGFBP5,IL1B,KRT18,LGALS3,LMNA,LOX,MAOB,MGP,MUC1,MYBPH,NFKB2,NFKBIZ,NPC2,PLIN2,PSMB9,PSME1,PTX3,RAC2,RGS1,S100A3,S100A6,SLC11A1,SLC43A3,SYK,TAP1,TGFB1,TLR2
TLR4	black	transmembrane receptor	-0.595	1.79e-28	ADM,BATF,C3,CCL3,CCR5,CD14,CD163,CD40,CD86,CEBPD,CFB,CXCL10,CXCL2,CXCL3,CXCL8,EBI3,EFNA1,F3,GBP2,GFAP,HK2,HLA-DQA1,HMOX1,ICAM1,IFI16,IFITM3,IL18,IL1B,IRF7,IRF8,LYVE1,MARCO,MMP9,MYD88,NFKB2,NFKBIZ,NMI,PDPN,PTX3,RGS1,RGS18,RUNX1,SLA,SOCS3,STAT3,STAT5A,TGFB1,TLR2,TNFAIP3,TNFAIP8L2,TSPO,VCAM1
Pam3-Cys-Ser-Lys4	black	chemical reagent	-1.811	5.17e-28	BATF,BCL2A1,CASP4,CCL19,CCR1,CCR5,CD14,CD40,CD69,CD86,CSF1R,CXCL10,CXCL2,CXCL3,CXCL8,EBI3,F3,FCGR2A,HLA-A,ICAM1,IER3,IFI16,IL18,IL1B,IRF7,MMP9,MYD88,NAMPT,NFKB2,NFKBIZ,RGS1,SLC16A3,SPI1,STAT5A,TLR2,TNFAIP3,VCAM1
KLF6	black	transcription regulator	-0.577	7.65e-28	ADM,ALOX5,BIRC3,CASP1,CASP4,CCR1,CD86,CFB,CHI3L1,CSF2RB,CXCL2,CXCL3,CXCL8,CYBB,HK2,HK3,HMOX1,ICAM1,IFI30,IL13RA1,IL1B,LGALS3,MKI67,MMP14,MMP9,MRC1,MSLN,MVP,MYD88,NAMPT,NFKB2,OSMR,PDPN,PFN1,SLC16A3,SOCS3,STAT3,STAT5A,TGFB1,TNFAIP2,TNFAIP3,TNFRSF1B,VCAM1
SB203580	black	chemical drug	1.857	2.1e-27	ADAMTS9,ALOX5AP,ANXA1,AQP1,AQP9,ARHGDIB,BST2,C3,C3AR1,C4A/C4B,CCL3,CD40,CD69,CD86,CEBPD,CST7,CXCL1,CXCL10,CXCL2,CXCL3,CXCL5,CXCL8,EBI3,EFNA1,F3,FN1,FYB1,GBP2,GMPR,HK2,HMOX1,ICAM1,IER3,IFI35,IL18,IL1B,IRF7,LMOD1,MMP9,NAMPT,NFKB2,PCK1,PLAAT4,RUNX1,S100A10,SERPING1,SLC15A3,SOCS3,TGFB1,TLR2,TNFAIP6,TNFRSF11B,TYMP,UCP2,VCAM1
IL27	black	cytokine	-1.298	1.27e-26	B2M,BST2,CCL3,CD14,CD163,CD63,CD69,CD74,CD86,CEBPD,CXCL10,CXCL8,DEPP1,GBP2,HLA-A,HLA-B,HLA-C,HLA-DMA,HLA-DMB,HLA-DOA,HLA-DOB,HLA-DPA1,HLA-DQA1,HLA-DRA,HLA-E,ICAM1,IL18,IL1B,MRC1,PLAAT4,SOCS3,TAP1,VCAM1
NFKBIA	black	transcription regulator	-0.329	2.03e-26	BCL2A1,BIRC3,C3,CASP4,CCR1,CD40,CD69,CD74,CD86,CDK2,CEBPD,CHI3L1,CHI3L2,CLU,CP,CTSZ,CXCL1,CXCL10,CXCL2,CXCL3,CXCL8,CYBA,DCN,F3,FN1,GBP2,HK2,HLA-A,HLA-DQA1,HMOX1,ICAM1,IER3,IFI16,IL1B,KRT18,MGP,MMP14,MMP9,NFKB2,PDLIM1,PTX3,S100A8,S100A9,SOCS3,TGFB1,TLR2,TMEM176B,TNFAIP2,TNFAIP3,TNFRSF11B,TNFRSF1B,VCAM1
PD98059	black	chemical - kinase inhibitor	1.809	2.63e-26	ALOX5AP,ANXA1,BGN,C3,CCL19,CCL3,CCR1,CD14,CD37,CD4,CD40,CD69,CD74,CD86,CDK2,CEBPD,CLU,COL4A1,CXCL1,CXCL10,CXCL2,CXCL3,CXCL5,CXCL8,EMP3,F3,FN1,HMOX1,ICAM1,IER3,IL1B,ITGB2,MKI67,MMP14,MMP9,MSR1,MUC1,OSMR,PABPC1,PCK1,PTX3,RAB20,RGS1,RUNX1,S100A10,S100A8,SELL,SERPINA1,SOCS3,STAT3,STAT5A,STC1,TGFB1,TLR2,TNFAIP6,TNFRSF11B,TYMP,VCAM1
IRF1	black	transcription regulator	-0.68	5.13e-26	B2M,C1R,CASP1,CCL19,CD40,CDK2,CFB,CTSS,CXCL10,CXCL16,CXCL2,CXCL3,CXCL8,CYBB,F3,FN1,GBP2,IFI35,IFITM1,IFITM3,IL18,IL1B,IRF7,MMP9,NCF2,PLAAT4,PSMB8,PSMB9,PSME1,SELL,SPI1,STAT3,TAP1,TGFB1,TNFRSF1A,TRIM22,VCAM1
IKBKB	black	kinase	-0.6	5.91e-26	BIRC3,C3,CCL19,CCL3,CCR1,CDK2,CEBPD,CLU,CP,CSF1R,CTSZ,CXCL1,CXCL10,CXCL16,CXCL2,CXCL3,CXCL5,CXCL8,CYBA,DCN,F3,GBP2,HK2,HLA-A,HMOX1,ICAM1,IFI16,IL1B,KRT18,MGP,MMP9,MYD88,NFKB2,PTX3,SOCS3,STAT3,TGFB1,TMEM176B,TNFAIP2,TNFAIP3,TNFRSF11B,TNFRSF1B,VCAM1
cisplatin	black	chemical drug	-2.145	1.23e-25	ADAMTS1,ANXA1,ANXA2,AQP1,BCL2A1,BIRC3,C3,C4A/C4B,CASP1,CCR1,CCR5,CD14,CD68,CLU,CP,CXCL10,CXCL3,CXCL5,CXCL8,CYBB,EFNA1,EMP3,F3,FCGR2A,FN1,G0S2,GDF15,HK2,HMOX1,ICAM1,IER3,IFITM1,IL10RA,IL18,IL1B,IL4R,INPP5D,ITGB4,LGALS3,LMNA,MGP,MMP14,MRC1,NAMPT,NCF1,NCF2,NMI,PROCR,PSMB8,PXN,RNF144B,RUNX1,S100A10,S100A11,S100A8,S100A9,SOCS3,STAT3,TAP1,TGFB1,TNFAIP3,TNFRSF1A,TNFRSF1B,TRIM22,TYMP,UCP2,VCAM1,YBX1
KRAS	black	enzyme	1.013	1.73e-25	B2M,BCL2A1,BGN,BIRC3,CASP1,CD74,CHI3L1,CLU,COL4A1,CSF2RB,CSF3R,CXCL10,CXCL8,CYBB,EFNA1,EGFL6,F3,FCGR2A,FN1,GALNT10,GFAP,H1-2,HAMP,HK2,HLA-DMB,HLA-F,HMOX1,IER3,IFITM1,IFITM2,IFITM3,IL1B,ITGB2,LGALS3,LOX,LYL1,MMP9,MRC1,MSLN,MSN,MSR1,NCF1,NCF2,NCF4,NFKB2,PABPC1,PDPN,PLCD1,PSMB8,PSMB9,PTPN6,PTPRC,PYCARD,RAB20,RHOC,S100A6,SERPINA3,SLC43A3,SOCS3,SPI1,STAT3,STAT5A,TAP1,TGFB1,TLR2,TNFAIP2,TNFRSF11B,VAV1
PTGS2	black	enzyme	1.494	1.76e-25	AIF1,ANXA1,ANXA2,AQP1,B2M,BIRC3,CD163,CD68,CD74,CLU,CXCL10,CXCL3,CXCL5,CXCL8,CYBB,FCGR3A/FCGR3B,FN1,HLA-A,HLA-DMA,HLA-DMB,HLA-DQA1,ICAM1,IL1B,ITGB4,MKI67,MMP14,MMP9,MSR1,NLRC5,PSMB8,PTGER1,PTGER4,PYCARD,SELL,STAB1,STC1,TGFB1,TNFAIP6
LDL	black	complex	-1.394	2.2e-25	BCL2A1,C3,CASP1,CCL3,CD40,CD68,CXCL1,CXCL10,CXCL2,CXCL3,CXCL8,CYBB,F3,FCGR1A,G0S2,GPR183,HMOX1,ICAM1,IFITM1,IGFBP4,IL10RA,IL1B,IRF7,MKI67,MMP14,MMP9,MSR1,NAMPT,NCF1,NPC2,PLIN2,S100A8,SIPA1,SOCS3,STAT3,TGFB1,TLR2,TNFAIP3,TNFAIP6,TNFAIP8L2,VCAM1
TGM2	black	enzyme	-1.487	2.43e-25	AQP9,BCL2A1,BIRC3,C3,CCL3,CD74,CD86,CD93,CXCL10,CXCL8,FCER1G,FN1,GIMAP2,HK3,HLA-B,IFI35,IL10RA,IL1B,ITGB4,LGALS9,LILRB2,LRRC25,MGP,MMP9,MSX2,NCF2,NPC2,PLAAT4,PLSCR1,S100A8,SELL,TAP1,TGFB1,TNFAIP2,TNFRSF11B,TRIM22,TYROBP,VSIG4
camptothecin	black	chemical drug	0.468	3.75e-25	ANXA2,BCL2A1,BIRC3,BTK,CASP1,CASP4,CCL3,CCR1,CD40,CD86,CD93,CDK2,CLU,CTSS,CXCL1,CXCL2,CXCL3,CXCL8,F3,FPR1,GBP2,GSDMD,H2AJ,HLA-A,HLA-B,HLA-C,HLA-DQA1,HLA-E,HLA-F,ICAM1,IFI16,IL10RA,IL13RA1,IL18,IL1B,LGALS3,LILRA1,LILRB2,LST1,MMP9,NFKB2,PLD2,PLIN2,PSMB9,PTGER4,PTX3,PYCARD,S100A12,SIPA1,SYK,TAGLN2,TAP1,TGFB1,TGFBI,TLR2,TNFAIP3,TNFAIP6,TNFRSF1B,VCAM1
IL1	black	group	-0.736	3.91e-25	ADAMTS1,C3,CASP1,CBR3,CCL3,CD40,CEBPD,CFB,CHI3L1,CP,CSF1R,CSF2RB,CXCL1,CXCL10,CXCL2,CXCL3,CXCL5,CXCL8,DCN,F3,FN1,FPR1,GDF15,GFAP,HMOX1,HP,ICAM1,IL1B,IL1R1,IL4R,ITGB2,LOX,MMP9,S100A3,S100A9,SELL,SOCS3,TGFB1,TLR2,TNFAIP3,TNFAIP6,TNFRSF11B,TNFRSF1B,TYMP,VCAM1
MYD88	black	other	-1.407	5.05e-25	BATF,C3,CASP4,CD14,CD40,CD86,CEBPD,CXCL1,CXCL10,CXCL2,CXCL3,CXCL8,EBI3,FCER1G,FPR1,GDF15,HCK,HLA-A,HMOX1,HP,ICAM1,IGFBP5,IKBKE,IL18,IL1B,INPP5D,IRF7,IRF8,MARCO,MKI67,MMP14,MMP9,MRC1,MSR1,NFKB2,NFKBIZ,S100A8,SLC16A3,SOCS3,TGFB1,TLR2,TNFAIP3,TNFRSF1A,VCAM1
IL1A	black	cytokine	-1.305	5.63e-25	ADAMTS1,BIRC3,C3,C4A/C4B,CCL3,CD40,CD86,CXCL1,CXCL10,CXCL2,CXCL3,CXCL5,CXCL8,GBP1,HLA-DRB4,HMOX1,ICAM1,IER3,IGFBP5,IL18,IL1B,LGALS9,LOX,MMP14,MMP9,NFKBIZ,PTX3,S100A10,S100A12,S100A8,S100A9,SERPINA1,SERPINA3,STAT3,TGFB1,TLR2,TNFAIP3,TNFRSF11B,VCAM1
NFKB1	black	transcription regulator	-0.984	1.13e-24	B2M,BCL2A1,BIRC3,CASP4,CCL19,CCL3,CD40,CD86,CFB,CHI3L1,CXCL1,CXCL10,CXCL2,CXCL3,CXCL8,CYBB,EBI3,FN1,GBP1,HLA-DMB,HMOX1,ICAM1,IER3,IFI16,IKBKE,IL10RA,IL18,IL1B,MMP9,MSR1,NAMPT,NFKB2,NMI,PTPN6,PTX3,PXN,RGS1,SPI1,TGFB1,TLR2,TNFAIP3,VCAM1
TYROBP	black	transmembrane receptor	0.424	1.14e-24	CCL3,CD40,CD69,CD86,CXCL8,HLX,ICAM1,IL10RA,IL13RA1,IL18,IL1B,IRF8,ITGB4,LHFPL2,NCF2,NCKAP1L,NPC2,SAMSN1,SLC1A5,TCIRG1,TGFB1,TNFRSF1B,TYROBP
Ifnar	black	group	-1.899	1.28e-24	B2M,C3,CASP1,CD40,CD74,CD86,CXCL10,FCER1G,GBP2,HLA-A,HLA-E,IFI16,IFI35,IFITM3,IL1B,IRF7,IRF8,LGALS3BP,MMP9,MYD88,NLRC5,PSMB8,PSMB9,TAP1,TLR2,UNC93B1,VCAM1
TCL1A	black	transcription regulator		1.3e-24	C1QA,C1QB,C1QC,C3AR1,CCR1,CD68,CSF3R,CTSS,CXCL3,CYBB,FCER1G,FPR1,GDF15,HMOX1,IL1B,ITGB2,LTF,MARCO,MMP9,MSR1,RGS1,S100A8,S100A9,SLC11A1,SLC15A3,TNFAIP2
salmonella minnesota R595 lipopolysaccharides	black	chemical - endogenous non-mammalian	-1.959	1.37e-24	CASP4,CD86,CEBPD,CXCL1,CXCL10,CXCL2,CXCL3,CXCL5,CXCL8,FPR1,GDF15,HLA-DMA,HLA-DMB,HLA-DPA1,HLA-DPB1,HLA-DQA1,HLA-DRA,HLA-DRB4,ICAM1,IKBKE,IL1B,IRF8,MKI67,NFKB2,NFKBIZ,SOCS3,TLR2,TNFAIP3,VCAM1
Tnf (family)	black	group	0.89	1.72e-24	BCL2A1,BIRC3,C3AR1,CARD16,CCL3,CCR1,CCR5,CD163,CD4,CD40,CD86,CXCL1,CXCL10,CXCL3,CXCL8,F3,FCGR1A,GPR84,ICAM1,IKBKE,IL10RA,IL1B,IL1R1,IL2RG,LGALS9,MMP9,MSX2,SELL,SOCS3,TLR2,TNFAIP3,TNFAIP6,TNFRSF1B,TYMP,VCAM1
CHUK	black	kinase	-0.241	1.81e-24	C3,CASP4,CCL19,CCR1,CEBPD,CLU,CP,CTSZ,CXCL10,CXCL2,CXCL3,CXCL8,CYBA,DCN,F3,GBP2,HAMP,HK2,HLA-A,HMOX1,ICAM1,IFI16,IFI35,IL1B,MGP,MMP9,NFKB2,PLSCR1,PTX3,SOCS3,TMEM176B,TNFAIP2,TNFAIP3,TNFRSF11B,TNFRSF1B,VCAM1
PRDM1	black	transcription regulator	0.471	2.25e-24	BCL2A1,BTK,CD74,CD86,CFH,CHI3L1,CLEC2B,CXCL2,CXCL3,CYTH4,FGR,GPR84,H2AC18/H2AC19,HCK,HLA-A,HLA-B,HLA-DMA,HLA-DMB,HLA-DQA1,HLA-DRA,ICAM1,IL1B,IRF7,IRF8,LGALS3,LIMK2,MS4A4A,PIK3AP1,PLAAT4,PSMB8,PTPN6,RGS18,S100A8,S100A9,SELL,SERPINA3,SLC2A5,THEMIS2,TNFAIP6,TNFRSF1A,TNFRSF1B
IFNA2	black	cytokine	-2.831	2.91e-24	ALOX5,ANXA1,B2M,BST2,C1R,C1S,CCL3,CD69,CD86,CXCL10,GBP1,GBP2,HLA-A,HLA-B,HLA-C,HLA-E,IFI16,IFI35,IFITM1,IFITM2,IFITM3,IL1B,IRF7,LGALS3BP,LILRB2,LPAR6,MMP9,PLAAT4,PLSCR1,PSME1,SAMSN1,SLC15A3,SOCS3,TAP1,THEMIS2,TNFRSF1A,TRIM22,VCAM1
Ige	black	complex	-1.595	3.16e-24	ALOX5,ANXA1,BCL2A1,C3,CCL3,CCR5,CD40,CD74,CD86,CDC42EP5,CXCL16,CXCL2,CXCL3,CXCL8,EBI3,EMILIN1,FCER1G,FCGR1A,GDF15,HLA-DMA,HMOX1,ICAM1,IER3,IKBKE,IL1B,NCF4,NFKB2,PFN1,PTPN6,PTX3,RALGDS,RAMP3,RUNX1,SERPINB6,SLC11A1,SOCS3,STAT5A,TCIRG1,TGFB1,TLR2,TNFRSF11B,TNFRSF1B,VCAM1
IgG	black	complex	-0.088	4.54e-24	ADM,ADORA3,B2M,BIRC3,C3,CCL3,CD40,CD69,CD86,CEBPD,CXCL10,CXCL8,EBI3,FCGR1A,FCGR2A,FN1,FOLR2,GFAP,GPR183,HAMP,HLA-E,ICAM1,IFITM1,IFITM3,IL1B,IL2RG,INPP5D,ITGB2,KRT18,LGALS3,MMP9,PDPN,PTGER4,PTPN6,STAB1,STAT3,STAT5A,TAP1,TGFB1,TNFAIP3,TNFRSF1B,VCAM1,ZFP36
STING1	black	other	-1.882	9.31e-24	BTK,CASP1,CD68,CD86,CXCL1,CXCL10,CXCL2,CXCL3,CXCL5,CXCL8,GMFG,HLA-A,ICAM1,IFI16,IFI35,IFITM1,IFITM3,IL18,IL1B,IL4R,IRF7,IRF8,LILRA1,NFKB2,PLEKHA4,PTPRC,S100A9,SERPING1,SLC11A1,TNFRSF11B
APP	black	other	-1.012	1.38e-23	ADORA3,AIF1,C1R,C1S,C3,C4A/C4B,CASP1,CCL3,CCR5,CD151,CD40,CD68,CD69,CD74,CD86,CDK2,CFH,CLIC1,CLU,CP,CSF1R,CSF2RB,CXCL1,CXCL10,CXCL2,CXCL3,CXCL5,CXCL8,CYBB,DBI,DCN,FCGR1A,FCGR2A,FN1,GBP2,GDF15,GFAP,H2AJ,HLA-E,HMOX1,ICAM1,IFI16,IFI35,IGFBP5,IL18,IL1B,IL4I1,IRF7,LGALS3,LHFPL2,LPAR6,MMP14,MMP9,MRC1,MSR1,MYD88,NAMPT,NCF1,PSME1,PTPRC,PYCARD,RNF144B,S100A8,SOCS3,STAT3,TGFB1,TLR2,TNFAIP2,TNFRSF11B,VASP,V…
butyric acid	black	chemical - endogenous mammalian	-0.241	1.9e-23	ALOX5,ANXA1,ANXA2,AQP1,BCL2A1,C7,CCR1,CCR5,CD14,CD81,CD86,CDK2,CLU,COL4A1,COL4A2,CXCL8,EMP3,G0S2,GBP2,H1-2,HLA-DRA,ICAM1,IFI16,IFI30,IFITM1,IFITM2,IL1B,IL1R1,INPP5D,MKI67,MMP9,MUC1,MVP,NAMPT,NFKB2,PCK1,PLCB2,PLSCR1,PYGL,S100P,SIPA1,SOCS3,STAT3,SYK,TGFB1,TGFBI,TLR2,TNFAIP2,UCP2
APOE	black	transporter	2.16	4.52e-23	BGN,C1QA,C1QB,C1QC,C3AR1,CASP1,CCR5,CD40,CD68,CD86,CLU,CSF2RB,CTSS,CXCL3,CYBB,DBI,EMILIN1,F3,FCGR1A,HMOX1,ICAM1,IL10RA,IL1B,IL4R,LTBR,MGP,MMP9,MSR1,NCF1,NCF2,PLIN2,PTX3,S100A8,S100A9,SERPINA3,SOCS3,STAT3,STAT5A,TCIRG1,TGFB1,TLR2,TNFRSF1A,UCP2,VCAM1
STAT6	black	transcription regulator	-0.725	2.54e-22	ANXA1,CCR5,CD40,CD69,CDK2,CST7,CTSS,CXCL10,CXCL2,CXCL3,CYBB,FADS1,FCER1G,FCGR1A,FCGR2A,FCGR3A/FCGR3B,FN1,GBP2,HAMP,HCK,HLA-DMA,HLA-DMB,HLX,IFI16,IFITM3,IL10RA,IL1B,IL4I1,IL4R,IRF7,LGALS3BP,MMP14,MMP9,PLBD1,PLCD1,PLSCR1,PROS1,S100A10,SAMSN1,SERPINA1,SERPINB6,STAT5A,SYK,SYNGR2,TGFB1,TMEM176B,VCAM1,ZFP36
CD3	black	complex	-1.707	3.73e-22	ANXA1,ARHGDIB,BATF,BCL2A1,BIRC3,BST2,C1R,CCL3,CCR1,CCR5,CD4,CD69,CD74,CD86,CDK2,CXCL10,CXCL8,CYBA,DOCK2,EBI3,FCER1G,FTL,FYB1,GBP1,H2AC18/H2AC19,ICAM1,IFI35,IFITM1,IGFBP5,IL1B,IL1R1,IL2RG,IL4I1,IL4R,IRF8,LCP1,MCM5,MSLN,MSR1,NAMPT,PFN1,PLIN2,PTGER4,PTPRC,PYGL,RAC2,RHOC,S100A11,SOCS3,SRGN,TGFB1,TLR2,TNFAIP3,TPST1,ZFP36
AGT	black	growth factor	-1.729	3.89e-22	ADM,ANXA1,BGN,BTK,C3,C4A/C4B,CCR5,CD14,CD68,CD86,CDK2,COL4A1,COL4A2,CP,CPXM1,CTSS,CXCL10,CXCL2,CXCL3,CXCL8,CYBA,CYBB,F3,FCGR1A,FGR,FN1,GDF15,HCLS1,HMOX1,HP,ICAM1,IFI16,IGFBP4,IGFBP5,IL18,IL1B,IRF7,ITGB2,ITGB4,LGALS3,LOX,MGST1,MMP9,MSR1,NAMPT,NCF1,NCF2,NFKB2,PFN1,PSMB8,PTPRC,RUNX1,S100A8,S100A9,SELL,SERPINA3,SOCS3,SPI1,STC1,TAGLN2,TGFB1,TGFBI,TNFRSF11B,TNFRSF1B,UCP2,VCAM1,ZFP36
TP53	black	transcription regulator	-1.458	4.19e-22	ALOX5,ANXA1,ANXA2,ARPC1B,ATL3,BCL2A1,BIRC3,BTK,C1QC,CASP1,CASP4,CD81,CDK2,CEBPD,CLU,CNN3,COL4A1,COL4A2,CP,CSF1R,CSF3R,CXCL1,CXCL10,CXCL2,CXCL3,CXCL8,DBI,DEF6,EFNA1,EGFL6,EMILIN1,F3,FN1,FSTL3,G0S2,GBP1,GDF15,HK2,HLA-B,HLA-DQA1,HMOX1,ICAM1,IER3,IFI16,IFI30,IFI35,IGFBP4,IGFBP5,IL10RA,IL1B,IL4I1,IL4R,IRF7,IRF8,ITGB4,KRT18,LGALS3,LIMK2,LOX,MCM5,MKI67,MMP9,MPZL2,MRC1,MVP,NAMPT,NCF1,NDUFA4L2,NFKB2,PCK1,…
filgrastim	black	biologic drug	0.563	5.43e-22	ADORA3,ALOX5,ANXA1,B2M,BATF,BIRC3,CCL3,CD163,CD69,CD74,CLU,CSF1R,CST7,CXCL1,CXCL10,CXCL8,CYBB,FCER1G,G0S2,GBP1,GIMAP5,GPR183,GPR84,HILPDA,HLA-DMB,HLA-DPA1,HLA-DPB1,HLA-DRA,HP,IL1R1,IL4R,LGALS3,LPAR6,LST1,MMP9,MS4A4A,MS4A6A,MVP,PDLIM1,PSME1,RGS1,RNASE2,S100A10,SAMSN1,SERPING1,TNFAIP2
NR3C1	black	ligand-dependent nuclear receptor	-1.427	5.64e-22	ADM,ALOX5AP,ANXA1,AQP1,B2M,BIRC3,BTK,C1R,C4A/C4B,CASP4,CCR1,CCR5,CD69,CEBPD,CXCL10,CXCL2,CXCL3,CXCL8,DBI,EFNA1,F3,FCER1G,FN1,GBP2,HLA-C,ICAM1,IER3,IL10RA,IL18,IL1B,IRF8,ITGB2,LOX,MMP9,MSX2,MYD88,NAMPT,NFKB2,PCK1,PDPN,PLEKHF1,PLIN2,PYGL,S100A8,S100A9,S100P,SERPINA1,SLC2A5,STAT3,STAT5A,STC1,TGFB1,TLR2,TNFAIP2,TNFAIP3,TNFAIP6,TNFRSF11B,TNFRSF1A,TNFRSF1B,VCAM1
USP22	black	peptidase	-0.962	7.9e-22	BCL2A1,CFD,CHI3L1,CSF2RB,CSF3R,CYBB,FCGR2A,FN1,ITGB2,LYL1,MRC1,MSR1,MVP,NCF1,NCF2,NCF4,PTPN6,PTPRC,SPI1,TGFB1,VAV1
IRF2	black	transcription regulator	-1.99	9.57e-22	B2M,C1S,CASP1,CD14,CDK2,CFB,CLIC1,CTSS,CXCL10,CXCL5,FCGBP,GBP1,GSDMD,HK2,HLA-B,IFI35,IL1B,IRF7,IRF8,NAMPT,PSMB8,PSMB9,PSME1,RRBP1,S100P,SRGN,TAP1,VCAM1
IL10RA	black	transmembrane receptor	0.106	1.54e-21	ALOX5,APOC2,C3,CALHM6,CD40,CD69,CFB,CSF3R,CST7,DCN,F13A1,FN1,FOLR2,GBP2,HK3,HLA-A,IFI16,IKBKE,IL1B,IL2RG,IRF7,MAOB,NAMPT,NLRC5,PARVG,PCK1,PROCR,PSMB8,PSMB9,PYGL,RGS18,SELL,SERPINB6,SLC16A3,SOCS3,STAT3,TAP1,TGFB1,TLR2
IL17A	black	cytokine	-1.007	1.54e-21	B2M,BCL2A1,C3,CCR5,CD14,CD163,CD40,CD68,CEBPD,CXCL1,CXCL10,CXCL2,CXCL3,CXCL5,CXCL8,FN1,GBP2,ICAM1,IL18,IL1B,LOX,MMP9,MRC1,MSX2,NFKBIZ,OSMR,S100A12,S100A8,S100A9,S1PR3,SOCS3,STAT3,TGFB1,TLR2,TNFAIP3,TNFRSF11B,TNFRSF1B,TYMP,VCAM1
PDGF BB	black	complex	-2.359	1.57e-21	ADM,C3,CASP4,CDK2,CEBPD,CP,CSF1R,CXCL2,CXCL8,DCN,F3,FN1,GBP2,GDF15,GPR183,HLA-E,HMOX1,IER3,IGFBP4,IL1B,LGALS3,LMNA,MGST1,MMP14,MMP9,NAMPT,PDLIM1,PLCG2,PRRX2,RGS1,SERPINA3,SLC7A7,SOCS3,SPI1,STAT3,SYK,TGFB1,TNFAIP3,TNFRSF11B,VCAM1,ZFP36
CG	black	complex	-1.484	1.8e-21	ADAMTS1,ADAMTS9,ADM,APLNR,B2M,C1R,C1RL,C1S,C4A/C4B,CASP4,CD93,CEBPD,CFB,CLU,CXCL10,CXCL3,CXCL8,DBI,F3,G0S2,HILPDA,HK2,HLA-A,HLA-DOB,HLA-DQA1,HLA-E,HLA-F,ICAM1,IER3,IFI16,IGFBP4,IL18,IL1B,IL4R,LGALS3BP,MCM5,MMP9,NIBAN1,PDLIM1,PTX3,RUNX1,S100A10,S100A6,SOCS3,SRGN,STC1,TNFAIP2,TNFAIP6,TNFRSF1B,TRIM22,VCAM1
TREX1	black	enzyme	1.746	2.02e-21	B2M,BST2,CASP1,CD40,CD86,CFB,CFH,CXCL10,CXCL8,FCGR1A,GSDMD,IFI16,IFITM1,IFITM3,IKBKE,IRF7,MVP,MYD88,NAMPT,NFKB2,NLRC5,PROCR,PSMB8,PSMB9,PSME1,S100A6,TAP1,TNFAIP3,VCAM1
IKBKG	black	kinase	-0.408	2.2e-21	BIRC3,C3,CCR1,CEBPD,CLU,CP,CTSZ,CXCL10,CXCL2,CXCL3,CXCL8,DCN,GBP2,HK2,HLA-A,ICAM1,IFI16,IKBKE,IL1B,IRF7,MGP,NFKB2,PTX3,SOCS3,TMEM176B,TNFAIP2,TNFAIP3,TNFRSF1B
RNASEH2B	black	other	1.913	2.29e-21	B2M,BST2,CASP1,CFB,CFH,CXCL10,CXCL8,GSDMD,IFI35,IFITM1,IFITM3,IL1B,IRF7,LGALS3BP,MVP,NFKB2,NLRC5,PROCR,PSMB8,PSMB9,PSME1,PYCARD,S100A6,TAP1,TNFAIP3,VCAM1
DDX58	black	enzyme	-1.579	4.02e-21	BTK,C1S,CASP1,CASP4,CCL3,CD4,CFB,CTSS,CXCL10,CXCL5,CXCL8,HLA-A,ICAM1,IFI35,IFITM1,IL18,IL1B,IL4R,IRF7,IRF8,LILRA1,NFKB2,NMI,SERPING1,SLC11A1,SOCS3,TNFAIP3,TNFRSF11B
calcitriol	black	chemical drug	-1.497	6.07e-21	ALOX5,ANXA2,BATF,C3,CD14,CD163,CD40,CD69,CEBPD,CFD,COL4A1,COL4A2,CSF1R,CXCL1,CXCL10,CXCL16,CXCL2,CXCL3,CXCL8,CYBB,F3,FN1,FTL,H2AJ,HK2,IER3,IFITM1,IGFBP5,IKBKE,IL10RA,IL18,IL1B,IRF7,LTF,MCM5,MRC1,MYD88,NFKB2,PIK3AP1,S100A8,S100A9,SERPINA1,SERPINB6,SLC7A7,SOCS3,SPI1,SQOR,STAT3,TAGLN2,TAP1,TGFB1,TLR2,TNFAIP3,TNFRSF11B,TSPO,UCP2
IL15	black	cytokine	-0.532	7.4e-21	ANXA1,ARHGDIB,CCL19,CCL3,CCR1,CD40,CD69,CD74,CD86,CXCL10,CXCL2,CXCL3,CXCL8,FCGR3A/FCGR3B,FYB1,H2AC18/H2AC19,HCST,HK2,HLA-DRA,HLX,HMOX1,IFI35,IFITM1,IL1B,IL1R1,IL2RG,MCM5,MKI67,MSLN,MYD88,PFN1,PLCG2,PSMB8,PSMB9,PTPRC,PYGL,RAC2,S100A11,SELL,SLC16A3,SRGN,TLR2,TNFRSF1A,TYROBP,VCAM1,ZFP36
peptidoglycan	black	chemical - endogenous non-mammalian	-0.914	1.2e-20	AQP1,BCL2A1,CCL3,CCR5,CD40,CD69,CD86,CXCL1,CXCL10,CXCL16,CXCL2,CXCL3,CXCL5,CXCL8,HMOX1,ICAM1,IL18,IL1B,ITGB2,MYD88,S100A8,S100A9,SELL,TLR2,YBX1
DUSP1	black	phosphatase	1.18	1.88e-20	CD40,CD86,CFB,CXCL1,CXCL10,CXCL2,CXCL3,CXCL8,CYBB,GDF15,ICAM1,IER3,IFI16,IFITM3,IL1B,IRF7,IRF8,LTF,MRC1,NAMPT,PLIN2,S100A9,SLC15A3,SOCS3,STAT5A,TLR2,VCAM1,ZFP36
JUN	black	transcription regulator	-0.872	2.36e-20	ANXA1,ANXA2,BCL2A1,BIRC3,C1QB,C3,C3AR1,CASP4,CD14,CD68,CFD,CLU,CSF1R,CXCL1,CXCL10,CXCL16,CXCL3,CXCL5,CXCL8,F3,FN1,FOLR2,HK2,HLA-B,HMOX1,ICAM1,IFI16,IGFBP4,IL1B,ITGB4,LGALS3,LMNA,MAOB,MMP9,MSR1,NAMPT,NCF2,NFKB2,NFKBIZ,PTPN6,PTX3,S100A10,SOCS3,SYK,TGFB1,VCAM1,ZFP36
cardiotoxin	black	chemical - other	-1.569	2.71e-20	APOC2,B2M,BGN,CASP1,CCR1,CCR5,CSF1R,CSF2RB,CSF3R,CXCL10,DCN,FPR1,HP,IL10RA,IL13RA1,IL18,IL1B,IL1R1,IL2RG,IL4R,ITGB2,LTF,LY86,MRC1,NAMPT,PTPRC,S100A8,S100A9,STAT3,STXBP2,TGFB1,TNFRSF11B,TNFRSF1B,UCP2
TNFSF11	black	cytokine	0.352	2.91e-20	AIF1,AQP9,BCL2A1,C3AR1,CCR1,CD14,CD40,CSF1R,CXCL3,CXCL8,F3,FERMT3,FGR,FPR1,HCK,HCLS1,HMOX1,ICAM1,IER3,IKBKE,IL13RA1,IL1B,IRF8,MMP9,NFKB2,NFKBIZ,PTGER4,RALGDS,SLC7A7,SOCS3,TCIRG1,TGFB1,TLR2,TNFRSF11B,TNFRSF1B,VCAM1
PRL	black	cytokine	-1.062	3.15e-20	ANXA2,B2M,BST2,CD40,CD69,CEBPD,CLU,CNN3,CTSS,CXCL10,CXCL2,CXCL3,DCN,FN1,GMPR,ICAM1,IER3,IFI35,IFITM1,IGFBP5,IL1B,IRF7,LYVE1,MGP,MGST1,MMP14,MSN,MSX2,PDLIM4,PDPN,PLCD1,PLSCR1,PSME1,SERPINA3,SOCS3,STAT3,STAT5A,TGFB1
doxorubicin	black	chemical drug	-3.156	3.29e-20	ADAMTS1,ADM,ANXA1,ANXA2,ASAP3,BCL2A1,BIRC3,BTK,C4A/C4B,CASP1,CD14,CD40,CDK2,CLU,CP,CXCL1,CXCL2,CXCL3,CXCL5,CXCL8,CYBB,DEF6,EMP3,F3,GDF15,HMOX1,IER3,IGFBP4,IL1B,IRF7,ITGB4,KRT18,LGALS3,LGALS3BP,MRC1,MVP,PSMB8,RAC2,RUNX1,S100A10,S100A11,S100A8,S100A9,STAT3,TAP1,TGFB1,TNFRSF1A,YBX1
KLF2	black	transcription regulator	-0.458	5.83e-20	ADM,APLNR,CCL3,CCR5,CD40,CD86,CD93,COL4A1,CXCL2,CXCL3,CXCL8,DOCK2,EFNA1,F3,FGR,IL1B,IL2RG,ITGB2,ITGB4,LGALS9,MMP14,MVP,PDPN,PROS1,RNASE2,SELL,STAT3,TGFB1,VAV1,VCAM1
indomethacin	black	chemical drug	-1.678	6.66e-20	ADAMTS1,ALOX5,ANXA1,ANXA2,BIRC3,C4A/C4B,CD14,CD40,CD86,CLU,CP,CSF2RB,EMP3,FCGR2A,GDF15,HMOX1,ICAM1,IER3,IFITM3,IL1B,IL1R1,ITGB4,LGALS3,MMP14,MRC1,PLIN2,PSMB8,PSMB9,PTGER4,S100A10,S100A11,S100A8,SELL,UCP2
LY294002	black	chemical drug	2.958	1.3e-19	ADAMTS1,ALOX5AP,BIRC3,BTK,CASP4,CCR1,CD14,CD69,CD74,CD86,CDK2,CP,CXCL1,CXCL10,CXCL16,CXCL2,CXCL3,CXCL5,CXCL8,EMILIN1,F3,FN1,GBP1,GDF15,GFAP,GPR183,HK2,HMOX1,ICAM1,IER3,IGFBP5,IL1B,LMNA,MMP14,MMP9,PTX3,RAMP3,RGS1,SLA,SOCS3,SYK,TGFB1,TLR2,TNFAIP3,TNFRSF1B,TYMP,VCAM1,ZFP36
E. coli B5 lipopolysaccharide	black	chemical - endogenous non-mammalian	-1.995	1.8e-19	ADAMTS1,B2M,BIRC3,CCL19,CCR1,CCR5,CD40,CD69,CD86,CSF3R,CXCL10,CXCL2,CXCL3,CXCL8,CYBB,DBI,F3,GBP2,HLA-A,HMOX1,ICAM1,IL13RA1,IL18,IL1B,IL1R1,MSN,MYD88,NCF1,NCF2,SOCS3,STAT3,TGFB1,TLR2,TNFAIP3
interferon beta-1a	black	biologic drug		2.14e-19	AOAH,CCR5,CD4,CSF1R,CST7,FCER1G,FCGR1A,FPR1,FYB1,HLA-DPB1,IFI35,IRF7,LTF,MMP9,NCF2,NMI,PSMB8,PSME1,S100A12,S100A9,SERPINA1,SERPING1,TBXAS1,TNFAIP6,TNFRSF1B
VCAN	black	other	1.47	2.23e-19	ADAMTS9,ADM,C1R,C1S,C3,C4A/C4B,CASP1,CLU,CXCL2,CXCL3,CXCL8,CYBA,DCN,EBI3,F3,FN1,ICAM1,IFITM1,IGFBP4,IL1B,IRF8,LGALS3,MMP9,MSLN,SERPING1,TGFB1,TRIM22,VCAM1
SPI1	black	transcription regulator	-1.173	2.56e-19	BTK,C1QC,C3AR1,CCL3,CD14,CD68,CDK2,CHI3L1,CSF1R,CSF2RB,CSF3R,CTSS,CXCL10,CYBB,FCER1G,GPR84,HK3,IFITM1,IFITM3,IL18,IL1B,IRF7,ITGB2,LTF,MRC1,NCF1,NCF2,NCF4,PSMB8,PSMB9,PTPN6,PTPRC,SPI1,TLR2,TRIM22,VAV1
TSC2	black	other	2.26	3.67e-19	ANXA1,ANXA2,CASP1,CD68,CP,CXCL10,EMP3,GFAP,HK2,HMOX1,IFITM3,IGFBP5,IL13RA1,IL1R1,LGALS3,MAOB,MGP,NIBAN1,NPC2,PLP2,S100A11,S100A6,SOCS3,TMEM176A,TMEM176B,UCP2,VAMP8,ZFP36
methotrexate	black	chemical drug	-1.14	3.68e-19	ADORA3,C1QB,C1R,C3,C7,CASP4,CCL19,CCL3,CFB,CFH,COL4A1,CSF1R,CTSS,CXCL10,CXCL8,FADS1,FPR1,HMOX1,ICAM1,IGFBP5,IL18,IL1B,IL4R,LY96,PCK1,PLD2,S100A11,SELL,SERPING1,SOCS3,TGFB1,TNFRSF11B,VCAM1
glucocorticoid	black	chemical drug	-0.285	3.97e-19	ALOX5,ANXA1,CCL3,CD163,CD69,CD74,CEBPD,CLU,CSF1R,CXCL1,CXCL2,CXCL8,FN1,GBP1,HLA-DOA,HLA-DOB,HMOX1,ICAM1,IL10RA,IL18,IL1B,INPP5D,IRF8,LAT2,MMP9,NCF1,NCF2,PCK1,SERPINA3,SOCS3,STC1,TGFB1,TLR2,TNFRSF11B,TNFRSF1A,VCAM1
cyclosporin A	black	biologic drug	-0.761	4.74e-19	ANXA1,ANXA2,BATF,BGN,BIRC3,C4A/C4B,CASP1,CCR5,CD14,CD163,CD40,CD68,CD86,CLU,COL4A2,CP,CXCL1,CXCL8,CYBA,EMP3,F3,FCGR2A,FN1,GFAP,HMOX1,ICAM1,IER3,IL1B,ITGB4,LGALS3,LYVE1,MMP14,MMP9,MRC1,PSMB8,RUNX1,S100A10,S100A11,S100A9,SELL,STAT5A,TGFB1,VCAM1
MAPK1	black	kinase	2.365	5.1e-19	BST2,C1S,CD69,CFB,CXCL8,DCN,FN1,GBP1,GBP2,HLA-B,HLA-C,HLA-DMA,HLA-E,HMOX1,IFI16,IFI30,IFI35,IFITM1,IFITM3,IL1B,IRF7,LGALS3,LGALS3BP,LMNA,LOX,MAOB,MKI67,MMP9,MVP,NMI,PLSCR1,PROS1,PSMB8,PSMB9,S1PR3,STC1,TAP1,TNFRSF1B,TRIM22,TRIM34
dextran sulfate	black	chemical drug	-0.109	5.19e-19	ADAMTS1,C3,C4A/C4B,CASP1,CCL19,CD14,CD40,CD69,CD74,CD86,CFH,CXCL10,CXCL2,CXCL3,CXCL8,HMOX1,ICAM1,IFITM3,IL18,IL1B,IRF7,LCP1,LY96,MCM5,MKI67,MMP14,MMP9,MRC1,MSR1,OSMR,S100A8,S100A9,SOCS3,STAT3,STEAP3,TNFRSF1B,VCAM1
CEBPA	black	transcription regulator	-0.911	5.6e-19	ADH1B,ALOX5AP,ANXA1,APLNR,BCL2A1,C3,C3AR1,CCL3,CCR1,CD14,CEBPD,CFD,CHI3L1,CSF1R,CSF3R,CXCL8,FCGR1A,G0S2,GBP1,GPR84,HAMP,HLA-B,HMOX1,HP,ICAM1,IER3,IGFBP4,LST1,LTF,LYL1,MNDA,MSX2,PCK1,PLIN2,PTPRC,PTX3,S100A8,S100A9,SOCS3,SPI1,TBXAS1,TNFAIP6,TNFRSF1A
forskolin	black	chemical toxicant	-1.438	6.95e-19	ADAMTS1,ADM,ADORA3,B4GALT1,CASP4,CD14,CD163,CD4,CD68,CD86,CEBPD,CLU,CXCL1,CXCL10,CXCL2,CXCL3,CXCL5,EBI3,ECEL1,FN1,GBP1,GFAP,H2AC20,HILPDA,HK2,HLA-DQA1,HLA-DRA,HMOX1,HP,ICAM1,IER3,IGFBP5,IL1B,KRT18,LTF,MMP9,NAMPT,NPC2,PCK1,PROS1,RAB20,RGS18,RUNX1,S100A10,S100A8,S1PR3,SLC2A5,STAT3,STC1,TAGLN2,TMBIM1,TNFAIP3,TNFAIP6,TNFRSF11B,UCP2
HRAS	black	enzyme	-0.712	9.59e-19	ADM,ANXA2,B2M,BIRC3,C1QC,CAPG,CCL3,CD69,CD81,CDK2,CEBPD,CFB,CFH,CLU,COL4A1,CTSS,CTSZ,CXCL1,CXCL10,CXCL2,CXCL3,CXCL5,CXCL8,EIF4EBP1,FN1,FSTL3,HLA-B,HMOX1,ICAM1,IFI30,IFITM2,IGFBP4,IGFBP5,IL13RA1,IL1B,ITGB4,KRT18,MAOB,MMP14,MMP9,MYL12A,PCK1,PDLIM1,PFN1,PSMB9,PXN,SERPINA3,SOCS3,TAP1,TGFB1,TNFRSF11B,TNFRSF1B,TYMP
F2	black	peptidase	-1.608	1.05e-18	ADAMTS9,B4GALT1,BIRC3,CASP1,CBR3,CD63,CD68,CLIC1,CLU,COL4A1,CXCL1,CXCL10,CXCL3,CXCL8,CYBB,F3,FN1,HMOX1,ICAM1,IER3,IGFBP4,IGFBP5,IL1B,MMP9,NCF1,NCF2,PROCR,PROS1,RAC2,SRGN,TAGLN2,TNFAIP3,VASP,VCAM1
hyaluronic acid	black	chemical - endogenous mammalian	-1.568	1.13e-18	CD40,CD86,CSF1R,CXCL10,CXCL2,CXCL3,CXCL8,FN1,ICAM1,IL1B,LY96,LYVE1,MMP9,MYD88,NCF1,NCF2,PDPN,PTPRC,RHOC,SOCS3,TGFB1,TLR2,TNFAIP3,VCAM1
CD28	black	transmembrane receptor	-0.051	1.25e-18	ANXA1,ARHGDIB,BCL2A1,CCL3,CCR5,CD69,CD86,CDK2,CXCL2,CXCL8,EBI3,FCER1G,FYB1,GBP1,GBP2,H2AC18/H2AC19,HAMP,HK2,IFITM1,IGFBP5,IL10RA,IL1B,IL1R1,IL4I1,IRF8,LCP1,MSLN,MSR1,NAMPT,NFKB2,PTGER4,RHOC,SLC16A3,SOCS3,SRGN,STAT3,TNFAIP3,TNFRSF1B
FOS	black	transcription regulator	-1.823	1.51e-18	B4GALT1,C3,C3AR1,CASP4,CD14,CD68,CFD,CHI3L1,CLU,CXCL10,CXCL16,CXCL3,CXCL8,F3,FN1,FOLR2,HAMP,HK2,HLA-B,HMOX1,ICAM1,IFI16,IGFBP5,IL1B,ITGB4,LGALS3,LGALS3BP,LOX,MCM5,MGST1,MMP9,MPZL2,MSLN,NAMPT,NCF2,NFKB2,PDPN,PFN1,RUNX1,S100A10,S100A3,S100A8,S100A9,SOCS3,TGFB1,TGFBI,TNFRSF11B,VCAM1
PLX5622	black	chemical drug	0.491	2.09e-18	AIF1,B2M,C1QC,C3AR1,CCL19,CCR1,CD14,CD68,CP,CSF2RB,CXCL10,CXCL16,CYBB,FN1,GFAP,GPR84,HLA-DRA,IL10RA,IL1B,IL1R1,IL2RG,IL4R,IRF7,LTBR,NAMPT,PSMB9,TCIRG1,TLR2,TNFRSF11B
Ifn gamma	black	complex	-0.654	2.15e-18	CASP1,CD86,CHI3L1,CXCL10,CXCL16,CXCL8,CYBB,GBP1,HLA-DRA,ICAM1,IGFBP4,IGFBP5,IL1B,IRF8,LGALS9,LY96,MMP9,MYD88,PCK1,PSME1,SOCS3,VSIG4
E. coli lipopolysaccharide	black	chemical - endogenous non-mammalian	-0.174	2.38e-18	CCL3,CD40,CD86,CEBPD,CXCL1,CXCL10,CXCL2,CXCL3,CXCL5,CXCL8,EBI3,ICAM1,IL18,IL1B,MMP9,S100A8,S100A9,SOCS3,TGFB1,VCAM1
adavosertib	black	chemical drug	-2.382	2.73e-18	BTK,C1S,CASP1,CFB,CTSS,CXCL10,CXCL5,CXCL8,HLA-A,ICAM1,IFI35,IFITM1,IL18,IL4R,IRF7,IRF8,LILRA1,NFKB2,SERPING1,SLC11A1,TNFAIP3,TNFRSF11B
SP600125	black	chemical drug	2.424	3.11e-18	ADAMTS9,ADM,ALOX5,AQP1,CCL3,CD86,COL4A1,COL4A2,CREB3L2,CSF1R,CXCL1,CXCL10,CXCL16,CXCL2,CXCL3,CXCL5,CXCL8,F3,FN1,GBP2,H2AC18/H2AC19,HMOX1,ICAM1,IL18,IL1B,IL1R1,ITGB4,LAPTM5,MMP9,PLSCR1,PTX3,RUNX1,SOCS3,TGFB1,TNFAIP3,VCAM1,ZFP36
allopurinol	black	chemical drug	-2.025	3.45e-18	ADAMTS1,ANXA1,ANXA2,BIRC3,C4A/C4B,CD14,CD69,CLU,CP,CXCL10,EMP3,F3,FCGR2A,HMOX1,IER3,IL1B,ITGB4,LGALS3,MRC1,PSMB8,S100A10,S100A11
troglitazone	black	chemical drug	0.033	3.47e-18	ANXA2,BIRC3,C3,CCL3,CD86,CDK2,CEBPD,CFD,COL4A1,CXCL1,CXCL10,CXCL3,CXCL5,CXCL8,DBI,DCN,FADS2,FN1,G0S2,GBP2,GDF15,HLA-DRA,HMOX1,HP,ICAM1,IFI16,IL1B,MAOB,MKI67,MMP9,MSR1,MUC1,NCF1,PCK1,PLIN2,TBXAS1,TGFB1,UCP2,VCAM1
semaxinib	black	chemical drug	-0.036	3.92e-18	AIF1,C1QA,C1QB,C1QC,CCL19,CCR1,CCR5,CD4,CHI3L1,CSF2RB,CXCL10,CXCL2,CXCL3,F3,GDF15,HMOX1,IL1B,IL1R1,LMOD1,LTF,MMP9,PTX3,S100P,SOCS3,TGFB1
TLR7	black	transmembrane receptor	0.57	4.32e-18	ACAP1,BCL2A1,CCL3,CD300A,CD40,CD69,CD86,CFH,CXCL1,CXCL10,CXCL2,CXCL3,CXCL8,FCER1G,GPR84,ICAM1,IER3,IFI35,IFITM1,IL10RA,IL1B,IL1R1,IL4I1,INPP5D,IRF7,MYD88,NCF4,PTPN6,PTX3,TNFAIP3
MAPK14	black	kinase	-0.408	6.38e-18	ALOX5AP,CD40,CD74,CD86,CEBPD,CXCL1,CXCL10,CXCL2,CXCL3,CXCL5,CXCL8,EFNA1,F3,FN1,HLA-DQA1,HMOX1,ICAM1,IL18,IL1B,MAOB,MMP9,PCK1,RGS1,S100A8,S100A9,SOCS3,TGFB1,TLR2,VCAM1,ZFP36
SOCS1	black	other	-0.709	8e-18	BCL2A1,CCL3,CD40,CD69,CD86,CDK2,CXCL10,CXCL2,CXCL8,FCER1G,HAMP,ICAM1,IFI16,IL1B,IL4R,IRF7,MUC1,MYD88,RALGDS,SOCS3,STAT3,STAT5A,TRIM22,VAV1,VCAM1
C5	black	cytokine	-0.848	8.16e-18	C3AR1,CCL3,CD63,CD86,CXCL1,CXCL10,CXCL2,CXCL3,CXCL8,CYBB,F3,FCGR1A,FCGR2A,FN1,GDF15,ICAM1,IL1B,ITGB2,MMP9,TGFB1,TNFAIP2,TNFAIP3,VCAM1,ZFP36
progesterone	black	chemical - endogenous mammalian	-1.031	9.33e-18	ADAMTS1,ADM,AQP1,BIRC3,C3,CCR5,CD40,CD86,CDK2,CEBPD,CFB,CFD,CP,CREB3L2,CSF3R,CXCL10,CXCL8,EFNA1,F3,FN1,GFAP,HLA-A,ICAM1,IGFBP5,LGALS3,LTF,MCM5,MKI67,MMP9,MRC1,MSX2,MUC1,MYD88,PCK1,PDLIM1,PDPN,PROS1,PTGER1,PTGER4,PTX3,PYCARD,S100A6,S100P,SLC1A5,STAT3,STAT5A,TGFB1,TGFBI,TNFRSF1A,TNFRSF1B,TYMP
simvastatin	black	chemical drug	0.026	9.38e-18	ADAMTS1,ANXA1,CCL3,CD14,CD40,CD81,CXCL2,CXCL3,CXCL8,CYBB,F3,FADS1,FADS2,H1-2,HMOX1,ICAM1,IL18,IL1B,ITGB2,ITGB4,MKI67,MMP9,NCF1,NCF2,S100A6,S1PR3,SOCS3,TLR2,TNFRSF11B,VCAM1
IRF7	black	transcription regulator	-0.964	1.06e-17	CALHM6,CARD16,CASP4,CCL19,CD40,CD69,CXCL10,FCGR1A,GBP1,IFI16,IFI35,IFITM1,IFITM2,IFITM3,IL4I1,IRF7,IRF8,NAMPT,NMI,PLSCR1,PSMB8,PSMB9,PSME1,S100A8,TAP1,TPST1,TRIM22
TLR9	black	transmembrane receptor	0.647	1.56e-17	CCL3,CD300A,CD40,CD69,CD86,CDK2,CXCL10,CXCL2,CXCL3,CXCL8,EBI3,HMOX1,ICAM1,IER3,IFI16,IFI35,IFITM1,IL10RA,IL18,IL1B,IL4I1,IRF7,MYD88,NAMPT,NFKBIZ,PROCR,PYCARD,S100A8,SOCS3,TGFB1,TNFRSF1B
TGFBR2	black	kinase	0.13	1.65e-17	ALOX5,ALOX5AP,BATF,BGN,CASP1,CD14,CD69,CLU,CXCL2,EBI3,FN1,FPR1,GFAP,HILPDA,HK2,HP,ICAM1,IL1B,IRF8,KRT18,MMP14,MMP9,MRC1,MSR1,NFKBIZ,PDPN,PFN1,PLSCR1,PTPRC,RAMP3,S100A8,S100A9,SLC16A3,SLC39A1,SOCS3,STAT3,TBXAS1,TGFB1,TNFRSF11B
PGR	black	ligand-dependent nuclear receptor	-1.784	1.74e-17	ADAMTS1,BIRC3,CEBPD,CREB3L2,CTBS,CXCL8,F3,FN1,GBP1,ICAM1,IER3,IFI16,IFI35,IGFBP5,IL1R1,IRF7,ITGB4,KRT18,MSX2,MUC1,MVP,PDLIM1,RHOC,RUNX1,S100A6,S100A8,S100P,SERPINA1,SLC39A8,STAT3,STAT5A,STC1,TGFBI,VASP
MYC	black	transcription regulator	0.086	2.21e-17	ADAMTS1,ADM,ALOX5,AQP1,BCL2A1,CASP1,CD151,CD69,CD86,CDK2,CEBPD,CLU,COL4A1,COL4A2,CSF1R,CTBS,CXCL10,CXCL8,DBI,EBI3,EIF4EBP1,F3,FADS2,FCGR1A,FCGR2A,FCGR3A/FCGR3B,FN1,GBP2,HAMP,HK2,HLA-A,HLA-B,HLA-E,HMOX1,HP,ICAM1,IER3,IFI16,IFI35,IRF7,LOX,MCM5,MGP,MKI67,MMP9,MRC1,MSN,MSR1,MSX2,MYBPH,MYD88,NIBAN1,NMI,PCK1,PLSCR1,PSMB8,PTPRC,RIN3,S100A10,S100A6,SERPINA1,SLC11A1,SLC16A3,SLC1A5,SQOR,STAT3,TAGLN2,TGFB1,…
SLC15A4	black	transporter	-0.751	2.45e-17	ADAMTS1,ANXA1,ANXA2,BCL2A1,CXCL10,CXCL8,DOCK2,FPR1,HMOX1,IFI16,IFI35,IL1B,IL1R1,IRF7,LGALS3,MCM5,MSR1,PLP2,PTPN6,RGS1,S100A6,SLA,TNFAIP6,VCAM1
bleomycin	black	biologic drug	-1.288	3.12e-17	C3,CCR1,CCR5,CD68,CD86,CHI3L1,CSF2RB,CTSS,CXCL1,CXCL10,CXCL2,CXCL3,DCN,FN1,GDF15,ICAM1,IL13RA1,IL18,IL1B,IL4R,IRF7,LGALS3,LOX,MMP14,MMP9,MRC1,MSN,PTX3,SOCS3,STAT3,TGFB1,TLR2,TNFRSF1A
CNTF	black	cytokine	-1.092	3.12e-17	C3AR1,CCR1,CCR5,CD14,CD69,CEBPD,CLIC1,CP,CXCL8,CYBB,GFAP,GMFG,HMOX1,IFI16,LGALS3,MSR1,NAMPT,OSMR,S100A6,SERPINA3,SLC11A1,SLC15A3,SOCS3,STAT3,TAP1,TGFB1,TLR2,VAV1,ZFP36
5-O-mycolyl-beta-araf-(1->2)-5-O-mycolyl-alpha-araf-(1->1')-glycerol	black	chemical - endogenous non-mammalian	-0.226	3.54e-17	AQP9,BCL2A1,CD40,CXCL1,CXCL10,CXCL2,CXCL3,CXCL8,EBI3,ICAM1,IER3,IL1B,MMP9,NAMPT,NFKB2,NFKBIZ,RGS1,SOCS3,TNFAIP3,VCAM1
Ifn	black	group	-1.174	3.54e-17	ADAMTS1,B2M,CD40,CD69,CD86,CFH,CXCL10,HLA-A,ICAM1,IFI16,IFITM1,IFITM3,IL10RA,IL1R1,IRF7,IRF8,MMP9,PLAAT4,S100A8,TAP1,TLR2,TRIM22,TYMP
pyrrolidine dithiocarbamate	black	chemical reagent	0.293	3.54e-17	ANXA1,BCL2A1,BIRC3,CCR5,CD40,CXCL1,CXCL10,CXCL2,CXCL3,CXCL5,CXCL8,GBP2,HLA-DRA,HMOX1,ICAM1,IL1B,IRF7,MMP14,MMP9,PSMB8,SAMSN1,TLR2,VCAM1
ADIPOQ	black	other	-0.333	5.53e-17	APOC2,CD163,CXCL1,CXCL10,CXCL2,CXCL3,CXCL8,CYBA,CYBB,F3,FADS2,FN1,HMOX1,ICAM1,IGFBP4,IL18,IL1B,IL4R,MMP9,MSR1,NCF1,NCF2,NCF4,PCK1,SOCS3,SPI1,STAT3,TGFB1,TNFAIP3,UCP2,VCAM1
cytokine	black	group	-0.481	5.91e-17	ALOX5,CD4,CD40,CD69,CD86,CD93,CLU,CXCL1,CXCL3,CXCL8,EFNA1,F3,GFAP,HMOX1,ICAM1,MMP9,PLAAT4,SOCS3,STAT3,STAT5A,TLR2,TNFAIP6,TNFRSF1B,TYMP,VCAM1
mifepristone	black	chemical drug	0.513	6.59e-17	ADM,ANXA1,AQP1,B2M,C1QB,C3,CASP1,CD14,CD74,CEBPD,CHI3L1,CLU,CYBA,CYBB,F3,FN1,HLA-A,HLA-C,ICAM1,IL1B,IL4R,ITGB4,LOX,LTF,MMP9,MUC1,PTX3,RAMP3,RHOC,S100A6,SERPING1,STAT5A,STXBP2,TGFB1,TNFAIP6
17-alpha-ethinylestradiol	black	chemical drug	-1.993	8.1e-17	APOC2,AQP9,C1QB,C1QC,C3,CCR1,CCR5,CD68,CD74,CSF1R,CTSS,CXCL10,CXCL3,F3,GDF15,IFI16,IFI30,LY86,MARCO,MMP9,MRC1,MUC1,SLC11A1,STAT5A,VCAM1
CCR2	black	G-protein coupled receptor	-0.832	8.58e-17	BGN,C1QA,C1QB,C1QC,CCR1,CCR5,CD163,CD40,CD86,COL4A1,COL4A2,CXCL10,CXCL2,CXCL3,DCN,F13A1,FN1,IL18,IL1B,MMP9,TGFB1,TGFBI
LDLR	black	transporter	-0.519	9.33e-17	BGN,C1QA,CCR1,CCR5,CD4,CD40,CD68,CFB,CYTIP,EBI3,F3,FADS2,FCGR1A,FPR1,HK2,ICAM1,IER3,IL1B,IRF7,LY86,MKI67,MMP14,MMP9,MSR1,MSX2,PCK1,PSMB9,RGS1,TAP1,VCAM1
IL6R	black	transmembrane receptor	0.247	1.18e-16	CCL3,CDK2,CXCL10,CXCL2,CXCL3,CXCL5,CXCL8,FN1,HP,ICAM1,IGFBP5,IL1B,MMP9,NAMPT,SERPINA3,SOCS3,STAT3,TGFB1,TNFRSF11B,VCAM1
ESR2	black	ligand-dependent nuclear receptor	-2.666	1.22e-16	A4GALT,ADAMTS1,ANXA1,ARHGDIB,B4GALT1,C3,CCR5,CD93,CEBPD,CLU,CXCL16,CXCL2,CXCL8,CYTH4,DBI,EMP3,FADS1,FN1,GBP2,GFAP,IFI35,IFITM1,IGFBP4,IGFBP5,IL1B,IL1R1,IRF7,LAPTM5,LGALS3BP,LMNA,LOX,MCM5,MGP,MKI67,MMP14,MMP9,MSLN,MUC1,MYL12A,NFKB2,PABPC1,PLIN2,PSMB9,PSME1,PTX3,PYGL,S100A9,SOCS3,STC1,TGFB1,TNFRSF11B,TSPO,VCAM1
immethridine	black	chemical reagent	1.387	1.36e-16	BTK,C3,C4A/C4B,CCR5,CD14,CTSS,CXCL3,FCGR1A,HP,IFI16,SERPINA3,SOCS3,VCAM1
EGF	black	growth factor	-3.674	1.37e-16	ADAMTS1,B4GALT1,CASP1,CDK2,CEBPD,CLU,COL4A2,CSF1R,CXCL1,CXCL2,CXCL5,CXCL8,DCN,F3,FN1,GDF15,GFAP,HMOX1,ICAM1,IER3,IFITM2,IGFBP4,IGFBP5,IL1B,IL1R1,LIMK2,LTF,MMP9,MUC1,NCF1,PDPN,PLSCR1,ROM1,RUNX1,S100A10,S100A11,S100A9,SERPINA1,SERPINA3,SOCS3,SPI1,STAT3,TGFB1,TNFAIP3,TNFRSF11B,VASP,VCAM1,ZFP36
triamterene	black	chemical drug	-2.412	1.4e-16	ADAMTS1,ANXA1,ANXA2,BIRC3,C4A/C4B,CD14,CLU,CP,CXCL1,EMP3,FCGR2A,IER3,ITGB4,LGALS3,MRC1,PSMB8,S100A10,S100A11
CD14	black	transmembrane receptor	-0.056	1.46e-16	BCL2A1,CCL3,CXCL10,CXCL2,CXCL8,F3,ICAM1,IL10RA,IL13RA1,IL1B,IL1R1,MSR1,SOCS3,TGFB1,TLR2,TNFAIP3,VCAM1
TICAM1	black	other	-1.118	1.6e-16	CASP4,CD40,CD86,CEBPD,CFB,CXCL10,CXCL2,CXCL3,CXCL8,FPR1,GDF15,ICAM1,IFI16,IKBKE,IL18,IL1B,IRF7,MKI67,NFKB2,NFKBIZ,SOCS3,TLR2,TNFAIP3,VCAM1
U0126	black	chemical drug	1.436	1.69e-16	APLNR,AQP1,BIRC3,C3,CCL3,CD69,CDK2,CEBPD,COL4A1,CSF1R,CXCL1,CXCL10,CXCL2,CXCL3,CXCL5,CXCL8,CYBB,EIF4EBP1,F3,FN1,G0S2,GDF15,GFAP,HLA-DQA1,HMOX1,ICAM1,IER3,IL1B,MMP9,MUC1,OSMR,PABPC1,RAC2,RUNX1,S100A9,SOCS3,STAT3,STC1,SYK,TLR2,TNFRSF11B,TYMP,VCAM1,YBX1,ZFP36
sirolimus	black	chemical drug	-0.003	1.76e-16	ADM,ARHGDIB,B2M,BCL2A1,C3,CCR5,CD151,CD40,CD68,CD86,CFB,CFD,CLIC1,EBI3,F3,FN1,FPR1,HAMP,HK2,HLA-B,HLA-DOA,HMOX1,ICAM1,IGFBP5,IL1B,IL4R,IRF7,LGALS3,LILRB2,LMNA,MKI67,MMP14,MMP9,MRC1,PLIN2,PTX3,SELL,SLC1A5,SLC39A14,SLC43A3,SOCS3,STAT5A,TGFB1,TNFRSF11B,UCP2,VCAM1,ZFP36
fenamic acid	black	chemical reagent	-1.996	1.86e-16	ADAMTS1,ANXA1,ANXA2,BIRC3,C4A/C4B,CD14,CLU,CP,EMP3,FCGR2A,IER3,ITGB4,LGALS3,MRC1,PSMB8,S100A10,S100A11,SELL
ILF3	black	transcription regulator	-0.461	1.87e-16	C3AR1,CAPG,CD14,CD163,CD163L1,CD300A,CD40,CD86,CFH,CHI3L1,CXCL1,CXCL10,CXCL8,FADS2,HLA-DRA,IL1B,IL4R,LGALS3,MCM5,PTGER4
IGF1	black	growth factor	-1.558	2.1e-16	ADM,BATF,BCL2A1,BGN,BIRC3,C1QA,C4A/C4B,CD74,CDK2,CEBPD,CLU,CP,CXCL8,CYBA,CYBB,DCN,F3,FN1,GFAP,HMOX1,ICAM1,IER3,IFITM3,IGFBP4,IGFBP5,IL18,IL1B,IL1R1,IL2RG,IL4R,MKI67,MMP14,NCF2,OSMR,PLIN2,PSMB8,PSMB9,PTGER4,PTPRC,SOCS3,TAP1,TGFB1,TGFBI,TNFRSF11B,VCAM1,ZFP36
HGF	black	growth factor	-0.507	2.12e-16	ADAMTS1,BCL2A1,BIRC3,CASP1,CD40,CD93,CDK2,COL4A1,CXCL2,CXCL8,F3,FN1,HK2,HLX,HMOX1,ICAM1,IER3,IGFBP4,IL1B,IRF8,KRT18,LYVE1,MCM5,MKI67,MMP14,MMP9,NAMPT,NFKBIZ,OSMR,PCK1,S100A9,SOCS3,STAB1,STC1,TAGLN2,TGFB1,TNFAIP2,TNFAIP3,TNFAIP6,TNFRSF1A,VCAM1,ZFP36
IL5	black	cytokine	0.21	2.35e-16	ANXA2,CASP4,CCL3,CCR1,CCR5,CD40,CD63,CD69,CLEC2B,CSF2RB,CSF3R,CXCL8,EIF4EBP1,GBP2,GLIPR2,HLX,ICAM1,IER3,IFI30,IL13RA1,IL2RG,IL4R,IRF7,LIMK2,MMP9,PDLIM1,PTPRC,S100A6,SLC16A3,SLC1A5,SLC39A8,TGFB1
mir-21	black	microRNA	0.805	3.05e-16	AIF1,AOAH,C1QB,C1R,CASP4,CCL19,CD40,CD86,CLU,CSF3R,CXCL10,CXCL2,FCGR1A,FCGR2A,FN1,GBP2,GFAP,ICAM1,IFI16,IL18,IL1B,INPP5D,LGALS3BP,MARCO,MKI67,MMP9,MYD88,NLRC5,SLC11A1,STAT3,TAP1,TGFB1,TLR2,TYMP,VCAM1
ERK1/2	black	group	0.84	3.07e-16	ALOX5,B2M,BCL2A1,BIRC3,C3,CCL3,CD40,CD86,CDC42EP5,CXCL1,CXCL10,CXCL3,CXCL5,CXCL8,CYBB,F3,FN1,HAMP,HK2,HLA-A,ICAM1,IL1B,MMP9,NAMPT,PSMB8,PSMB9,PTGER4,RHOC,S100A6,SOCS3,TAP1,TYMP,VCAM1
vancomycin	black	biologic drug	-1.845	3.18e-16	ADAMTS1,ANXA1,ANXA2,BIRC3,C1QA,C1QB,C3,C4A/C4B,CD14,CD63,CD69,CLU,CP,CXCL2,EMP3,FCGR2A,HMOX1,IER3,IGFBP5,IL10RA,IL1B,ITGB4,LGALS3,MRC1,PSMB8,S100A10,S100A11,STAT3
methylprednisolone	black	chemical drug	-2.216	3.21e-16	ANXA1,ANXA2,B2M,BTK,C1QB,CCL3,CD74,CNN3,CTSS,CXCL3,CYBB,EFNA1,F3,FCGR2A,FGR,FN1,G0S2,GBP2,HMOX1,IL1B,IL1R1,INPP5D,IRF7,LOX,LYVE1,MAOB,MGP,MMP9,MYO1G,NFKB2,PIK3AP1,PLCG2,PLIN2,PTPN6,PTPRC,RAB13,RAMP3,SERPINA1,SERPINA3,SLC39A1,STAT3,SYK,TLR2,TNFAIP3,TRIM22,VCAM1,ZFP36
PPARG	black	ligand-dependent nuclear receptor	-1.098	3.68e-16	C3,CD40,CD68,CDK2,CFD,CXCL1,CXCL2,CXCL3,CXCL5,CXCL8,CYBA,EIF4EBP1,FN1,GDF15,HK2,HMOX1,HP,ICAM1,IGFBP5,IL1B,KRT18,MGST1,MKI67,MMP14,MMP9,MRC1,MUC1,MYD88,NCF1,PCK1,PLIN2,PYGL,RAB20,RNF144B,S100A8,SERPINA1,SOCS3,TBXAS1,UCP2,VAMP5,VAMP8,VCAM1
rosiglitazone	black	chemical drug	-0.913	3.77e-16	ADAMTS1,ALOX5,APOC1,C1QA,C1QB,C1QC,C3,C4A/C4B,CD68,CD86,CFD,CTSS,CXCL10,CXCL8,EBI3,F3,FN1,GBP1,GBP2,GDF15,HILPDA,HLA-DRA,HMOX1,HP,ICAM1,IGFBP5,IL18,IL1B,IRF7,KRT18,LOX,MMP9,MSR1,MUC1,PCK1,PLIN2,S100A8,S100A9,SOCS3,TRIM22,UCP2
DYSF	black	other		4.55e-16	ANXA1,ANXA2,B2M,C1QB,CD68,CD74,CFD,CTSS,CXCL10,CYBA,FN1,FTL,HLA-A,HLA-DQA1,IFI16,LCP1,LGALS3,MRC1,PROS1,SERPINA3
N-acetyl-L-cysteine	black	chemical drug	0.691	5.49e-16	ADM,AQP1,BCL2A1,BIRC3,C3,CASP1,CASP4,CCR5,CD86,CXCL10,CXCL3,CXCL8,CYBA,CYBB,HAMP,HK2,HLA-DRA,HMOX1,ICAM1,IL18,IL1B,LY96,MMP9,MRC1,MSR1,NCF2,NFKBIZ,PYCARD,TGFB1,VCAM1
CTNNB1	black	transcription regulator	-1.409	6.44e-16	ACAP1,ANXA1,BGN,CCL3,CD4,CFD,CLU,COL4A1,COL4A2,CTSZ,CXCL1,CXCL10,CXCL2,CXCL3,CXCL8,F13A1,FCER1G,FN1,FSTL3,GDF15,GFAP,HILPDA,HK2,IFI16,IFITM1,IGFBP5,IL10RA,IL1B,IL1R1,IRF8,ITGB2,LGALS3,LMNA,MAN2B1,MMP14,MMP9,MPZL2,MSX2,NFKB2,PCK1,PFN1,PLIN2,PROCR,S100A8,SERPINA1,SERPINA3,SLC1A5,SLC39A14,SPI1,STAT3,STAT5A,SYK,TGFB1,TNFAIP3,TNFRSF11B,TNFRSF1A,TNFRSF1B,VASP,VAV1,VCAM1
JAK1	black	kinase	1.477	7.22e-16	CD14,CD40,CHI3L1,HAMP,HLA-A,HLA-C,HLA-F,ICAM1,IL1B,IL4R,IRF7,OSMR,PSMB9,RUNX1,SOCS3,STAT3,TAP1,TGFB1
ITPR2	black	ion channel	-1.414	7.22e-16	ADORA3,ALOX5AP,BTK,CSF1R,CXCL10,FCER1G,FCGR1A,IL1B,ITGB2,LY96,NCF1,PCK1,PSMB9,SLC11A1,STAB1,SYK,THEMIS2,TNFAIP3
PTGER4	black	G-protein coupled receptor	-1.103	8.84e-16	APOC2,CD40,CD69,CP,CXCL10,CXCL8,CYBB,GBP2,HAMP,ICAM1,IFI16,IFI35,IL18,IL1B,IL4I1,IRF7,LHFPL2,LPAR6,MMP9,NCF1,NCF2,RNF144B,S100P,TAGLN2
CITED2	black	transcription regulator	1.748	9.22e-16	ADM,ASAP3,B2M,C3,CALHM6,CD69,CD86,CXCL1,CXCL10,CXCL2,CXCL3,CXCL8,CYBB,F3,FCGR3A/FCGR3B,GBP2,HK3,HLA-A,ICAM1,IFI16,IFI35,IL13RA1,IL1B,IRF8,MRC1,NAMPT,RGS1,TNFAIP3
CD40	black	transmembrane receptor	-0.26	9.34e-16	A4GALT,BCL2A1,BIRC3,CCL3,CD40,CD69,CD86,CXCL10,CXCL8,F3,HK2,ICAM1,IL10RA,IL13RA1,IL18,IL1B,IL4I1,IL4R,ITGB2,LGALS3,LTBR,MMP14,MMP9,NFKB2,PSMB9,SAMSN1,SELL,SLC1A5,TAP1,TLR2,TNFAIP3,TNFRSF11B,VCAM1
G protein alpha i	black	group	-1.481	9.34e-16	ADAMTS1,ADAMTS9,C1R,C1S,C4A/C4B,CEBPD,CXCL10,FCGR2A,GBP2,HLA-A,IFITM3,PSMB8,PSMB9,RAB20,SERPING1,SOCS3,TAGLN2,TAP1
[truncated: 6,282 more rows]
